# Supplementary material for: A single viral amino acid shapes the root system architecture of a plant host upon virus infection
Source: BMC Microbiol. 2024 Jul 19;24:267. doi: 10.1186/s12866-024-03399-x (PMC11264730; doi:10.1186/s12866-024-03399-x)
Supplement: Supplementary file 2 — Supplementary Material 2. [file 12866_2024_3399_MOESM2_ESM.xlsx]

## Sheet: metadata
Supplementary Table 5. Average metrics of Nicotiana benthamiana subject to grapevine fanleaf virus infection for 4, 17, and 26 days.
days post inoculation	treatment	count	dry root biomass (g)	dry shoot biomass (g)	root to shoot ratio	height (mm)	total dry biomass (g)
4 dpi	mock control	15				43.2	0
	mutant F13 1E G802K	15				46.933	0
	mutant GHu 1E K802G	15				43.467	0
	wildtype F13	15				40.533	0
	wildtype GHu	15				42.533	0
days post inoculation	treatment	count	dry root biomass (g)	dry shoot biomass (g)	root to shoot ratio	height (mm)	total dry biomass (g)
17 dpi	control	14				107.91	3.489
	wildtype F13	15				125.34	3.3297
	mutant F13 1E G802K	15				111.03	4.02327
	wildtype GHu	15				115.98	2.19478
	mutant GHu 1E K802G	15				127.51	2.6028
days post inoculation	treatment	count	dry root biomass (g)	dry shoot biomass (g)	root to shoot ratio	height (mm)	total dry biomass (g)
17 dpi	control	14	0.068	1.132	0.062	139.929	1.2
	wildtype F13	22	0.061	0.99	0.061	141.636	1.051
	mutant F13 1E G802K	22	0.068	1.016	0.067	142.318	1.084
	wildtype GHu	23	0.054	0.998	0.059	136	1.052
	mutant GHu 1E K802G	19	0.062	0.968	0.067	132.579	1.03
days post inoculation	treatment	count	dry root biomass (g)	dry shoot biomass (g)	root to shoot ratio	height (mm)	total dry biomass (g)
26 dpi	control	26	0.0725	0.827231	0.0871376	185.308	0.899731
	wildtype F13	14	0.0765714	0.862429	0.0905247	174.643	0.939
	mutant F13 1E G802K	18	0.0968333	1.08756	0.0897973	202.389	1.18439
	wildtype GHu	15	0.0536	0.660933	0.0821919	155	0.714533
	mutant GHu 1E K802G	7	0.0852857	1.007	0.0941742	185.857	1.09229
Table 2. Percentage differences of grapevine fanleaf virus infected Nicotiana benthamiana root system architecture traits.
days post inoculation	treatment	count	∆ dry root biomass (g)	∆ dry shoot biomass (g)	∆ root to shoot ratio	∆ height (mm)	∆ total dry biomass (g)
4 dpi	mock control	15				0
	mutant F13 1E G802K	15				0.086412
	mutant GHu 1E K802G	15				0.00618056
	wildtype F13	15				-0.0617361
	wildtype GHu	15				-0.0154398
days post inoculation	treatment	count	∆ dry root biomass (g)	∆ dry shoot biomass (g)	∆ root to shoot ratio	∆ height (mm)	∆ total dry biomass (g)
17 dpi	control	14				0	0
	wildtype F13	15				0.161523	-0.0456578
	mutant F13 1E G802K	15				0.028913	0.153131
	wildtype GHu	15				0.0747845	-0.370943
	mutant GHu 1E K802G	15				0.181633	-0.253998
days post inoculation	treatment	count	∆ dry root biomass (g)	∆ dry shoot biomass (g)	∆ root to shoot ratio	∆ height (mm)	∆ total dry biomass (g)
17 dpi	control	14	0	0	0	0	0
	wildtype F13	22	-0.102941	-0.125442	-0.016129	0.012199	-0.124167
	mutant F13 1E G802K	22	0	-0.102473	0.0806452	0.0170729	-0.0966667
	wildtype GHu	23	-0.205882	-0.118375	-0.0483871	-0.0280785	-0.123333
	mutant GHu 1E K802G	19	-0.0882353	-0.144876	0.0806452	-0.0525266	-0.141667
days post inoculation	treatment	count	∆ dry root biomass (g)	∆ dry shoot biomass (g)	∆ root to shoot ratio	∆ height (mm)	∆ total dry biomass (g)
26 dpi	control	26	0	0	0	0	0
	wildtype F13	14	0.0561577	0.0425489	0.0388712	-0.0575518	0.0436455
	mutant F13 1E G802K	18	0.335632	0.314694	0.030523	0.0921775	0.316381
	wildtype GHu	15	-0.26069	-0.20103	-0.0567573	-0.163553	-0.205837
	mutant GHu 1E K802G	7	0.176355	0.217314	0.0807536	0.0029648	0.214014

## Sheet: 5A
Supplementary Table 5. Average metrics of Nicotiana benthamiana subject to grapevine fanleaf virus infection for 4, 17, and 26 days.
days post inoculation	treatment	count	number of root tips	number of branch points	total root length (mm)	branching frequency	network area (mm^2)	average diameter (mm)	median diameter (mm)	perimeter (mm)	volume (mm^3)	surface area (mm^2)
4 dpi	mock control	15	82.5667	134.633	222.239	0.572767	103.829	0.656	0.426	332.3	154.8	467.3
	mutant F13 1E G802K	15	76.7	87.9333	201.414	0.415067	116.721	0.806	0.486	318.8	214.7	513.6
	mutant GHu 1E K802G	15	72.6333	89.5667	207.513	0.418967	118.329	0.809	0.501	325.8	206.3	519.8
	wildtype F13	15	63.3667	69.8667	147.206	0.461	84.6802	0.786	0.467	228.9	140.5	370
	wildtype GHu	15	72.8	94	202.891	0.435533	119.213	0.822	0.526	312.1	208.3	523.6
days post inoculation	treatment	count	number of root tips	number of branch points	total root length (mm)	branching frequency	network area (mm^2)	average diameter (mm)	median diameter (mm)	perimeter (mm)	volume (mm^3)	surface area (mm^2)
17 dpi	control	14	164.179	754.179	1366.26	0.549786	545.542	0.637143	0.404714	2099	922.797	2653.94
	wildtype F13	15	146.786	597.464	1216.86	0.486071	556.917	0.719857	0.465643	1862.79	1000.62	2698.63
	mutant F13 1E G802K	15	109.867	488.333	1009.05	0.478067	477.208	0.772633	0.494433	1505.17	997.286	2389.59
	wildtype GHu	15	110.867	459.767	918.058	0.493933	434.511	0.777233	0.506733	1369.17	881.729	2169.56
	mutant GHu 1E K802G	15	155.267	712.267	1287.46	0.5413	554.659	0.7016	0.447167	1918.32	1060.4	2776.7
days post inoculation	treatment	count	number of root tips	number of branch points	total root length (mm)	branching frequency	network area (mm^2)	average diameter (mm)	median diameter (mm)	perimeter (mm)	volume (mm^3)	surface area (mm^2)
17 dpi	control	14	187.643	460.107	936.823	0.482	526.042	0.893	0.584	1297.39	1354.66	2652.49
	wildtype F13	22	164.841	391.25	803.413	0.477	476.422	0.963	0.639	1076.16	1221.26	2431.95
	mutant F13 1E G802K	22	162.659	402.114	815.003	0.486	444.403	0.874	0.57	1127.36	1038.22	2229.97
	wildtype GHu	23	131.739	350.565	738.685	0.46	414.919	0.911	0.606	1016.38	942.228	2075.99
	mutant GHu 1E K802G	19	162.5	367.605	779.481	0.462	463.283	0.974	0.643	1063.71	1126.74	2334.34
days post inoculation	treatment	count	number of root tips	number of branch points	total root length (mm)	branching frequency	network area (mm^2)	average diameter (mm)	median diameter (mm)	perimeter (mm)	volume (mm^3)	surface area (mm^2)
26 dpi	control	26	257.423	549.538	1072.94	0.505711	588.198	0.838827	0.600904	1501.37	1093.32	2804.2
	wildtype F13	14	265.786	559.214	1073.2	0.5175	576.311	0.827643	0.572393	1497.65	1115.99	2795.25
	mutant F13 1E G802K	18	271.25	547.806	1066.69	0.510639	631.339	0.942167	0.644028	1443.3	1418.09	3130.54
	wildtype GHu	15	193.1	415.9	819.505	0.499967	461.391	0.884067	0.641967	1143.65	831.622	2184.2
	mutant GHu 1E K802G	7	295.286	577.714	1135.23	0.505857	616.956	0.836643	0.579929	1584.94	1236.87	3019.74
Table 2. Percentage differences of grapevine fanleaf virus infected Nicotiana benthamiana root system architecture traits.
days post inoculation	treatment	count	number of root tips	number of branch points	total root length (mm)	branching frequency	network area (mm^2)	average diameter (mm)	median diameter (mm)	perimeter (mm)	volume (mm^3)	surface area (mm^2)
4 dpi	mock control	15	0	0	0	0	0	0	0	0	0	0
	mutant F13 1E G802K	15	-0.0710537	-0.346868	-0.0937047	-0.27533	0.124168	0.228659	0.140845	-0.0406259	0.386951	0.0990798
	mutant GHu 1E K802G	15	-0.120307	-0.334736	-0.0662585	-0.268521	0.13966	0.233232	0.176056	-0.0195606	0.332687	0.112348
	wildtype F13	15	-0.232539	-0.48106	-0.33762	-0.195135	-0.184423	0.198171	0.0962441	-0.311165	-0.0923773	-0.208217
	wildtype GHu	15	-0.118288	-0.301807	-0.0870591	-0.239597	0.148172	0.253049	0.234742	-0.0607884	0.345607	0.120479
days post inoculation	treatment	count	number of root tips	number of branch points	total root length (mm)	branching frequency	network area (mm^2)	average diameter (mm)	median diameter (mm)	perimeter (mm)	volume (mm^3)	surface area (mm^2)
17 dpi	control	14	0	0	0	0	0	0	0	0	0	0
	wildtype F13	15	-0.105939	-0.207795	-0.109351	-0.115889	0.0208508	0.12982	0.150547	-0.112536	0.0843361	0.0168372
	mutant F13 1E G802K	15	-0.33081	-0.352496	-0.261451	-0.130449	-0.125259	0.212653	0.221685	-0.282912	0.0807212	-0.0996099
	wildtype GHu	15	-0.324719	-0.390374	-0.328051	-0.101589	-0.203524	0.219873	0.252077	-0.347704	-0.0445032	-0.182516
	mutant GHu 1E K802G	15	-0.0542817	-0.0555729	-0.0576771	-0.0154346	0.0167122	0.101166	0.104895	-0.0860799	0.149121	0.0462553
days post inoculation	treatment	count	number of root tips	number of branch points	total root length (mm)	branching frequency	network area (mm^2)	average diameter (mm)	median diameter (mm)	perimeter (mm)	volume (mm^3)	surface area (mm^2)
17 dpi	control	14	0	0	0	0	0	0	0	0	0	0
	wildtype F13	22	-0.121518	-0.149654	-0.142407	-0.0103734	-0.0943271	0.0783875	0.0941781	-0.170516	-0.098479	-0.0831445
	mutant F13 1E G802K	22	-0.133146	-0.126042	-0.130035	0.00829876	-0.155195	-0.0212766	-0.0239726	-0.131052	-0.233594	-0.159292
	wildtype GHu	23	-0.297927	-0.238079	-0.2115	-0.0456432	-0.211244	0.0201568	0.0376712	-0.216592	-0.304456	-0.217344
	mutant GHu 1E K802G	19	-0.133994	-0.201045	-0.167953	-0.0414938	-0.119304	0.0907055	0.101027	-0.180118	-0.168254	-0.119943
days post inoculation	treatment	count	number of root tips	number of branch points	total root length (mm)	branching frequency	network area (mm^2)	average diameter (mm)	median diameter (mm)	perimeter (mm)	volume (mm^3)	surface area (mm^2)
26 dpi	control	26	0	0	0	0	0	0	0	0	0	0
	wildtype F13	14	0.0324858	0.0176071	0.000246053	0.0233107	-0.0202097	-0.0133329	-0.0474467	-0.00247974	0.0207303	-0.00319093
	mutant F13 1E G802K	18	0.0537127	-0.00315337	-0.00582541	0.0097435	0.0733444	0.123196	0.0717652	-0.0386787	0.297049	0.116376
	wildtype GHu	15	-0.249873	-0.243183	-0.236204	-0.0113598	-0.215586	0.0539322	0.0683352	-0.238263	-0.239363	-0.221094
	mutant GHu 1E K802G	7	0.147083	0.0512717	0.0580605	0.000287911	0.0488927	-0.00260364	-0.0349061	0.0556625	0.131293	0.0768637

## Sheet: 5B
Sheet 2. Metrics of data from Rhizovision and metadata measurements for plants inoculated with GFLV at 4 dpi.
Cohort	Plant	treatment	Number	total dry biomass (g)	root dry biomass (g)	shoot dry biomass (g)	root to shoot ratio	height (mm)	days showing symptoms	scan side	image name	ROI	number of root tips	number of branch points	total root length (mm)	branching frequency (mm^-1)	network area (mm^2)	average diameter (mm)	median diameter (mm)	maximum diameter (mm)	perimeter (mm)	volume (mm^3)	surface area (mm^2)	computation time (s)	root length diameter range 1 (mm)	root length diameter range 2 (mm)	root length diameter range 3 (mm)	root length diameter range 4 (mm)	root length diameter range 5 (mm)	projected area diameter range 1 (mm^2)	projected area diameter range 2 (mm^2)	projected area diameter range 3 (mm^2)	projected area diameter range 4 (mm^2)	projected area diameter range 5 (mm^2)	surface area diameter range 1 (mm^2)	surface area diameter range 2 (mm^2)	surface area diameter range 3 (mm^2)	surface area diameter range 4 (mm^2)	surface area diameter range 5 (mm^2)	volume diameter range 1 (mm^3)	volume diameter range 2 (mm^3)	volume diameter range 3 (mm^3)	volume diameter range 4 (mm^3)	volume diameter range 5 (mm^3)
13	1	mock control	1					50		1	rna_1_1_20230418.tif	c1	130	170	377.449	0.45	148.091	0.519	0.339	2.799	633.107	176.428	613.107	0.09	358.54	18.909	0	147.196	47.962	0	462.429	150.679	0	80.442	95.985	0
13	2	mock control	2					39		1	rna_1_1_20230418.tif	c2	29	35	99.788	0.351	56.423	0.722	0.456	2.013	166.892	65.424	223.467	0.043	99.686	0.102	0	70.926	0.206	0	222.821	0.646	0	65.099	0.325	0
13	3	mock control	3					49		1	rna_1_1_20230418.tif	c3	27	27	94.827	0.285	66.917	0.923	0.542	3.031	156.652	108.347	270.993	0.043	77.451	17.376	0	46.434	39.826	0	145.877	125.116	0	36.003	72.344	0
13	4	mock control	4					44		1	rna_1_1_20230418.tif	c4	70	84	214.963	0.391	95.272	0.599	0.349	2.614	364.857	123.167	396.486	0.067	198.789	16.174	0	87.883	38.322	0	276.093	120.393	0	51.552	71.615	0
13	5	mock control	5					36		1	rna_1_1_20230418.tif	c5	33	35	88.738	0.394	32.36	0.443	0.268	1.663	158.871	26.069	122.665	0.051	88.738	0	0	39.045	0	0	122.665	0	0	26.069	0	0
13	6	mock control	6					43		1	control_1_20230418.tif	c6	92	120	147.166	0.815	59.115	0.515	0.349	1.934	228.939	60.958	246.193	0.063	147.166	0	0	78.366	0	0	246.193	0	0	60.958	0	0
13	7	mock control	7					40		1	control_1_20230418.tif	c7	53	75	150.819	0.497	76.364	0.655	0.423	2.062	240.412	91.602	312.705	0.058	149.441	1.378	0	96.748	2.789	0	303.943	8.762	0	87.168	4.434	0
13	8	mock control	8					36		1	control_1_20230418.tif	c8	52	112	169.864	0.659	73.364	0.551	0.423	2.032	266.729	67.873	293.989	0.05	169.338	0.526	0	92.514	1.065	0	290.642	3.347	0	66.177	1.696	0
13	9	mock control	9					42		1	control_1_20230418.tif	c9	77	147	229.256	0.641	111.448	0.684	0.479	2.884	323.894	155.174	496.849	0.065	212.587	16.669	0	115.634	42.439	0	363.524	133.325	0	69.839	85.335	0
13	1	mock control	10					30		1	control_1_20230418.tif	c10	160	244	301.06	0.81	128.935	0.656	0.423	2.879	415.269	190.954	616.133	0.069	278.255	22.805	0	139.984	56.119	0	439.828	176.305	0	81.694	109.26	0
13	2	mock control	11					54		1	control_1_20230418.tif	c11	141	267	431.141	0.619	186.507	0.705	0.479	3.593	596.299	333.906	960.485	0.105	398.921	32.22	0	215.564	90.167	0	677.216	283.269	0	130.019	203.887	0
13	3	mock control	12					52		1	control_1_20230418.tif	c12	105	197	291.254	0.676	143.091	0.768	0.515	3.538	394.894	258.132	702.291	0.077	265.635	25.62	0	151.496	72.05	0	475.94	226.351	0	95.347	162.785	0
13	4	mock control	13					35		1	control_1_20230418.tif	c13	72	100	149.253	0.67	71.681	0.702	0.423	2.259	208.999	101.721	330.447	0.064	139.115	10.137	0	83.975	21.118	0	264.103	66.344	0	67.132	34.589	0
13	5	mock control	14					44		1	control_1_20230418.tif	c14	183	307	325.65	0.943	145.453	0.678	0.494	3.491	423.739	229.371	702.735	0.073	306.94	18.71	0	171.16	52.425	0	538.036	164.699	0	111.428	117.943	0
13	6	mock control	15					54		1	control_1_20230418.tif	c15	132	196	375.816	0.522	200.55	0.79	0.535	4.103	553.62	403.046	946.677	0.089	340.377	35.438	0	190.571	110.736	0	598.791	347.886	0	121.324	281.722	0
13	7	mock control	1					50		2	rna_1_2_20230418.tif	c1	98	130	316.194	0.411	146.496	0.599	0.423	3.007	525.551	183.355	597.766	0.081	296.733	19.46	0	141.081	49.194	0	443.22	154.547	0	85.204	98.151	0
13	8	mock control	2					39		2	rna_1_2_20230418.tif	c2	28	36	100.551	0.358	54.627	0.694	0.423	1.893	167.094	61.9	216.674	0.058	100.551	0	0	68.969	0	0	216.674	0	0	61.9	0	0
13	9	mock control	3					49		2	rna_1_2_20230418.tif	c3	32	36	106.849	0.337	64.312	0.737	0.379	2.711	185.384	88.585	245.435	0.047	90.363	16.486	0	42.05	36.074	0	132.105	113.331	0	26.313	62.272	0
13	10	mock control	4					44		2	rna_1_2_20230418.tif	c4	57	73	187.021	0.39	88.869	0.648	0.359	3.146	313.26	133.158	375.73	0.079	171.328	15.693	0	78.796	40.803	0	247.544	128.185	0	48.732	84.426	0
13	11	mock control	5					36		2	rna_1_2_20230418.tif	c5	31	31	68.66	0.451	29.305	0.518	0.349	1.618	120.118	23.665	110.935	0.039	68.66	0	0	35.312	0	0	110.935	0	0	23.665	0	0
13	12	mock control	6					43		2	control_2_20230418.tif	c6	50	86	162.519	0.529	61.796	0.482	0.339	1.88	272.741	55.715	246.686	0.065	162.519	0	0	78.523	0	0	246.686	0	0	55.715	0	0
13	13	mock control	7					40		2	control_2_20230418.tif	c7	60	86	152.373	0.564	74.634	0.611	0.379	2.208	250.409	87.225	297.784	0.056	150.191	2.181	0	90.278	4.51	0	283.616	14.168	0	79.896	7.329	0
13	14	mock control	8					36		2	control_2_20230418.tif	c8	61	113	159.702	0.708	66.788	0.52	0.379	2.046	248.915	62.202	268.595	0.066	158.976	0.726	0	83.995	1.475	0	263.961	4.634	0	59.847	2.355	0
13	15	mock control	9					42		2	control_2_20230418.tif	c9	60	140	217.575	0.643	104.831	0.658	0.456	2.89	321.517	141.887	448.417	0.049	201.234	16.341	0	101.125	41.611	0	317.693	130.724	0	58.148	83.739	0
13	16	mock control	10					30		2	control_2_20230418.tif	c10	98	174	269.924	0.645	120.554	0.704	0.423	2.939	379.127	203.316	588.684	0.086	243.325	26.599	0	121.48	65.904	0	381.641	207.043	0	73.995	129.321	0
13	17	mock control	11					54		2	control_2_20230418.tif	c11	134	286	423.346	0.676	181.311	0.66	0.432	3.718	587.516	307.062	900.681	0.079	394.551	28.796	0	204.668	82.028	0	642.983	257.698	0	117.912	189.15	0
13	18	mock control	12					52		2	control_2_20230418.tif	c12	83	171	260.502	0.656	132.636	0.79	0.494	3.641	346.603	251.08	650.703	0.073	233.444	27.058	0	133.98	73.145	0	420.91	229.793	0	91.25	159.829	0
13	19	mock control	13					35		2	control_2_20230418.tif	c13	40	80	126.542	0.632	65.873	0.712	0.432	2.216	182.297	88.003	286.966	0.047	122.089	4.453	0	82.136	9.209	0	258.037	28.93	0	73.038	14.965	0
13	20	mock control	14					44		2	control_2_20230418.tif	c14	172	304	319.137	0.953	139.356	0.659	0.456	3.271	427.578	217.706	674.854	0.073	299.739	19.399	0	162.784	52.019	0	511.433	163.421	0	105.874	111.832	0
13	21	mock control	15					54		2	control_2_20230418.tif	c15	117	177	349.22	0.507	187.896	0.8	0.568	3.964	506.829	346.51	873.549	0.063	318.763	30.457	0	186.306	91.706	0	585.446	288.103	0	120.563	225.947	0
13	22	mutant F13 1E G802K	1					36		1	rna_2_1_20230418.tif	fm1	42	50	138.02	0.362	65.303	0.601	0.339	2.575	236.351	82.291	264.916	0.054	129.655	8.365	0	66.635	17.69	0	209.34	55.576	0	52.783	29.508	0
13	23	mutant F13 1E G802K	2					34		1	rna_2_1_20230418.tif	fm2	45	55	135.541	0.406	79.206	0.787	0.423	2.311	216.495	113.593	336.455	0.066	132.655	2.886	0	100.997	6.1	0	317.291	19.164	0	103.451	10.142	0
13	24	mutant F13 1E G802K	3					48		1	rna_2_1_20230418.tif	fm3	61	67	141.272	0.474	87.891	0.833	0.494	2.726	219.865	139.915	370.309	0.046	120.706	20.566	0	71.944	45.917	0	226.058	144.251	0	59.12	80.795	0
13	25	mutant F13 1E G802K	4					58		1	rna_2_1_20230418.tif	fm4	69	83	241.052	0.344	147.462	0.78	0.423	3.022	407.887	236.059	588.459	0.083	209.317	31.735	0	104.207	83.105	0	327.377	261.082	0	63.512	172.547	0
13	26	mutant F13 1E G802K	5					34		1	rna_2_1_20230418.tif	fm5	64	86	233.452	0.368	112.564	0.643	0.423	3.187	389.561	149.14	466.734	0.073	215.964	17.488	0	104.699	43.759	0	328.923	137.811	0	61.55	87.59	0
13	27	mutant F13 1E G802K	6					44		1	f13_mut_1_20230418.tif	fm6	132	140	238.977	0.586	139.736	0.855	0.456	5.209	359.018	318.351	650.991	0.087	206.802	31.393	0.783	107.893	95.326	3.998	338.955	299.476	12.561	64.957	237.348	16.046
13	28	mutant F13 1E G802K	7					53		1	f13_mut_1_20230418.tif	fm7	150	174	319.104	0.545	200.347	0.958	0.568	3.979	449.805	446.286	955.423	0.099	280.087	39.016	0	182.644	121.477	0	573.792	381.631	0	136.606	309.681	0
13	29	mutant F13 1E G802K	8					46		1	f13_mut_1_20230418.tif	fm8	74	82	132.895	0.617	97.136	1.018	0.568	4.317	188.658	216.535	439.35	0.068	102.938	29.958	0	59.113	80.737	0	185.708	253.642	0	40.126	176.408	0
13	30	mutant F13 1E G802K	9					80		1	f13_mut_1_20230418.tif	fm9	289	321	486.574	0.66	286.596	0.835	0.508	5.54	710.745	589.715	1317.02	0.144	438.199	45.61	2.764	269.337	135.259	14.598	846.228	424.927	45.861	191.49	337.618	60.606
13	31	mutant F13 1E G802K	10					36		1	f13_mut_1_20230418.tif	fm10	24	22	78.111	0.282	51.133	0.789	0.508	1.947	135.194	61.379	195.477	0.044	78.111	0	0	62.222	0	0	195.477	0	0	61.379	0	0
13	32	mutant F13 1E G802K	11					38		1	f13_mut_1_20230418.tif	fm11	36	40	97.116	0.412	72.663	0.949	0.645	2.384	153.342	114.12	294.63	0.052	76.078	21.038	0	48.242	45.542	0	151.555	143.074	0	36.553	77.567	0
13	10	mutant F13 1E G802K	12					42		1	f13_mut_1_20230418.tif	fm12	28	32	112.448	0.285	51.258	0.557	0.379	2.013	199.908	45.958	195.516	0.046	112.363	0.085	0	62.064	0.17	0	194.981	0.535	0	45.69	0.269	0
13	11	mutant F13 1E G802K	13					41		1	f13_mut_1_20230418.tif	fm13	48	46	97.388	0.472	60.76	0.82	0.616	2.608	149.382	84.176	252.88	0.06	86.997	10.391	0	58.091	22.332	0	182.722	70.158	0	46.215	37.961	0
13	12	mutant F13 1E G802K	14					43		1	f13_mut_1_20230418.tif	fm14	37	39	121.626	0.321	90.833	0.96	0.677	2.83	197.478	143.414	373.226	0.05	99.984	21.642	0	70.302	48.499	0	220.862	152.365	0	57.237	86.177	0
13	13	mutant F13 1E G802K	15					71		1	f13_mut_1_20230418.tif	fm15	179	204	468.888	0.435	220.528	0.751	0.349	4.064	740.803	502.689	1094.94	0.121	419.619	49.27	0	195.597	152.933	0	614.487	480.454	0	117.221	385.468	0
13	14	mutant F13 1E G802K	1					36		2	rna_2_2_20230418.tif	fm1	49	61	141.416	0.431	64.507	0.607	0.349	2.502	237.053	81.021	268.636	0.091	138.219	3.197	0	78.484	7.026	0	246.565	22.071	0	68.828	12.193	0
13	15	mutant F13 1E G802K	2					34		2	rna_2_2_20230418.tif	fm2	26	36	132.1	0.273	84.726	0.799	0.423	2.155	222.761	111.875	332.416	0.066	126.676	5.424	0	94.744	11.067	0	297.647	34.769	0	94.134	17.741	0
13	16	mutant F13 1E G802K	3					48		2	rna_2_2_20230418.tif	fm3	70	74	172.13	0.43	81.274	0.679	0.339	2.795	274.464	123.002	359.786	0.07	152.22	19.91	0	70.131	44.392	0	220.324	139.462	0	44.963	78.039	0
13	17	mutant F13 1E G802K	4					58		2	rna_2_2_20230418.tif	fm4	71	91	256.664	0.355	150.765	0.774	0.494	2.974	423.311	228.335	615.208	0.098	228.472	28.191	0	121.043	74.662	0	380.269	234.939	0	70.934	157.401	0
13	18	mutant F13 1E G802K	5					34		2	rna_2_2_20230418.tif	fm5	56	82	248.376	0.33	124.254	0.674	0.423	3.195	412.1	167.124	524.963	0.084	229.176	19.201	0	119.026	48.075	0	373.931	151.032	0	71.499	95.625	0
13	19	mutant F13 1E G802K	6					44		2	f13_mut_2_20230418.tif	fm6	110	126	247.024	0.51	135.838	0.87	0.423	5.053	361.643	350.893	687.499	0.086	206.599	40.281	0.145	100.432	117.555	0.727	315.515	369.699	2.285	63.831	284.188	2.874
13	20	mutant F13 1E G802K	7					53		2	f13_mut_2_20230418.tif	fm7	111	129	260.889	0.494	186.781	0.97	0.542	4.318	400.223	394.758	796.702	0.097	225.527	35.362	0	141.986	111.613	0	446.061	350.641	0	107.008	287.75	0
13	21	mutant F13 1E G802K	8					46		2	f13_mut_2_20230418.tif	fm8	43	51	134.359	0.38	97.088	0.933	0.494	3.488	216.01	170.933	391.661	0.053	109.378	24.981	0	61.204	63.465	0	192.279	199.382	0	42.851	128.082	0
13	22	mutant F13 1E G802K	9					80		2	f13_mut_2_20230418.tif	fm9	178	218	489.508	0.445	282.618	0.891	0.494	4.509	733.564	623.248	1362.56	0.158	427.359	62.149	0	251.795	181.899	0	791.11	571.453	0	179.894	443.354	0
13	23	mutant F13 1E G802K	10					36		2	f13_mut_2_20230418.tif	fm10	24	22	60.689	0.363	45.455	0.883	0.728	1.874	103.009	54.699	172.788	0.042	60.689	0	0	55	0	0	172.788	0	0	54.699	0	0
13	24	mutant F13 1E G802K	11					38		2	f13_mut_2_20230418.tif	fm11	34	42	104.18	0.403	70.505	0.85	0.508	2.455	170.022	105.612	281.792	0.05	85.742	18.438	0	49.493	40.204	0	155.488	126.304	0	36.59	69.022	0
13	25	mutant F13 1E G802K	12					42		2	f13_mut_2_20230418.tif	fm12	32	32	97.551	0.328	47.688	0.578	0.359	2.032	174.263	43.078	177.585	0.058	97.34	0.212	0	56.1	0.427	0	176.244	1.341	0	42.402	0.676	0
13	26	mutant F13 1E G802K	13					41		2	f13_mut_2_20230418.tif	fm13	38	40	82.038	0.488	60.129	0.941	0.847	2.457	128.202	88.001	242.894	0.059	74.567	7.472	0	61.486	15.83	0	193.163	49.732	0	61.6	26.401	0
13	27	mutant F13 1E G802K	14					43		2	f13_mut_2_20230418.tif	fm14	32	40	130.443	0.307	87.584	0.838	0.423	2.785	225.528	130.049	340.954	0.054	108.49	21.953	0	59.763	48.766	0	187.751	153.203	0	44.354	85.695	0
13	28	mutant F13 1E G802K	15					71		2	f13_mut_2_20230418.tif	fm15	149	153	442.582	0.346	218.992	0.766	0.359	4.816	727.714	523.667	1055.2	0.153	397.937	44.645	0	188.076	147.807	0	590.858	464.348	0	115.718	407.948	0
13	29	wildtype F13	1					50		1	rna_2_1_20230418.tif	f1	36	42	126.835	0.331	84.249	0.927	0.508	3.431	201.54	157.659	359.999	0.058	102.36	24.475	0	54.291	60.3	0	170.561	189.437	0	38.814	118.845	0
13	30	wildtype F13	2					45		1	rna_2_1_20230418.tif	f2	78	88	188.873	0.466	116.373	0.832	0.423	3.181	293.436	220.989	504.872	0.061	157.439	31.434	0	77.303	83.335	0	243.067	261.805	0	45.859	175.13	0
13	31	wildtype F13	3					49		1	rna_2_1_20230418.tif	f3	86	102	248.401	0.411	140.372	0.788	0.494	3.471	392.981	248.703	617.342	0.065	221.47	26.931	0	122.203	74.303	0	383.913	233.429	0	84.444	164.259	0
13	32	wildtype F13	4					25		1	rna_2_1_20230418.tif	f4	16	14	49.203	0.285	29.344	0.7	0.593	1.609	88.401	28.346	106.892	0.035	49.203	0	0	34.025	0	0	106.892	0	0	28.346	0	0
13	33	wildtype F13	5					45		1	rna_2_1_20230418.tif	f5	69	77	149.488	0.515	108.95	1.045	0.616	3.76	214.824	231.846	495.102	0.064	119.315	30.173	0	76.735	80.861	0	241.069	254.033	0	58.56	173.286	0
13	34	wildtype F13	6					39		1	f13_wt_1_20230418.tif	f6	120	136	215.785	0.63	97.252	0.642	0.349	2.814	332.116	142.489	439.757	0.09	196.195	19.59	0	95.534	44.326	0	300.128	139.628	0	62.785	79.703	0
13	35	wildtype F13	7					35		1	f13_wt_1_20230418.tif	f7	38	42	95	0.442	62.858	0.834	0.599	2.132	154.971	80.952	249.392	0.056	94.457	0.543	0	78.262	1.122	0	245.867	3.524	0	79.131	1.821	0
13	36	wildtype F13	8					36		1	f13_wt_1_20230418.tif	f8	96	98	218.702	0.448	112.476	0.711	0.379	2.803	353.725	173.856	483.729	0.077	190.866	27.836	0	88.249	65.726	0	277.243	206.486	0	51.309	122.548	0
13	37	wildtype F13	9					46		1	f13_wt_1_20230418.tif	f9	84	84	176.673	0.475	107.957	0.775	0.423	3.001	288.759	159.262	429.484	0.064	154.803	21.87	0	82.753	53.956	0	259.975	169.509	0	53.906	105.355	0
13	38	wildtype F13	10					42		1	f13_wt_1_20230418.tif	f10	90	100	191.98	0.521	114.399	0.96	0.508	4.012	261.589	273.094	593.609	0.059	156.129	35.852	0	95.729	93.223	0	300.741	292.868	0	75.323	197.771	0
13	39	wildtype F13	11					50		1	f13_wt_1_20230418.tif	f11	50	56	126.319	0.443	78.851	0.775	0.456	2.185	202.019	108.959	316.876	0.067	115.532	10.787	0	78.239	22.626	0	245.795	71.08	0	71.667	37.292	0
13	40	wildtype F13	12					43		1	f13_wt_1_20230418.tif	f12	92	109	158.832	0.686	82.405	0.737	0.456	2.913	230.3	131.228	374.061	0.054	140.756	18.076	0	77.561	41.506	0	243.664	130.396	0	55.472	75.756	0
13	41	wildtype F13	13					41		1	f13_wt_1_20230418.tif	f13	17	15	51.945	0.289	30.4	0.655	0.494	1.515	95.211	25.672	109.319	0.046	51.945	0	0	34.797	0	0	109.319	0	0	25.672	0	0
13	42	wildtype F13	14					34		1	f13_wt_1_20230418.tif	f14	53	59	103.454	0.57	47.204	0.559	0.339	2.198	175.069	46.568	189.562	0.058	102.809	0.645	0	58.988	1.351	0	185.316	4.246	0	44.343	2.225	0
13	43	wildtype F13	15					28		1	f13_wt_1_20230418.tif	f15	78	76	120.64	0.63	72.656	0.872	0.508	3.113	169.783	132.847	341.333	0.057	107.25	13.39	0	76.656	31.993	0	240.822	100.51	0	71.569	61.278	0
13	44	wildtype F13	1					50		2	rna_2_2_20230418.tif	f1	51	53	144.134	0.368	76.808	0.714	0.379	2.461	240.603	109.482	317.704	0.067	125.64	18.494	0	59.466	41.662	0	186.819	130.885	0	35.606	73.876	0
13	45	wildtype F13	2					45		2	rna_2_2_20230418.tif	f2	76	100	189.603	0.527	110.736	0.821	0.423	2.974	291.541	197.669	479.311	0.093	161.88	27.723	0	80.068	72.502	0	251.54	227.771	0	47.632	150.037	0
13	46	wildtype F13	3					49		2	rna_2_2_20230418.tif	f3	115	125	293.698	0.426	148.265	0.755	0.432	3.268	453.499	265.926	693.2	0.083	266.38	27.318	0	145.466	75.153	0	457.101	236.099	0	100.333	165.594	0
13	47	wildtype F13	4					25		2	rna_2_2_20230418.tif	f4	26	26	64.229	0.405	38.15	0.771	0.432	2.123	105.513	49.844	155.462	0.048	62.53	1.699	0	45.976	3.509	0	144.438	11.025	0	44.151	5.693	0
13	48	wildtype F13	5					45		2	rna_2_2_20230418.tif	f5	85	97	199.389	0.486	126.414	0.946	0.645	3.832	280.679	255.926	599.637	0.078	170.928	28.461	0	112.474	78.261	0	353.346	246.291	0	83.046	172.88	0
13	49	wildtype F13	6					39		2	f13_wt_2_20230418.tif	f6	82	94	183.463	0.512	88.111	0.681	0.379	2.541	282.957	123.438	391.11	0.061	166.788	16.675	0	87.408	37.086	0	274.6	116.51	0	58.514	64.923	0
13	50	wildtype F13	7					35		2	f13_wt_2_20230418.tif	f7	37	49	110.829	0.442	66.075	0.785	0.456	2.575	175.999	87.778	270.615	0.046	108.72	2.108	0	81.337	4.803	0	255.526	15.089	0	79.139	8.639	0
13	51	wildtype F13	8					36		2	f13_wt_2_20230418.tif	f8	77	77	159.464	0.483	95.403	0.826	0.423	2.54	256.926	158.977	399.613	0.064	129.752	29.712	0	59.513	67.688	0	186.966	212.647	0	37.412	121.565	0
13	52	wildtype F13	9					46		2	f13_wt_2_20230418.tif	f9	73	79	185.383	0.426	106.801	0.778	0.456	3.213	299.736	170.26	451.19	0.055	161.085	24.298	0	83.724	59.894	0	263.026	188.164	0	53.216	117.043	0
13	53	wildtype F13	10					42		2	f13_wt_2_20230418.tif	f10	67	87	180.814	0.481	107.478	0.831	0.494	3.192	269.044	184.884	480.907	0.053	154.142	26.672	0	90.771	62.306	0	285.166	195.741	0	69.281	115.604	0
13	54	wildtype F13	11					50		2	f13_wt_2_20230418.tif	f11	43	43	112.408	0.383	78.457	0.91	0.542	2.286	177.876	123.532	326.207	0.054	94.913	17.495	0	67.081	36.754	0	210.741	115.466	0	62.824	60.708	0
13	55	wildtype F13	12					43		2	f13_wt_2_20230418.tif	f12	61	63	121.15	0.52	75.177	0.903	0.479	3.358	176.092	149.027	350.478	0.057	100.784	20.366	0	62.38	49.168	0	196.013	154.465	0	53.236	95.791	0
13	33	wildtype F13	13					41		2	f13_wt_2_20230418.tif	f13	23	21	55.531	0.378	28.213	0.61	0.456	1.498	96.301	24.174	108.714	0.045	55.531	0	0	34.605	0	0	108.714	0	0	24.174	0	0
13	34	wildtype F13	14					34		2	f13_wt_2_20230418.tif	f14	29	29	73.873	0.393	38.498	0.594	0.423	1.442	127.919	32.906	143.752	0.05	73.873	0	0	45.758	0	0	143.752	0	0	32.906	0	0
13	35	wildtype F13	15					28		2	f13_wt_2_20230418.tif	f15	53	55	120.093	0.458	70.073	0.848	0.467	2.865	177.218	117.902	320.078	0.049	108.628	11.465	0	75.56	26.324	0	237.38	82.698	0	69.934	47.968	0
13	36	mutant GHu 1E K802G	1					38		1	rna_1_1_20230418.tif	gm1	36	36	141.463	0.254	64.758	0.592	0.339	2.711	251.587	74.698	256.129	0.051	136.926	4.537	0	71.06	10.469	0	223.24	32.888	0	55.563	19.135	0
13	37	mutant GHu 1E K802G	2					54		1	rna_1_1_20230418.tif	gm2	64	72	189.462	0.38	107.527	0.931	0.494	3.431	273.49	253.697	547.972	0.053	156.346	33.116	0	85.495	88.93	0	268.591	279.381	0	63.139	190.558	0
13	38	mutant GHu 1E K802G	3					46		1	rna_1_1_20230418.tif	gm3	60	74	243.624	0.304	116.104	0.592	0.305	3.143	431.72	161.373	450.564	0.063	224.038	19.586	0	90.919	52.485	0	285.678	164.886	0	50.01	111.363	0
13	39	mutant GHu 1E K802G	4					52		1	rna_1_1_20230418.tif	gm4	96	120	317.935	0.377	175.593	0.816	0.494	4.087	496.827	349.117	805.54	0.076	285.58	32.355	0	160.269	96.142	0	503.5	302.039	0	116.726	232.391	0
13	40	mutant GHu 1E K802G	5					45		1	rna_1_1_20230418.tif	gm5	96	122	245.213	0.498	134.188	0.783	0.379	3.581	376.783	242.174	595.695	0.078	220.894	24.319	0	121.534	68.061	0	381.875	213.82	0	89.422	152.752	0
13	41	mutant GHu 1E K802G	6					41		1	ghu_mut_1_20230418.tif	gm6	60	76	173.094	0.439	111.38	0.851	0.515	3.253	273.128	179.429	463.737	0.065	147.651	25.443	0	86.912	60.7	0	273.043	190.694	0	63.385	116.045	0
13	42	mutant GHu 1E K802G	7					50		1	ghu_mut_1_20230418.tif	gm7	133	155	339.53	0.457	173.455	0.666	0.423	3.371	561.818	234.396	706.798	0.104	314.501	25.029	0	159.777	65.203	0	501.956	204.842	0	98.609	135.787	0
13	43	mutant GHu 1E K802G	8					28		1	ghu_mut_1_20230418.tif	gm8	29	29	77.258	0.375	46.858	0.777	0.515	1.857	125.226	57.079	187.823	0.04	77.258	0	0	59.786	0	0	187.823	0	0	57.079	0	0
13	44	mutant GHu 1E K802G	9					28		1	ghu_mut_1_20230418.tif	gm9	24	26	77.556	0.335	56.109	0.859	0.593	2.637	134.276	73.882	208.975	0.046	75.096	2.46	0	60.786	5.733	0	190.964	18.011	0	63.315	10.568	0
13	45	mutant GHu 1E K802G	10					54		1	ghu_mut_1_20230418.tif	gm10	130	154	312.246	0.493	161.484	0.751	0.508	4.152	474.153	273.117	741.62	0.076	289.709	22.537	0	171.206	64.859	0	537.861	203.759	0	119.863	153.254	0
13	46	mutant GHu 1E K802G	11					42		1	ghu_mut_1_20230418.tif	gm11	115	153	360.046	0.425	191.777	0.768	0.508	3.877	561.371	322.242	865.068	0.108	330.336	29.71	0	190.233	85.127	0	597.633	267.435	0	126.045	196.197	0
13	47	mutant GHu 1E K802G	12					37		1	ghu_mut_1_20230418.tif	gm12	41	47	129.546	0.363	102.211	1.103	0.723	3.406	194.311	192.107	442.974	0.059	102.709	26.837	0	75.871	65.132	0	238.355	204.619	0	66.108	125.999	0
13	48	mutant GHu 1E K802G	13					48		1	ghu_mut_1_20230418.tif	gm13	114	138	295.296	0.467	184.613	0.869	0.535	3.372	438.683	324.101	810.091	0.085	261.466	33.83	0	166.967	90.727	0	524.627	285.464	0	129.183	194.918	0
13	49	mutant GHu 1E K802G	14					53		1	ghu_mut_1_20230418.tif	gm14	94	110	210.602	0.522	127.396	0.896	0.515	3.78	306.608	273.871	611.225	0.077	178.936	31.667	0	106.047	88.512	0	333.157	278.068	0	74.12	199.751	0
13	50	mutant GHu 1E K802G	15					36		1	ghu_mut_1_20230418.tif	gm15	27	33	83.334	0.396	45.864	0.673	0.432	1.874	141.283	46.956	174.257	0.043	83.334	0	0	55.468	0	0	174.257	0	0	46.956	0	0
13	51	mutant GHu 1E K802G	1					38		2	rna_1_2_20230418.tif	gm1	40	48	143.111	0.335	64.55	0.587	0.349	2.036	246.142	69.005	256.202	0.05	142.084	1.026	0	79.473	2.079	0	249.671	6.532	0	65.697	3.308	0
13	52	mutant GHu 1E K802G	2					54		2	rna_1_2_20230418.tif	gm2	49	51	134.373	0.38	101.754	1.108	0.593	3.048	199.208	237.268	460.956	0.047	102.04	32.332	0	59.317	87.409	0	186.351	274.605	0	49.548	187.72	0
13	53	mutant GHu 1E K802G	3					46		2	rna_1_2_20230418.tif	gm3	61	81	204.228	0.397	99.693	0.634	0.339	3.271	348.541	144.068	402.482	0.068	185.798	18.43	0	80.43	47.684	0	252.68	149.803	0	46.268	97.8	0
13	54	mutant GHu 1E K802G	4					52		2	rna_1_2_20230418.tif	gm4	87	119	292.995	0.406	176.414	0.867	0.568	4.456	445.864	358.689	810.534	0.092	260.5	32.495	0	158.514	99.487	0	497.987	312.547	0	109.756	248.933	0
13	55	mutant GHu 1E K802G	5					45		2	rna_1_2_20230418.tif	gm5	76	106	261.621	0.405	133.604	0.745	0.379	3.56	416.082	246.286	595.351	0.088	234.385	27.236	0	112.319	77.179	0	352.887	242.464	0	71.845	174.441	0
13	56	mutant GHu 1E K802G	6					41		2	ghu_mut_2_20230418.tif	gm6	71	103	198.836	0.518	114.077	0.805	0.508	3.508	294.769	191.387	509.016	0.073	171.933	26.902	0	96.646	65.379	0	303.622	205.394	0	63.743	127.644	0
13	57	mutant GHu 1E K802G	7					50		2	ghu_mut_2_20230418.tif	gm7	101	137	301.939	0.454	163.179	0.713	0.423	3.406	487.29	243.465	680.518	0.102	275.468	26.471	0	147.876	68.74	0	464.566	215.952	0	100.643	142.822	0
13	58	mutant GHu 1E K802G	8					28		2	ghu_mut_2_20230418.tif	gm8	23	29	71.539	0.405	44.102	0.733	0.423	1.81	124.221	48.563	162.861	0.038	71.539	0	0	51.84	0	0	162.861	0	0	48.563	0	0
13	59	mutant GHu 1E K802G	9					28		2	ghu_mut_2_20230418.tif	gm9	22	26	79.445	0.327	53.6	0.836	0.645	1.955	131.595	67.656	210.557	0.051	79.445	0	0	67.022	0	0	210.557	0	0	67.656	0	0
13	60	mutant GHu 1E K802G	10					54		2	ghu_mut_2_20230418.tif	gm10	141	159	285.562	0.557	153.433	0.788	0.535	4.107	422.961	271.291	718.885	0.078	261.058	24.504	0	160.172	68.656	0	503.196	215.689	0	113.406	157.884	0
13	61	mutant GHu 1E K802G	11					42		2	ghu_mut_2_20230418.tif	gm11	93	137	345.96	0.396	185.408	0.801	0.515	4.128	528.211	342.196	863.004	0.088	312.977	32.983	0	179.694	95.009	0	564.525	298.479	0	120.267	221.929	0
13	62	mutant GHu 1E K802G	12					37		2	ghu_mut_2_20230418.tif	gm12	48	54	147.742	0.366	106.385	1.001	0.616	3.371	229.173	206.28	461.035	0.056	115.764	31.978	0	67.688	79.064	0	212.647	248.388	0	50.543	155.738	0
13	63	mutant GHu 1E K802G	13					48		2	ghu_mut_2_20230418.tif	gm13	89	107	274.159	0.39	183.073	0.96	0.494	3.664	416.295	378.025	832.047	0.067	228.424	45.735	0	142.033	122.816	0	446.211	385.837	0	112.978	265.047	0
13	64	mutant GHu 1E K802G	14					53		2	ghu_mut_2_20230418.tif	gm14	132	160	233.795	0.684	130.772	0.786	0.359	4.004	363.207	286.765	590.327	0.113	202.492	31.302	0	94.236	93.653	0	296.106	294.221	0	59.397	227.368	0
13	65	mutant GHu 1E K802G	15					36		2	ghu_mut_2_20230418.tif	gm15	27	25	53.893	0.464	40.514	1.005	1.016	1.964	79.515	58.954	171.601	0.037	53.893	0	0	54.622	0	0	171.601	0	0	58.954	0	0
13	66	wildtype GHu	1					46		1	rna_1_1_20230418.tif	g1	29	51	175.47	0.291	100.177	0.727	0.423	3.06	296.353	142.441	394.414	0.051	154.142	21.327	0	74.382	51.164	0	233.679	160.735	0	45.276	97.165	0
13	67	wildtype GHu	2					35		1	rna_1_1_20230418.tif	g2	53	63	133.966	0.47	72.355	0.729	0.423	2.626	212.939	104.904	308.584	0.06	120.963	13.003	0	69.45	28.775	0	218.185	90.399	0	54.732	50.172	0
13	68	wildtype GHu	3					47		1	rna_1_1_20230418.tif	g3	89	127	260.785	0.487	117.475	0.612	0.379	3.268	418.169	166.015	511.167	0.069	238.725	22.06	0	109.028	53.681	0	342.523	168.644	0	61.958	104.057	0
13	69	wildtype GHu	4					56		1	rna_1_1_20230418.tif	g4	108	138	311.03	0.444	164.315	0.723	0.456	3.56	490.418	242.842	705.95	0.079	285.16	25.871	0	157.307	67.404	0	494.195	211.754	0	102.834	140.008	0
13	70	wildtype GHu	5					46		1	rna_1_1_20230418.tif	g5	79	107	224.259	0.477	125.442	0.779	0.508	3.213	336.403	205.766	555.072	0.053	201.095	23.164	0	115.546	61.139	0	362.999	192.073	0	77	128.767	0
13	71	wildtype GHu	6					43		1	ghu_wt_1_20230418.tif	g6	45	65	144.066	0.451	117.163	1.091	0.834	3.17	209.159	222.199	501.072	0.069	113.011	31.055	0	80.697	78.799	0	253.518	247.554	0	62.897	159.303	0
13	72	wildtype GHu	7					52		1	ghu_wt_1_20230418.tif	g7	187	253	396.6	0.638	248.121	0.934	0.599	3.839	536.319	509.306	1169.1	0.086	345.273	51.326	0	224.843	147.268	0	706.447	462.655	0	168.111	341.195	0
13	73	wildtype GHu	8					48		1	ghu_wt_1_20230418.tif	g8	122	144	212.501	0.678	118.401	0.775	0.379	3.082	318.411	218.557	521.158	0.081	181.83	30.67	0	86.148	79.741	0	270.643	250.515	0	53.951	164.606	0
13	74	wildtype GHu	9					40		1	ghu_wt_1_20230418.tif	g9	40	44	119.424	0.368	82.231	0.883	0.616	2.758	193.253	120.409	331.964	0.055	100.522	18.902	0	62.789	42.878	0	197.257	134.707	0	43.662	76.747	0
13	75	wildtype GHu	10					52		1	ghu_wt_1_20230418.tif	g10	108	146	324.661	0.45	196.546	0.868	0.535	3.734	493.444	372.605	879.893	0.087	287.704	36.957	0	170.99	109.088	0	537.182	342.711	0	114.961	257.645	0
13	76	wildtype GHu	11					28		1	ghu_wt_1_20230418.tif	g11	24	30	113.973	0.263	70.837	0.775	0.494	2.424	196.377	88.532	274.297	0.063	110.796	3.177	0	80.159	7.152	0	251.828	22.469	0	75.847	12.685	0
13	77	wildtype GHu	12					25		1	ghu_wt_1_20230418.tif	g12	28	32	110.28	0.29	59.129	0.639	0.423	2.196	197.392	62.24	223.245	0.047	108.408	1.872	0	67.176	3.885	0	211.04	12.204	0	55.904	6.336	0
13	56	wildtype GHu	13					35		1	ghu_wt_1_20230418.tif	g13	46	48	111.529	0.43	74.989	0.858	0.515	2.856	177.813	118.26	305.972	0.059	90.861	20.668	0	51.3	46.093	0	161.165	144.807	0	37.088	81.172	0
13	57	wildtype GHu	14					40		1	ghu_wt_1_20230418.tif	g14	112	136	226.437	0.601	106.993	0.656	0.423	3.143	352.343	153.868	466.358	0.072	206.61	19.827	0	100.148	48.299	0	314.623	151.734	0	60.776	93.092	0
13	58	wildtype GHu	15					45		1	ghu_wt_1_20230418.tif	g15	111	141	265.467	0.531	151.978	0.841	0.456	3.298	390.066	278.308	700.456	0.072	233.343	32.124	0	138.563	84.399	0	435.309	265.147	0	102.404	175.904	0
13	59	wildtype GHu	1					46		2	rna_1_2_20230418.tif	g1	33	53	165.949	0.319	98.785	0.767	0.456	2.73	277.206	139.352	388.78	0.053	145.452	20.496	0	75.605	48.147	0	237.52	151.26	0	50.186	89.166	0
13	60	wildtype GHu	2					35		2	rna_1_2_20230418.tif	g2	74	94	167.012	0.563	75.984	0.603	0.379	2.492	273.788	94.034	315.689	0.052	153.162	13.85	0	70.227	30.26	0	220.623	95.065	0	41.943	52.091	0
13	61	wildtype GHu	3					47		2	rna_1_2_20230418.tif	g3	71	95	221.593	0.429	107.349	0.668	0.423	2.945	358.369	161.12	469.89	0.071	197.026	24.566	0	91.975	57.595	0	288.948	180.941	0	54.358	106.762	0
13	62	wildtype GHu	4					56		2	rna_1_2_20230418.tif	g4	93	139	301.725	0.461	155.258	0.684	0.432	2.879	483.407	203.56	648.229	0.068	280.808	20.917	0	154.046	52.291	0	483.951	164.278	0	99.943	103.617	0
13	63	wildtype GHu	5					46		2	rna_1_2_20230418.tif	g5	50	60	170.211	0.353	108.218	0.894	0.456	3.508	262.528	211.39	480	0.059	143.224	26.986	0	81.079	71.709	0	254.718	225.282	0	59.011	152.379	0
13	64	wildtype GHu	6					43		2	ghu_wt_2_20230418.tif	g6	34	42	118.482	0.354	114.26	1.307	1.104	3.035	175.931	231.8	482.143	0.062	88.085	30.397	0	74.981	78.49	0	235.559	246.584	0	70.916	160.884	0
13	65	wildtype GHu	7					52		2	ghu_wt_2_20230418.tif	g7	179	227	428.231	0.53	263.36	0.933	0.508	4.659	614.333	602.432	1262.78	0.096	366.215	62.016	0	217.116	184.768	0	682.314	580.466	0	154.355	448.076	0
13	66	wildtype GHu	8					48		2	ghu_wt_2_20230418.tif	g8	57	79	193.607	0.408	138.874	1.06	0.723	3.319	275.735	292.277	640.486	0.072	158.881	34.726	0	109.792	94.081	0	344.921	295.565	0	89.418	202.858	0
13	67	wildtype GHu	9					40		2	ghu_wt_2_20230418.tif	g9	39	39	104.338	0.374	75.842	1.004	0.781	2.461	156.987	128.351	329.619	0.05	85.611	18.727	0	63.767	41.154	0	200.329	129.29	0	57.183	71.168	0
13	68	wildtype GHu	10					52		2	ghu_wt_2_20230418.tif	g10	86	124	297.931	0.416	197.007	0.98	0.568	4.833	439.457	461.805	917.295	0.068	258.062	39.869	0	164.147	127.837	0	515.683	401.612	0	126.006	335.798	0
13	69	wildtype GHu	11					28		2	ghu_wt_2_20230418.tif	g11	21	19	80.743	0.235	61.514	0.881	0.683	2.571	145.6	80.968	226.739	0.051	77.404	3.339	0	64.488	7.686	0	202.594	24.145	0	66.993	13.974	0
13	70	wildtype GHu	12					25		2	ghu_wt_2_20230418.tif	g12	33	37	113.899	0.325	51.736	0.567	0.423	1.88	194.974	48.476	205.176	0.053	113.899	0	0	65.309	0	0	205.176	0	0	48.476	0	0
13	71	wildtype GHu	13					35		2	ghu_wt_2_20230418.tif	g13	43	53	129.978	0.408	79.383	0.925	0.535	3.218	190.372	154.027	372.105	0.06	106.174	23.804	0	62.266	56.179	0	195.614	176.491	0	48.41	105.617	0
13	72	wildtype GHu	14					40		2	ghu_wt_2_20230418.tif	g14	119	147	222.93	0.659	106.659	0.672	0.423	2.875	334.257	156.919	474.345	0.064	204.38	18.55	0	106.247	44.727	0	333.83	140.515	0	71.885	85.033	0
13	73	wildtype GHu	15					45		2	ghu_wt_2_20230418.tif	g15	71	87	239.643	0.363	136.009	0.852	0.423	3.241	360.099	275.571	646.679	0.078	203.503	36.14	0	112.292	93.552	0	352.777	293.902	0	82.777	192.794	0

## Sheet: 5C
Sheet 3. Metrics of data from Rhizovision and metadata measurements for plants inoculated with GFLV at 17 dpi.
treatment	plant number	scan side	height (mm)	dry biomass (g)	number of root tips	number of branch points	total root length (mm)	branching frequency	network area (mm^2)	average diameter (mm)	median diameter (mm)	maximum diameter (mm)	perimeter (mm)	volume (mm^3)	surface area (mm^2)	days showing symptoms	first symptomatic	last symptomatic
control	1	1	64.5	0.9945	104	108	225.543	0.479	112.5	0.776	0.458	3.185	340.97	187.62	542.987	0	0	0
control	2	1	104	1.6635	144	666	1319.96	0.505	529.934	0.62	0.381	4.953	2082.01	960.71	2561.38	0	0	0
control	3	1	75	1.8486	235	1134	1999.97	0.567	713.043	0.546	0.359	5.624	3181.34	1213.48	3402.36	0	0	0
control	4	1	146.2	2.2428	216	1068	1929.78	0.553	691.938	0.527	0.381	3.42	3022.47	724.823	3154.53	0	0	0
control	5	1	79.4	1.4757	99	561	1019.92	0.55	446.128	0.703	0.458	4.32	1529.8	796.704	2232.12	0	0	0
control	6	1	126.1	5.0191	246	1532	2310.85	0.663	949.861	0.698	0.458	6.731	3229.56	1951.83	5018.58	0	0	0
control	7	1	75.2	2.6222	149	804	1752.98	0.459	791.22	0.692	0.402	5.793	2797.55	1476.52	3761.11	0	0	0
control	8	1	63	1.2616	119	462	807.612	0.572	262.508	0.464	0.284	3.09	1350.79	295.383	1168.59	0	0	0
control	9	1	155.5	4.0334	154	1003	1440.67	0.696	508.233	0.535	0.402	4.135	2122.66	550.862	2395.29	0	0	0
control	10	1	110.5	4.3307	215	1088	2122.51	0.513	835.708	0.569	0.402	6.108	3379.46	1207.73	3778.46	0	0	0
control	11	1	109.3	5.2787	137	954	1649.85	0.578	666.624	0.634	0.458	5.305	2430.81	1035.29	3248.88	0	0	0
control	12	1
control	13	1	121	5.1863	187	1027	1596.81	0.643	628.85	0.629	0.402	5.545	2345.04	1052.92	3149.38	0	0	0
control	14	1	151.7	6.1126	121	667	1142.39	0.584	490.636	0.683	0.402	6.038	1691.75	1026.77	2446.87	0	0	0
control	15	1	129.3	6.7833	191	846	1571.24	0.538	587.789	0.56	0.381	3.637	2471.59	705.435	2718.75	0	0	0
control	1	2	64.5	0.9945	105	137	257.636	0.532	148.588	1.018	0.568	4.623	317.441	411.407	826.629	0	0	0
control	2	2	104	1.6635	139	504	1029.02	0.49	453.128	0.745	0.402	5.743	1541.37	1128.22	2410.56	0	0	0
control	3	2	75	1.8486	213	688	1270.27	0.542	505.6	0.624	0.381	4.828	1981.28	924.675	2498.93	0	0	0
control	4	2	146.2	2.2428	198	716	1320.07	0.542	512.406	0.595	0.381	5.471	2105.8	884.205	2473.95	0	0	0
control	5	2	79.4	1.4757	104	533	977.723	0.545	378.669	0.584	0.381	5.037	1573.03	577.333	1777.36	0	0	0
control	6	2	126.1	5.0191	219	948	1744.17	0.544	715.422	0.685	0.402	5.34	2590.47	1414.26	3710.14	0	0	0
control	7	2	75.2	2.6222	145	715	1570.49	0.455	688.345	0.657	0.458	5.455	2463.6	1117.48	3212.61	0	0	0
control	8	2	63	1.2616	113	545	889.034	0.613	272.419	0.437	0.284	2.797	1466.76	249.03	1192.9	0	0	0
control	9	2	155.5	4.0334	157	581	1076.08	0.54	422.761	0.604	0.402	4.979	1678.87	646.213	2036.39	0	0	0
control	10	2	110.5	4.3307	240	718	1702.96	0.422	693.023	0.63	0.402	5.589	2784.89	1269.33	3358.11	0	0	0
control	11	2	109.3	5.2787	154	756	1429.61	0.529	616.172	0.669	0.458	5.97	2106.93	948.932	2967.3	0	0	0
control	12	2
control	13	2	121	5.1863	147	832	1259.61	0.661	520.41	0.677	0.402	5.12	1835.39	1001.47	2676.86	0	0	0
control	14	2	151.7	6.1126	161	669	1200.34	0.557	504.612	0.697	0.402	6.654	1789.58	1175.05	2614.59	0	0	0
control	15	2	129.3	6.7833	185	855	1638.23	0.522	628.656	0.582	0.381	5.17	2560.89	904.61	2974.81	0	0	0
wildtype F13	1	1	152	4.4753	209	794	1581.51	0.502	658.519	0.64	0.402	4.94	2420.96	995.306	3152.47	0	0	0
wildtype F13	2	1	113.8	8.2396	130	540	1116.86	0.483	492.507	0.67	0.458	5.032	1744.67	803.224	2341.52	0	0	0
wildtype F13	3	1	106.1	3.7772	143	574	1201.84	0.478	506.93	0.655	0.381	5.236	1906.04	914.448	2465.2	0	0	0
wildtype F13	4	1	113	3.3554	224	819	1657.9	0.494	664.595	0.539	0.458	4.379	2737.7	625.372	2796.88	0	0	0
wildtype F13	5	1	145.2	3.5914	116	672	1340.46	0.501	644.999	0.801	0.458	5.514	1950.7	1553.42	3379.89	0	0	0
wildtype F13	6	1	115.5	2.6966	132	597	1259.79	0.474	574.406	0.723	0.458	4.43	1849.37	958.336	2832.68	0	0	0
wildtype F13	7	1	138.6	2.5428	179	853	1662.87	0.513	703.031	0.648	0.402	5.576	2553.74	1154.59	3387.41	0	0	0
wildtype F13	8	1	119.1	2.0232	101	451	1057.18	0.427	536.281	0.797	0.524	5.842	1603.53	1070.94	2634.96	0	0	0
wildtype F13	9	1	136.3	2.178	128	340	809.572	0.42	348.741	0.68	0.381	5.777	1323.46	779.439	1731.85	0	0	0
wildtype F13	11	1	140	2.7763	192	766	1503.5	0.509	642.567	0.697	0.402	5.594	2268.35	1336.39	3267.81	0	0	0
wildtype F13	12	1	118.2	2.458	135	567	1173.86	0.483	488.765	0.573	0.458	3.789	1888.58	472.899	2087.03	0	0	0
wildtype F13	13	1	115.1	2.8409	176	782	1500.82	0.521	758.644	0.772	0.539	3.818	2196.4	1182.52	3620.44	0	0	0
wildtype F13	14	1	120.2	3.078	112	386	916.932	0.421	603.914	1.137	0.635	5.991	1355.19	1939.78	3220.64	0	0	0
wildtype F13	15	1	121.7	2.5834	148	480	1136.13	0.422	482.555	0.602	0.402	3.75	1865.38	599.845	2129.16	0	0	0
wildtype F13	1	2	152	4.4753	173	784	1388.41	0.565	609.471	0.683	0.381	6.097	2106.06	1222.79	2994.93	0	0	0
wildtype F13	2	2	113.8	8.2396	155	394	954.623	0.413	466.66	0.758	0.402	5.485	1521.91	975.565	2273.78	0	0	0
wildtype F13	3	2	106.1	3.7772	139	602	1039.32	0.579	463.963	0.78	0.508	5.058	1474.1	977.441	2537.7	0	0	0
wildtype F13	4	2	113	3.3554	148	585	1234.2	0.474	549.442	0.627	0.508	3.382	1976.04	606.86	2416.42	0	0	0
wildtype F13	5	2	145.2	3.5914	93	485	863.376	0.562	466.918	0.909	0.539	6.707	1185.7	1300.72	2469.78	0	0	0
wildtype F13	6	2	115.5	2.6966	104	528	1032.62	0.511	488.604	0.75	0.508	4.946	1508.15	916.361	2420.53	0	0	0
wildtype F13	7	2	138.6	2.5428	151	779	1332.52	0.585	594.217	0.774	0.508	4.443	1820.2	1154.61	3211.85	0	0	0
wildtype F13	8	2	119.1	2.0232	98	449	966.42	0.465	527.777	0.902	0.635	6.427	1436.85	1305.42	2712.76	0	0	0
wildtype F13	9	2	136.3	2.178	117	377	842.49	0.447	345.701	0.607	0.381	5.058	1397.43	539.329	1590.56	0	0	0
wildtype F13	11	2	140	2.7763	198	905	1658.87	0.546	710.349	0.68	0.402	6.017	2507.27	1372.83	3523.83	0	0	0
wildtype F13	12	2	118.2	2.458	137	514	1047.55	0.491	434.177	0.557	0.458	3.137	1712.22	377.326	1810.58	0	0	0
wildtype F13	13	2	115.1	2.8409	195	833	1676.91	0.497	829.196	0.742	0.524	3.818	2494.75	1219.32	3884.42	0	0	0
wildtype F13	14	2	120.2	3.078	121	385	918.576	0.419	492.447	0.859	0.524	5.904	1366.48	1050.88	2450.6	0	0	0
wildtype F13	15	2	121.7	2.5834	156	488	1196.97	0.408	508.305	0.594	0.402	3.75	1986.89	611.457	2215.93	0	0	0
mutant F13 1E G802K	1	1	69.5	1.8366	80	507	848.626	0.597	431.709	0.901	0.635	5.39	1083.44	1068.13	2396.63	0	0	0
mutant F13 1E G802K	2	1	134.4	2.4976	114	664	1223.06	0.543	526.717	0.709	0.458	5.816	1788.85	1051.01	2692.46	0	0	0
mutant F13 1E G802K	3	1	105	1.8907	108	462	1110.13	0.416	517.568	0.784	0.458	6.482	1675.61	1360.7	2764.51	0	0	0
mutant F13 1E G802K	4	1	93.6	1.9104	104	430	1039.23	0.414	442.031	0.632	0.381	4.968	1679.43	695.38	2045.7	0	0	0
mutant F13 1E G802K	5	1	127.6	3.166	67	485	978.513	0.496	500.374	0.831	0.524	6.223	1377.11	1107.12	2535.08	0	0	0
mutant F13 1E G802K	6	1	122	5.475	68	291	629.45	0.462	399.116	1.107	0.762	5.388	791.467	1128.83	2186.38	0	0	0
mutant F13 1E G802K	7	1	91	4.6561	118	727	1239.65	0.586	571.499	0.731	0.508	5.12	1818.95	958.851	2829.14	0	0	0
mutant F13 1E G802K	8	1	143.4	7.7926	143	691	1359.88	0.508	593.6	0.711	0.458	5.981	2014.16	1323.88	3022.18	0	0	0
mutant F13 1E G802K	9	1	100.5	7.2553	129	362	952.426	0.38	495.459	0.82	0.458	6.799	1500.31	1335.21	2443.29	0	0	0
mutant F13 1E G802K	10	1	115.1	4.9102	109	517	949.184	0.545	422.596	0.645	0.508	3.937	1449.43	510.694	1907.99	0	0	0
mutant F13 1E G802K	11	1	70	1.6473	22	188	380.719	0.494	162.5	0.693	0.508	3.059	545.48	233.934	810.373	0	0	0
mutant F13 1E G802K	12	1	115.3	2.4105	108	478	1017.59	0.47	457.483	0.672	0.508	3.363	1535.56	609.843	2127.28	0	0	0
mutant F13 1E G802K	13	1	107.5	2.894	168	551	1180.75	0.467	532.93	0.718	0.458	5.207	1827.89	964.595	2623.38	0	0	0
mutant F13 1E G802K	14	1	153.5	5.022	149	777	1536.67	0.506	671.43	0.689	0.458	5.798	2324.27	1194.15	3301.86	0	0	0
mutant F13 1E G802K	15	1	117	6.9848	200	676	1565.56	0.432	724.418	0.713	0.458	5.496	2440.73	1381.34	3497.71	0	0	0
mutant F13 1E G802K	1	2	69.5	1.8366	71	307	568.83	0.54	333.979	1.048	0.635	5.909	743.741	1036.12	1878.68	0	0	0
mutant F13 1E G802K	2	2	134.4	2.4976	114	664	1223.06	0.543	526.717	0.709	0.458	5.816	1788.85	1051.01	2692.46	0	0	0
mutant F13 1E G802K	3	2	105	1.8907	96	526	874.849	0.601	378.874	0.704	0.458	4.932	1246.6	648.896	1920.66	0	0	0
mutant F13 1E G802K	4	2	93.6	1.9104	120	352	879.484	0.4	421.342	0.753	0.402	6.107	1412.71	1006.84	2080.44	0	0	0
mutant F13 1E G802K	5	2	127.6	3.166	85	459	1014.31	0.453	513.596	0.844	0.508	5.909	1438.82	1211.58	2672.15	0	0	0
mutant F13 1E G802K	6	2	122	5.475	102	552	990.427	0.557	472.874	0.789	0.458	5.474	1385.24	1094.15	2434.2	0	0	0
mutant F13 1E G802K	7	2	91	4.6561	112	517	1035.09	0.499	533.346	0.774	0.524	3.772	1566.66	839.973	2501.18	0	0	0
mutant F13 1E G802K	8	2	143.4	7.7926	127	657	1213.12	0.542	534.245	0.713	0.458	5.182	1765.14	980.183	2680.46	0	0	0
mutant F13 1E G802K	9	2	100.5	7.2553	122	420	979.216	0.429	492.753	0.833	0.402	6.988	1542.67	1671.12	2603.06	0	0	0
mutant F13 1E G802K	10	2	115.1	4.9102	80	232	663.033	0.35	356.354	0.795	0.508	5.883	1086.15	737.632	1656.31	0	0	0
mutant F13 1E G802K	11	2	70	1.6473	29	85	257.104	0.331	131.205	0.753	0.524	3.81	403.072	211.413	600.234	0	0	0
mutant F13 1E G802K	12	2	115.3	2.4105	81	303	748.123	0.405	378.737	0.743	0.508	5.68	1168.86	663.495	1742.18	0	0	0
mutant F13 1E G802K	13	2	107.5	2.894	180	683	1505.21	0.454	640.083	0.66	0.402	6.615	2382	1283.67	3120.91	0	0	0
mutant F13 1E G802K	14	2	153.5	5.022	171	728	1458.6	0.499	682.922	0.72	0.524	4.72	2152.94	1070.47	3270.85	0	0	0
mutant F13 1E G802K	15	2	117	6.9848	119	359	849.656	0.423	469.785	0.985	0.524	6.269	1218.9	1488.37	2649.79	0	0	0
wildtype GHu	1	1	102.5	2.393	70	333	762.998	0.436	477.418	1.094	0.635	7.679	1076.24	1706.25	2632.43	7	5	11
wildtype GHu	2	1	143	2.7469	138	605	1200.59	0.504	586.588	0.749	0.524	5.436	1808.02	1061.06	2821.95	5	6	10
wildtype GHu	3	1	93.5	2.3625	96	364	737.152	0.494	392.374	0.86	0.508	5.843	1094.8	993.087	1996.29	8	5	12
wildtype GHu	4	1	86.2	1.6366	153	522	1077.42	0.484	415.12	0.543	0.402	3.818	1753.76	419.133	1813.01	4	7	10
wildtype GHu	5	1	85.1	1.3781	62	162	414.883	0.39	199.5	0.681	0.458	3.752	667.285	281.552	887.021	7	5	11
wildtype GHu	6	1	112.2	2.7151	85	342	759.001	0.451	381.382	0.891	0.508	6.929	1097.35	1133.98	2138.89	8	5	12
wildtype GHu	7	1	152.9	3.2555	186	844	1430.65	0.59	605.829	0.646	0.458	4.206	2149.74	838.853	2874.36	4	7	10
wildtype GHu	8	1	103.9	1.6124	65	351	671.637	0.523	311.693	0.706	0.524	4.418	976.442	451.884	1481.46	6	5	10
wildtype GHu	9	1	134.1	2.5665	160	695	1475.4	0.471	663.366	0.719	0.402	5.991	2235.09	1442.33	3321.34	6	7	12
wildtype GHu	10	1	105.2	1.4683	125	614	1086.05	0.565	415.838	0.558	0.402	4.152	1712.15	494.894	1897.6	5	6	10
wildtype GHu	11	1	149.8	2.1027	80	324	585.413	0.553	294.987	0.861	0.635	4.714	765.052	584.419	1571.73	5	7	11
wildtype GHu	12	1	139.7	2.634	140	364	1029.19	0.354	521.172	0.692	0.458	4.602	1710.79	756.341	2239.02	1	9	9
wildtype GHu	13	1	124.4	1.8931	136	772	1306.97	0.591	561.217	0.654	0.508	3.896	1897.08	755.386	2660.25	5	6	10
wildtype GHu	14	1	118.2	1.6621	106	375	815.285	0.46	418.181	0.739	0.524	5.282	1264.64	657.549	1889.6	7	7	13
wildtype GHu	15	1	89	2.4949	74	336	646.935	0.519	392.959	1.13	0.803	6.706	775.442	1227.33	2288.16	6	8	13
wildtype GHu	1	2	102.5	2.393	68	426	872.706	0.488	511.842	0.961	0.568	6.202	1227.09	1416.15	2625.47	7	5	11
wildtype GHu	2	2	143	2.7469	103	439	930.083	0.472	523.729	0.962	0.635	6.149	1282.75	1311.52	2802.95	5	6	10
wildtype GHu	3	2	93.5	2.3625	131	557	1049.35	0.531	476.193	0.732	0.458	5.037	1548.97	880.631	2402.86	8	5	12
wildtype GHu	4	2	86.2	1.6366	139	426	953.866	0.447	389.58	0.564	0.402	4.418	1572.86	442.466	1677.61	4	7	10
wildtype GHu	5	2	85.1	1.3781	44	214	423.622	0.505	184.262	0.682	0.458	2.718	625.157	252.388	893.907	7	5	11
wildtype GHu	6	2	112.2	2.7151	101	272	582.938	0.467	319.975	1.1	0.508	6.476	847.684	1434.71	2051.97	8	5	12
wildtype GHu	7	2	152.9	3.2555	177	1060	1603.5	0.661	608.809	0.597	0.402	5.664	2372.29	959.658	2980.93	4	7	10
wildtype GHu	8	2	103.9	1.6124	58	285	509.347	0.56	253.209	0.778	0.635	3.685	720.587	384.966	1227.18	6	5	10
wildtype GHu	9	2	134.1	2.5665	141	488	1180.81	0.413	572.253	0.832	0.458	5.85	1764.45	1603.47	3113.09	6	7	12
wildtype GHu	10	2	105.2	1.4683	115	280	695.26	0.403	323.076	0.739	0.508	4.946	1103.82	653.063	1602.71	5	6	10
wildtype GHu	11	2	149.8	2.1027	123	459	836.151	0.549	355.33	0.721	0.402	5.138	1236.53	819.975	1906.11	5	7	11
wildtype GHu	12	2	139.7	2.634	130	363	1096.55	0.331	528.938	0.766	0.402	6.249	1731.57	1152.82	2609.02	1	9	9
wildtype GHu	13	2	124.4	1.8931	146	685	1191.21	0.575	532.511	0.688	0.458	4.658	1729.81	792.201	2569.18	5	6	10
wildtype GHu	14	2	118.2	1.6621	101	512	979.178	0.523	470.136	0.725	0.524	4.137	1462.1	704.404	2213.51	7	7	13
wildtype GHu	15	2	89	2.4949	73	324	637.595	0.508	347.874	0.947	0.635	5.498	865.587	839.415	1897.09	6	8	13
mutant GHu 1E K802G	1	1	98.7	1.8837	106	416	871.679	0.477	452.689	0.836	0.458	5.36	1300.99	1149.65	2296.12	0	0	0
mutant GHu 1E K802G	2	1	81	1.7257	88	314	621.85	0.505	257.415	0.68	0.402	4.348	948.234	486.558	1307.87	0	0	0
mutant GHu 1E K802G	3	1	103.4	2.006	175	819	1382.38	0.592	478.555	0.537	0.359	3.869	2204.23	637.918	2310.95	0	0	0
mutant GHu 1E K802G	4	1	121.2	2.1647	236	1082	1950.67	0.555	769.793	0.591	0.458	4.56	3012.26	960.182	3586.21	0	0	0
mutant GHu 1E K802G	5	1	152.1	3.3137	257	1527	2182.65	0.7	809.01	0.604	0.402	5.372	3163.88	1306.64	4106.07	0	0	0
mutant GHu 1E K802G	6	1	134	2.9074	190	834	1647.72	0.506	659.72	0.623	0.381	5.058	2534.76	1082.98	3189.24	0	0	0
mutant GHu 1E K802G	7	1	144.9	2.0822	128	527	921.601	0.572	408.527	0.634	0.402	5.307	1459.3	798.528	1837.19	0	0	0
mutant GHu 1E K802G	8	1	151.2	3.0305	168	834	1553.52	0.537	704.821	0.681	0.458	6.731	2411.59	1392.26	3297.18	0	0	0
mutant GHu 1E K802G	9	1	145	3.0841	183	725	1399.22	0.518	669.253	0.863	0.508	6.561	1995.2	2101.02	3799.76	0	0	0
mutant GHu 1E K802G	10	1	146.2	2.3095	121	523	880.033	0.594	362.269	0.685	0.458	4.907	1269.8	688.11	1892.88	0	0	0
mutant GHu 1E K802G	11	1	138.1	2.2807	106	285	719.223	0.396	374.423	0.792	0.458	4.67	1104.19	723.719	1781.1	0	0	0
mutant GHu 1E K802G	12	1	142.8	3.186	103	776	1326.06	0.585	671.382	0.846	0.635	4.907	1703.51	1267.56	3493.75	0	0	0
mutant GHu 1E K802G	13	1	114.8	2.4671	206	735	1512.33	0.486	603.563	0.616	0.402	4.579	2388.27	901.082	2892.14	0	0	0
mutant GHu 1E K802G	14	1	127.7	3.4384	149	626	1259.29	0.497	623.466	0.793	0.508	5.784	1874.49	1372.69	3117.24	0	0	0
mutant GHu 1E K802G	15	1	111.6	3.163	147	690	1278.95	0.54	587.221	0.716	0.508	5.024	1890.81	900.999	2835.92	0	0	0
mutant GHu 1E K802G	1	2	98.7	1.8837	103	489	886.447	0.552	413.229	0.807	0.458	5.282	1261.22	988.283	2228.61	0	0	0
mutant GHu 1E K802G	2	2	81	1.7257	87	278	578.073	0.481	246.387	0.747	0.381	4.833	890.966	664.786	1354.79	0	0	0
mutant GHu 1E K802G	3	2	103.4	2.006	142	427	842.256	0.507	360.189	0.699	0.402	5.024	1338.12	719.999	1834.62	0	0	0
mutant GHu 1E K802G	4	2	121.2	2.1647	173	933	1782.7	0.523	741.978	0.622	0.458	4.01	2728.03	933.396	3428.32	0	0	0
mutant GHu 1E K802G	5	2	152.1	3.3137	281	1361	2151.51	0.633	812.881	0.632	0.402	6.411	3145.16	1668.85	4290.41	0	0	0
mutant GHu 1E K802G	6	2	134	2.9074	206	1085	1763.93	0.615	724.49	0.659	0.458	6.995	2591.66	1408.46	3617.87	0	0	0
mutant GHu 1E K802G	7	2	144.9	2.0822	122	457	864.486	0.529	365.108	0.595	0.381	4.902	1400.88	598.874	1606.63	0	0	0
mutant GHu 1E K802G	8	2	151.2	3.0305	179	807	1490.16	0.542	656.067	0.687	0.458	5.991	2243.62	1227.45	3204.64	0	0	0
mutant GHu 1E K802G	9	2	145	3.0841	141	878	1407.2	0.624	641.325	0.839	0.524	6.286	1870.02	1791.32	3688.64	0	0	0
mutant GHu 1E K802G	10	2	146.2	2.3095	132	670	1139.24	0.588	447.745	0.704	0.402	5.12	1626.95	1094.3	2506.36	0	0	0
mutant GHu 1E K802G	11	2	138.1	2.2807	86	329	757.38	0.434	367.35	0.739	0.458	3.829	1145.69	553.204	1728.17	0	0	0
mutant GHu 1E K802G	12	2	142.8	3.186	147	894	1587.53	0.563	738.716	0.771	0.508	5.747	2170.11	1481.76	3831.25	0	0	0
mutant GHu 1E K802G	13	2	114.8	2.4671	186	671	1267.98	0.529	507.564	0.591	0.402	4.379	2038.86	654.945	2332.65	0	0	0
mutant GHu 1E K802G	14	2	127.7	3.4384	201	727	1326.77	0.548	595.454	0.731	0.402	6.609	2020.88	1414.82	3044.45	0	0	0
mutant GHu 1E K802G	15	2	111.6	3.163	109	649	1270.94	0.511	589.192	0.728	0.524	3.789	1815.98	841.784	2860.05	0	0	0

## Sheet: 5D
Sheet 4. Metrics of data from Rhizovision and metadata measurements for plants inoculated with GFLV at 17 dpi, replicate 2.
plant number	Treatment	Number	Root dry biomass (g)	Shoot dry biomass (g)	Height (mm)	Scan side	Image Name	ROI	number of root tips	number of branch points	total root length (mm)	branching frequency (mm^-1)	network area (mm^2)	average diameter (mm)	median diameter (mm)	maximum diameter (mm)	perimeter (mm)	volume (mm^3)	surface area (mm^2)	computation time (s)	root length diameter range 1 (mm)	root length diameter range 2 (mm)	root length diameter range 3 (mm)	root length diameter range 4 (mm)	root length diameter range 5 (mm)	projected area diameter range 1 (mm^2)	projected area diameter range 2 (mm^2)	projected area diameter range 3 (mm^2)	projected area diameter range 4 (mm^2)	projected area diameter range 5 (mm^2)	surface area diameter range 1 (mm^2)	surface area diameter range 2 (mm^2)	surface area diameter range 3 (mm^2)	surface area diameter range 4 (mm^2)	surface area diameter range 5 (mm^2)	volume diameter range 1 (mm^3)	volume diameter range 2 (mm^3)	volume diameter range 3 (mm^3)	volume diameter range 4 (mm^3)	volume diameter range 5 (mm^3)
1	Control	2	0.051	0.538	90	1	Control_1_1_20230121.tif	C2	114	288	607.118	0.474	324.261	0.776	0.524	4.51	897.197	559.381	1467.68	0.081	275.323	132.113	154.523	45.159	87.535	79.095	162.307	137.909	274.999	248.483	510.137	434.064	23.556	37.798	141.505	356.522
2	Control	3	0.08	1.453	169	1	1_1_RNA_20230121.tif	C3	190	714	1380.31	0.517	839.805	1.004	0.741	6.732	1760.55	2085.5	4306.47	0.121	390.625	331.647	506.38	151.661	130.658	198.705	561.974	479.382	410.474	624.25	1765.72	1506.02	37.107	95.05	519.097	1434.25
3	Control	4	0.039	0.638	104	1	Control_1_1_20230121.tif	C4	106	214	602.042	0.355	327.322	0.805	0.508	4.43	927.859	591.658	1506.99	0.063	286.758	109.059	144.622	61.603	87.42	64.173	158.011	170.086	274.637	201.604	496.406	534.34	22.701	30.121	143.695	395.14
4	Control	5	0.037	0.641	151	1	1_1_RNA_20230121.tif	C5	103	269	582.505	0.462	369.451	0.916	0.718	4.6	817.518	644.215	1666.41	0.071	186.963	123.022	205.66	66.86	62.409	75.291	213.973	178.704	196.064	236.533	672.395	561.416	17.51	36.76	183.721	406.225
5	Control	6	0.09	1.461	137	1	Control_1_1_20230121.tif	C6	222	620	1221.96	0.507	647.789	0.828	0.524	5.864	1724.94	1377.53	3155.06	0.108	536.751	300.938	262.318	121.954	171.531	180.601	283.061	368.836	538.879	567.502	889.947	1158.73	46.831	86.523	255.787	988.389
6	Control	7	0.065	1.032	143	1	1_1_RNA_20230121.tif	C7	232	548	1019.81	0.537	564.725	0.862	0.568	7.24	1420.13	1310.43	2751.51	0.098	411.805	240.645	275.408	91.954	129.382	144.959	294.763	306.686	406.464	455.539	926.024	963.484	35.183	69.767	261.33	944.154
7	Control	8	0.04	0.593	92	1	1_1_RNA_20230121.tif	C8	133	417	887.189	0.47	403.273	0.703	0.508	5.307	1321.78	737.31	1919.05	0.082	458.997	210.614	154.809	62.769	137.39	124.641	153.443	195.378	431.622	391.57	482.056	613.798	35.741	58.842	125.534	517.193
8	Control	9	0.082	1.067	133	1	1_1_RNA_20230121.tif	C9	216	667	1214.57	0.549	580.66	0.78	0.508	5.949	1675.43	1226.45	2953.38	0.095	573.842	278.446	260.775	101.501	179.603	164.479	285.576	310.392	564.239	516.853	897.164	975.126	48.556	77.581	260.477	839.832
9	Control	10	0.019	0.622	110	1	Control_1_1_20230121.tif	C10	121	299	614.227	0.487	248.35	0.602	0.381	4.979	963.525	415.222	1149.89	0.074	404.099	95.482	75.926	38.72	114.824	54.984	84.957	111.258	360.73	172.737	266.901	349.527	28.656	25.277	79.87	281.419
1	Control	2	0.051	0.538	90	2	Control_1_2_20230121.tif	C2	96	258	551.325	0.468	350.701	0.925	0.635	5.058	784.958	672.297	1584.76	0.064	191.729	136.232	162.049	61.315	65.283	82.073	178.733	178.323	205.093	257.948	561.505	560.218	18.631	39.467
2	Control	3	0.08	1.453	169	2	1_2_RNA_20230121.tif	C3	286	712	1395.24	0.51	833.571	0.925	0.648	6.096	1889.06	1840.26	4051.99	0.119	415.964	377.7	477.352	124.228	136.259	227.111	514.994	410.915	428.15	713.49	1618.99	1291.36	38.115	109.022	460.911	1232.21
3	Control	4	0.039	0.638	104	2	Control_1_2_20230121.tif	C4	79	199	515.822	0.386	314.576	0.86	0.635	4.901	786.185	551.884	1393.96	0.068	188.767	128.548	151.317	47.189	61.714	78.082	167.133	136.782	193.88	245.302	525.063	429.713	17.03	37.865
4	Control	5	0.037	0.641	151	2	1_2_RNA_20230121.tif	C5	151	373	745.603	0.5	396.068	0.781	0.524	4.488	1070.67	649.849	1812.26	0.077	327.48	180.009	178.754	59.36	107.509	107.094	196.22	165.732	337.821	336.444	616.442	521.556	29.956	50.837	179.512	389.545
5	Control	6	0.09	1.461	137	2	Control_1_2_20230121.tif	C6	217	635	1275.11	0.498	678.337	0.871	0.539	5.883	1762.25	1623.35	3451.41	0.115	531.576	319.982	291.752	131.799	170.279	190.069	318.513	419.685	534.947	597.118	1000.87	1318.48	46.66	90.089
6	Control	7	0.065	1.032	143	2	1_2_RNA_20230121.tif	C7	230	508	907.947	0.56	535.213	0.927	0.684	6.103	1177.33	1167.12	2652.51	0.089	276.243	224.454	314.54	92.71	87.154	135.568	341.267	280.331	273.802	425.901	1072.12	880.686	23.821	65.353	308.176	769.767
7	Control	8	0.04	0.593	92	2	1_2_RNA_20230121.tif	C8	171	499	980.671	0.509	423.136	0.673	0.458	5.209	1467.67	773.904	2036.35	0.09	552.078	215.661	153.237	59.695	168.016	127.919	157.787	194.39	527.837	401.869	495.953	610.695	44.439	60.538	134.645	534.282
8	Control	9	0.082	1.067	133	2	1_2_RNA_20230121.tif	C9	212	642	1241.83	0.517	583.571	0.758	0.508	6.317	1754.09	1217.67	2915.8	0.096	612.377	292.205	244.179	93.069	191.036	174.3	266.737	295.585	600.156	547.578	838.442	929.626	51.101	82.916	243.066	840.59
9	Control	10	0.019	0.622	110	2	Control_1_2_20230121.tif	C10	115	249	544.851	0.457	248.637	0.697	0.402	4.684	830.848	442.262	1168.62	0.072	310.276	103.846	89.374	41.356	94.682	60.699	97.268	119.335	297.452	190.691	305.575	374.903	24.786	28.323
10	mutant F13 1E G802K	1	0.077	1.206	168	1	2_1_RNA_20230121.tif	FM1	240	578	1031.4	0.56	633.797	1.069	0.684	8.513	1248.4	2067.72	3477.41	0.093	321.658	240.737	324.402	144.605	101.802	144.858	363.315	496.877	319.82	455.221	1141.39	1560.98	27.906	69.57	338.13	1632.12
11	mutant F13 1E G802K	2	0.132	2.171	215	1	Control_1_1_20230121.tif	FM2	348	772	1277.43	0.604	697.237	0.917	0.635	7.208	1609.3	1851.1	3682.62	0.106	473.617	325.544	343.415	134.855	154.833	196.096	382.766	438.28	486.502	616.053	1203.16	1376.9	43.393	94.34	355.622	1357.74
12	mutant F13 1E G802K	3	0.062	0.715	147	1	Control_1_1_20230121.tif	FM3	141	317	697.254	0.455	392.112	0.865	0.568	5.67	1002.17	858.744	1889.28	0.074	275.8	170.954	180.376	70.124	85.915	100.661	194.552	220.247	269.909	316.237	611.203	691.927	23.282	47.295	174.708	613.46
13	Control	4	0.084	1.787	145	1	2_1_RNA_20230121.tif	FM4	172	268	601.865	0.445	385.54	1.077	0.635	7.713	825.194	1366.88	2068.98	0.078	232.226	125.964	139.535	104.14	67.806	75.534	155.645	359.591	213.017	237.297	488.974	1129.69	17.546	36.145	143.858	1169.33
14	mutant F13 1E G802K	5	0.094	1.406	132	1	Control_1_1_20230121.tif	FM5	220	510	1201.32	0.425	671.801	0.894	0.508	8.356	1780.2	2113.64	3362.89	0.121	612.72	233.628	215.28	139.694	186.725	138.644	232.117	512.857	586.615	435.563	729.527	1611.19	49.173	65.649	208.733	1790.09
15	mutant F13 1E G802K	6	0.067	0.823	166	1	Control_1_1_20230121.tif	FM6	146	430	724.198	0.594	350.54	0.785	0.524	5.287	962.4	683.566	1774.6	0.075	341.482	145.385	172.986	64.346	104.072	87.524	195.863	177.412	326.953	274.966	615.322	557.357	27.483	42.029	184.094	429.96
16	mutant F13 1E G802K	7	0.087	1.036	145	1	Control_1_1_20230121.tif	FM7	193	419	785.106	0.534	408.919	0.921	0.524	6.117	1037.8	1239.36	2282.77	0.082	357.518	168.601	154.964	104.023	108.336	100.131	172.788	345.218	340.347	314.699	542.828	1084.89	28.707	47.501	160.53	1002.62
17	mutant F13 1E G802K	8	0.066	1.186	122	1	FM_1_1_20230121.tif	FM8	151	287	689.929	0.416	396.132	0.936	0.539	5.743	982.286	1025.94	2019.97	0.085	304.059	143.567	142.332	99.972	92.552	86.417	154.046	309.571	290.761	271.601	484.177	973.434	24.439	41.493	139.74	820.266
18	mutant F13 1E G802K	9	0.026	0.652	104	1	FM_1_1_20230121.tif	FM9	100	188	444.66	0.423	283.346	0.972	0.635	4.801	641.447	621.375	1358.31	0.074	168.506	90.347	112.301	73.506	50.195	55.126	125.618	201.299	157.823	173.287	394.802	632.4	13.265	26.908	117.017	464.185
19	mutant F13 1E G802K	10	0.027	0.453	96	1	FM_1_1_20230121.tif	FM10	84	214	536.198	0.399	268.919	0.749	0.458	4.651	826.186	511.961	1255.15	0.075	286.71	95.065	107.776	46.647	87.077	56.07	115.313	141.066	273.562	176.15	362.267	443.171	22.857	26.406	103.21	359.488
20	mutant F13 1E G802K	11	0.024	0.601	119	1	2_1_RNA_20230121.tif	FM11	115	233	549.52	0.424	305.108	0.806	0.635	4.699	826.563	519.832	1386.35	0.072	224.341	112.049	174.596	38.535	65.935	68.825	191.683	114.846	207.142	216.22	602.191	360.799	17.017	33.689	174.756	294.371
21	mutant F13 1E G802K	12	0.073	1.446	188	1	FM_1_1_20230121.tif	FM12	127	403	748.904	0.538	439.197	1.033	0.635	5.495	913.769	1252.71	2415.08	0.079	297.664	121.709	196.282	133.249	88.794	72.657	219.546	387.58	278.955	228.257	689.724	1218.14	23.218	34.615	204.626	990.25
22	mutant F13 1E G802K	13	0.07	0.98	128	1	FM_1_1_20230121.tif	FM13	106	284	634.368	0.448	373.253	1.043	0.568	6.706	845.946	1209.15	2050.6	0.075	259.514	128.225	142.454	104.174	76.789	76.233	157.71	341.901	241.241	239.788	495.46	1074.11	19.782	36.262	145.292	1007.81
23	mutant F13 1E G802K	14	0.12	1.119	161	1	FM_1_1_20230121.tif	FM14	158	598	1081.22	0.553	546.983	0.812	0.524	6.007	1462.28	1231.5	2750.3	0.092	477.595	254.091	260.188	89.344	149.81	152.65	277.081	295.825	470.713	479.565	870.654	929.363	40.513	73.128	245.311	872.552
24	mutant F13 1E G802K	15	0.126	1.401	172	1	FM_1_1_20230121.tif	FM15	217	481	945.412	0.509	462.277	0.756	0.508	4.841	1380.46	948.438	2254.86	0.093	474.417	205.573	180.44	84.981	142.951	122.441	191.424	260.915	449.13	384.661	601.376	819.689	37.737	58.23	169.183	683.287
25	mutant F13 1E G802K	16	0.041	1.053	148	1	FM_1_1_20230121.tif	FM16	98	254	605.482	0.42	352.108	0.908	0.635	4.792	850.094	730.597	1730.97	0.075	230.744	123.306	161.778	89.654	66.046	74.937	174.588	235.236	207.489	235.423	548.485	739.577	16.687	36.332	157.241	520.337
26	mutant F13 1E G802K	17	0.049	0.863	165	1	2_1_RNA_20230121.tif	FM17	124	402	755.244	0.532	417.943	0.862	0.635	5.964	1014.14	849.811	2035.57	0.078	293.829	176.361	216.693	68.36	93.791	105.271	243.885	204.881	294.655	330.863	766.397	643.652	25.664	50.166	229.003	544.978
27	mutant F13 1E G802K	18	0.046	1.231	141	1	FM_1_1_20230121.tif	FM18	201	543	1134.53	0.479	600.1	0.821	0.539	5.086	1617.13	1130.12	2919.03	0.132	482.484	256.466	274.485	121.099	151.305	153.474	304.233	320.109	475.34	482.261	955.777	1005.65	40.992	73.331	281.12	734.681
28	mutant F13 1E G802K	19	0.103	1.284	164	1	FM_2_1_20230121.tif	FM19	194	404	937.737	0.431	559.293	0.975	0.635	4.942	1271.39	1301.53	2844.52	0.096	344.518	218.422	223.347	151.451	110.348	130.88	251.315	412.607	346.67	411.173	789.529	1297.15	30.415	62.602	236.42	972.091
29	mutant F13 1E G802K	20	0.049	0.708	120	1	FM_2_1_20230121.tif	FM20	155	407	884.761	0.46	421.773	0.745	0.508	5.12	1280.98	746.837	2065.2	0.087	450.508	156.818	204.807	72.628	138.141	92.339	232.211	194.451	433.982	290.091	729.512	611.619	36.289	43.375	218.502	448.672
30	mutant F13 1E G802K	21	0.055	0.762	105	1	2_1_RNA_20230121.tif	FM21	187	405	944.541	0.429	458.765	0.698	0.508	5.01	1466.95	774.472	2061.03	0.103	470.487	251.713	162.253	60.088	146.095	147.728	174.706	187.437	458.972	464.101	549.112	588.849	39.169	69.139	158.88	507.284
31	mutant F13 1E G802K	22	0.054	0.609	100	1	FM_2_1_20230121.tif	FM22	115	363	672.283	0.54	330.818	0.745	0.539	4.137	927.343	487.683	1555.97	0.063	270.312	184.23	180.679	37.062	85.761	109.563	198.768	101.026	269.428	344.202	624.962	317.382	23.259	51.992	182.595	229.837
32	mutant F13 1E G802K	23	0.052	0.653	125	1	FM_2_1_20230121.tif	FM23	188	320	616.276	0.519	290.016	0.677	0.458	3.912	922.797	429.9	1318.98	0.079	319.333	138.297	114.79	43.855	98.677	82.289	121.632	117.248	310.002	258.52	382.117	368.345	26.283	39.082	106.814	257.72
10	mutant F13 1E G802K	1	0.077	1.206	168	2	2_2_RNA_20230121.tif	FM1	190	598	1082.93	0.552	636.898	0.98	0.568	7.054	1393.94	1887.74	3320.96	0.102	436.301	239.613	263.39	143.623	140.868	142.893	289.364	483.745	442.549	449.055	909.065	1520.29	38.799	68.026	265.258	1515.66
11	mutant F13 1E G802K	2	0.132	2.171	215	2	Control_1_2_20230121.tif	FM2	345	949	1649.39	0.575	814.438	0.809	0.508	7.646	2218.43	2036.75	4198.18	0.13	793.824	348.077	351.026	156.468	244.96	207.114	391.17	492.999	769.564	650.922	1228.9	1548.8	65.522	98.39
12	mutant F13 1E G802K	3	0.062	0.715	147	2	Control_1_2_20230121.tif	FM3	127	303	710.759	0.426	393.834	0.841	0.524	5.759	1049.62	830.446	1863.37	0.075	300.243	185.082	150.017	75.418	94.098	109.935	160.21	228.887	295.617	345.37	503.313	719.07	25.275	52.11
13	Control	4	0.084	1.787	145	2	2_2_RNA_20230121.tif	FM4	123	261	613.88	0.425	409.366	1.093	0.635	8.208	860.614	1614.68	2119.39	0.069	243.338	137.975	142.564	90.002	70.851	84.623	157.344	361.569	222.586	265.955	494.465	1136.39	18.075	41.49	144.73	1410.38
14	mutant F13 1E G802K	5	0.094	1.406	132	2	Control_1_2_20230121.tif	FM5	224	494	1126.9	0.438	673.43	0.948	0.524	6.778	1613.62	1882.19	3349.73	0.112	501.32	232.039	246.65	146.896	160.702	138.039	276.195	491.316	504.862	433.664	867.693	1543.52	43.859	65.545
15	mutant F13 1E G802K	6	0.067	0.823	166	2	Control_1_2_20230121.tif	FM6	161	363	653.464	0.556	346.806	0.885	0.635	5.058	824.653	720.895	1818.52	0.07	239.685	136.489	199.761	77.53	72.888	82.598	219.765	203.537	228.985	259.49	690.61	639.431	19.347	39.885
16	mutant F13 1E G802K	7	0.087	1.036	145	2	Control_1_2_20230121.tif	FM7	243	469	795.425	0.59	430.1	0.944	0.568	6.155	1016.71	1303.28	2406.41	0.084	315.537	196.781	176.572	106.535	99.459	117.903	191.466	357.157	312.458	370.403	601.507	1122.04	27.089	56.398
17	mutant F13 1E G802K	8	0.066	1.186	122	2	FM_1_2_20230121.tif	FM8	143	397	804.517	0.493	458.983	0.984	0.568	5.828	1072.76	1378.73	2481.12	0.085	334.29	180.671	165.236	124.32	102.069	108.841	178.811	400.037	320.683	341.933	561.751	1256.75	27.166	52.308	162	1137.26
18	mutant F13 1E G802K	9	0.026	0.652	104	2	FM_1_2_20230121.tif	FM9	88	180	439.717	0.409	282.028	0.97	0.635	4.907	648.452	648.471	1346.39	0.079	172.487	89.437	104.963	72.83	52.224	53.458	114.847	207.984	164.066	167.943	360.985	653.4	13.835	25.501	104.849	504.286
19	mutant F13 1E G802K	10	0.027	0.453	96	2	FM_1_2_20230121.tif	FM10	94	228	514.337	0.443	272.725	0.763	0.508	4.461	779.977	481.759	1231.06	0.071	251.373	104.825	115.752	42.387	79.821	61.093	123.863	127.031	250.765	191.931	389.288	399.078	21.751	28.405	110.719	320.885
20	mutant F13 1E G802K	11	0.024	0.601	119	2	2_2_RNA_20230121.tif	FM11	152	266	620.691	0.429	316.794	0.735	0.539	4.699	946.6	497.917	1442.32	0.08	270.893	134.137	177.901	37.761	77.126	81.503	191.209	109.187	242.389	256.048	600.864	343.02	19.306	39.545	171.126	267.941
21	mutant F13 1E G802K	12	0.073	1.446	188	2	FM_1_2_20230121.tif	FM12	131	415	809.582	0.513	478.378	1.07	0.648	6.003	974.971	1462.18	2711.58	0.086	307.912	130.003	233.325	138.342	94.436	76.772	269.858	422.057	296.68	241.186	847.784	1325.93	25.15	36.202	258.37	1142.46
22	mutant F13 1E G802K	13	0.07	0.98	128	2	FM_1_2_20230121.tif	FM13	91	263	619.001	0.425	390.128	1.053	0.635	6.427	836.735	1130.01	2024.41	0.065	230.942	120.456	172.499	95.105	71.248	71.711	198.231	303.199	223.833	225.285	622.762	952.529	19.034	34.037	188.829	888.108
23	mutant F13 1E G802K	14	0.12	1.119	161	2	FM_1_2_20230121.tif	FM14	159	515	957.533	0.538	538.031	0.904	0.635	5.842	1260.05	1202.63	2694.57	0.083	321.55	256.777	295.258	83.949	106.435	154.65	318.763	277.688	334.374	485.955	1001.42	872.818	29.998	74.393	287.099	811.14
24	mutant F13 1E G802K	15	0.126	1.401	172	2	FM_1_2_20230121.tif	FM15	175	529	992.685	0.533	510.205	0.783	0.539	4.953	1378.83	899.714	2431.63	0.089	431.42	223.717	265.896	71.652	136.714	133.936	295.431	207.93	429.5	420.772	928.125	653.231	37.109	64.017	274.205	524.382
25	mutant F13 1E G802K	16	0.041	1.053	148	2	FM_1_2_20230121.tif	FM16	96	264	562.818	0.469	356.915	1.09	0.741	6.517	711.046	1060.14	1928.29	0.077	188.813	104.629	173.826	95.55	57.919	63.072	194.712	298.091	181.957	198.146	611.707	936.48	15.273	30.38	181.671	832.82
26	mutant F13 1E G802K	17	0.049	0.863	165	2	2_2_RNA_20230121.tif	FM17	119	335	662.246	0.506	395.737	0.944	0.635	5.082	866.762	853.84	1948.35	0.072	225.725	153.673	204.729	78.12	71.835	91.681	228.373	228.274	225.733	288.023	717.454	717.144	19.741	43.625	210.969	579.505
27	mutant F13 1E G802K	18	0.046	1.231	141	2	FM_1_2_20230121.tif	FM18	164	378	887.645	0.426	554.821	0.96	0.635	4.868	1233.13	1175.7	2672.44	0.093	308.989	191.492	265.791	121.373	98.65	115.193	297.079	339.743	309.917	361.89	933.301	1067.34	27.022	55.313	274.582	818.787
28	mutant F13 1E G802K	19	0.103	1.284	164	2	FM_2_2_20230121.tif	FM19	177	425	892.54	0.476	507.108	0.934	0.635	4.772	1183.47	1129.12	2625.13	0.089	330.359	184.001	256.474	121.706	102.159	110.045	289.157	334.166	320.943	345.717	908.654	1049.82	27.457	52.495	271.297	777.87
29	mutant F13 1E G802K	20	0.049	0.708	120	2	FM_2_2_20230121.tif	FM20	156	380	811.937	0.468	403.915	0.746	0.524	4.942	1185.82	644.354	1882.8	0.068	372.822	184.115	202.516	52.484	118.157	109.496	224.286	147.215	371.292	343.991	705.025	462.491	31.806	51.971	206.39	354.188
30	mutant F13 1E G802K	21	0.055	0.762	105	2	2_2_RNA_20230121.tif	FM21	189	393	885.942	0.444	451.136	0.761	0.508	5.514	1337.21	877.26	2101.45	0.095	423.238	226.166	161.772	74.766	131.644	133.22	173.537	230.461	413.571	418.521	545.346	724.016	35.314	62.579	155.473	623.894
31	mutant F13 1E G802K	22	0.054	0.609	100	2	FM_2_2_20230121.tif	FM22	134	410	776.022	0.528	360.1	0.683	0.508	4.066	1128.07	500.613	1649.97	0.08	365.03	199.455	172.064	39.473	117.674	118.089	178.674	110.695	369.684	370.987	561.539	347.759	32.449	55.84	153.937	258.387
32	mutant F13 1E G802K	23	0.052	0.653	125	2	FM_2_2_20230121.tif	FM23	191	327	706.263	0.463	320.79	0.675	0.458	3.761	1073.1	492.011	1498.5	0.072	374.101	145.821	138.967	47.374	112.491	86.721	147.308	130.344	353.401	272.443	463.169	409.487	29.135	41.137	129.338	292.4
33	wildtype F13	1	0.042	0.746	110	1	FW_1_1_20230121.tif	F1	173	441	805.69	0.547	427.523	0.833	0.635	5.25	1082.25	828.68	2107.02	0.081	289.987	223.381	226.034	66.289	97.42	133.21	243.056	196.801	306.053	418.491	763.753	618.726	27.51	63.431	217.001	520.738
34	wildtype F13	2	0.063	1.04	164	1	FW_1_1_20230121.tif	F2	171	429	757.857	0.566	482.902	1.028	0.741	6.224	918.649	1164.97	2440.91	0.08	191.532	191.857	283.787	90.682	63.189	116.07	320.396	277.129	198.514	364.645	1007.13	870.626	17.66	56.057	300.247	791.006
35	wildtype F13	3	0.024	0.518	135	1	1_1_RNA_20230121.tif	F3	96	216	499.299	0.433	311.532	0.932	0.648	5.236	706.293	630.254	1457.38	0.057	168.699	103.182	173.106	54.312	52.491	62.657	186.848	161.812	164.904	196.843	587.289	508.348	14.077	30.309	166.939	418.929
36	wildtype F13	4	0.164	2.099	190	1	1_1_RNA_20230121.tif	F4	276	776	1515.01	0.512	898.889	1.035	0.635	9.068	1935.21	3096.31	4933.2	0.118	523.835	362.677	420.755	207.746	169.347	220.035	450.682	729.61	532.019	691.259	1416.55	2293.36	46.826	106.518	401.161	2541.8
37	Control	5	0.124	1.65	214	1	FW_1_1_20230121.tif	F5	345	787	1585.71	0.496	909.075	1.047	0.635	9.789	2083.36	3632.2	5256.98	0.138	596.903	362.154	421.469	205.189	197.058	219.143	456.547	800.6	619.075	688.459	1434.28	2515.16	55.048	105.871	412.384	3058.9
38	wildtype F13	6	0.056	1.107	185	1	FW_1_1_20230121.tif	F6	206	532	959.794	0.554	530.027	0.885	0.635	6.418	1251.4	1118.51	2661.73	0.09	325.855	250.493	293.734	89.712	108.388	151.249	322.09	265.338	340.617	475.162	1011.88	834.071	30.718	72.903	293.157	721.731
39	wildtype F13	7	0.025	0.749	132	1	FW_1_1_20230121.tif	F7	155	341	691.144	0.493	384.503	0.905	0.635	5.042	939.469	806.73	1961.15	0.085	253.7	157.768	187.222	92.454	79.657	94.29	203.163	247.047	250.307	296.22	638.504	776.121	21.488	44.958	183.674	556.61
40	wildtype F13	8	0.047	0.895	125	1	FW_1_1_20230121.tif	F8	142	378	783.593	0.482	492.955	1.06	0.762	7.27	976.251	1326.35	2615.47	0.071	217.777	172.419	280.587	112.81	70.525	104.827	321.481	335.564	221.561	329.437	1010.27	1054.2	19.577	50.856	306.39	949.528
41	wildtype F13	9	0.025	0.417	126	1	FW_1_1_20230121.tif	F9	120	242	607.893	0.398	317.302	0.781	0.524	4.135	915.129	560.527	1492.16	0.087	274.629	140.298	133.783	59.182	89.477	84.381	138.061	162.661	281.101	265.089	433.731	512.236	24.754	40.56	118.741	376.472
42	wildtype F13	10	0.055	0.854	138	1	FW_1_1_20230121.tif	F10	162	238	579.467	0.411	390.677	1	0.635	6.604	861.935	987.758	1853.86	0.095	164.822	186.375	152.332	75.937	56.276	110.377	170.694	252.755	176.796	346.76	536.25	794.052	16.462	52.107	158.91	760.279
43	wildtype F13	11	0.067	1.383	188	1	FW_2_1_20230121.tif	F11	256	528	995.577	0.53	558.963	0.906	0.635	4.504	1329.66	1201.16	2825.06	0.095	389.072	229.085	238.822	138.597	125.864	139.5	253.773	379.97	395.414	438.251	797.25	1194.14	34.812	67.844	224.166	874.341
44	wildtype F13	12	0.108	1.091	133	1	FW_2_1_20230121.tif	F12	160	412	771.163	0.534	538.842	1.151	0.762	6.477	920.77	1607.07	2795.53	0.098	194.594	188.467	256.372	131.73	67.71	113.852	281.848	426.337	212.718	357.677	885.757	1339.38	19.888	54.917	258.387	1273.88
45	wildtype F13	13	0.045	0.569	139	1	1_1_RNA_20230121.tif	F13	89	275	641.558	0.429	414.378	0.984	0.635	5.454	904.89	959.927	1965.62	0.067	230.256	140.832	190.447	80.023	74.285	84.509	213.988	252.892	233.374	265.494	672.263	794.484	20.37	40.454	199.98	699.124
46	wildtype F13	14	0.061	0.953	139	1	FW_2_1_20230121.tif	F14	136	296	708.336	0.418	449.918	1.037	0.718	7.366	974.186	1235.66	2300.36	0.081	235.962	144.257	228.752	99.364	73.815	88.637	251.585	318.077	231.896	278.462	790.378	999.622	19.768	43.418	230.377	942.1
47	wildtype F13	15	0.019	0.342	70	1	FW_2_1_20230121.tif	F15	123	259	564.089	0.459	298.185	0.78	0.635	4.034	813.835	463.767	1390.68	0.069	199.105	158.877	170.716	35.391	62.896	95.017	184.221	100.533	197.593	298.505	578.747	315.832	17.116	45.331	164.02	237.3
48	wildtype F13	16	0.064	0.926	137	1	FW_2_1_20230121.tif	F16	204	432	911.576	0.474	510.874	0.847	0.568	5.76	1305.45	1019.28	2412.11	0.077	382.719	209.858	227.305	91.694	124.663	125.878	248.219	268.892	391.639	395.456	780.269	844.75	34.458	60.248	226.347	698.227
49	wildtype F13	17	0.11	1.476	135	1	1_1_RNA_20230121.tif	F17	203	483	971.01	0.497	628.422	1.144	0.741	7.883	1205.91	2137.37	3482.37	0.098	289.827	209.977	313.289	157.918	94.769	125.902	349.326	538.476	297.724	395.532	1097.44	1691.67	26.494	60.227	322.08	1728.57
50	wildtype F13	18	0.064	1.367	160	1	FW_2_1_20230121.tif	F18	151	329	755.15	0.436	460.539	1.011	0.635	6.355	1044.6	1272.69	2367.28	0.091	278.755	172.052	204.888	99.455	92.088	103.593	229.313	328.534	289.302	325.447	720.41	1032.12	25.906	49.772	214.426	982.582
51	wildtype F13	19	0.116	1.268	154	1	FW_2_1_20230121.tif	F19	297	771	1417.59	0.544	774.059	0.856	0.635	6.351	1890.39	1612.33	3801.18	0.12	511.196	401.182	376.977	128.236	169.475	239.824	417.603	382.988	532.422	753.429	1312.14	1203.19	47.714	114.362	386.211	1064.04
52	wildtype F13	20	0.05	1.053	153	1	1_1_RNA_20230121.tif	F20	127	307	669.588	0.458	440.156	1.112	0.684	6.438	856.923	1284.37	2343.77	0.064	202.726	154.358	185.239	127.265	63.887	91.852	209.886	380.419	200.705	288.561	659.377	1195.12	17.328	43.586	197.993	1025.46
53	wildtype F13	21	0.042	0.967	147	1	FW_2_1_20230121.tif	F21	101	189	457.798	0.413	290.12	1.031	0.635	5.282	647.148	776.901	1470	0.078	165.454	94.834	132.787	64.722	50.763	56.332	147.094	213.728	159.477	176.971	462.11	671.445	13.576	26.721	134.975	601.628
54	wildtype F13	22	0.053	0.796	134	1	FW_2_1_20230121.tif	F22	134	334	694.875	0.481	425.112	0.999	0.635	5.658	905.825	1086.38	2195.55	0.073	241.912	159.884	188.404	104.675	80.194	96.103	212.233	310.172	251.937	301.916	667.261	974.433	22.551	46.141	199.956	817.727
55	wildtype F13	23	0.051	1.167	122	1	FW_2_1_20230121.tif	F23	224	412	827.719	0.498	496.459	0.959	0.635	6.731	1133.9	1299.38	2529.97	0.085	281.329	217.119	224.838	104.433	93.153	128.737	250.759	332.551	292.649	404.439	788.14	1044.74	26.247	60.858	231.695	980.575
33	wildtype F13	1	0.042	0.746	110	2	FW_1_2_20230121.tif	F1	170	442	813.535	0.543	409.939	0.777	0.524	5.514	1140.38	811.137	1991.31	0.08	357.807	202.017	197.871	55.84	115.999	120.583	212.568	184.501	364.422	379.174	668.084	579.625	31.738	57.509	189.427	532.463
34	wildtype F13	2	0.063	1.04	164	2	FW_1_2_20230121.tif	F2	208	458	789.661	0.58	467.068	1.032	0.741	6.05	936.581	1277.63	2569.98	0.068	230.168	174.926	278.512	106.056	74.437	106.601	309.194	327.789	233.942	334.896	971.361	1029.78	20.636	51.831	286.114	919.05
35	wildtype F13	3	0.024	0.518	135	2	1_2_RNA_20230121.tif	F3	95	203	514.826	0.394	302.334	0.91	0.568	4.979	742.125	668.989	1474.23	0.072	193.383	124.736	128.639	68.068	60.528	73.656	138.932	196.147	190.155	231.398	436.469	616.213	16.299	34.685	123.966	494.039
36	wildtype F13	4	0.164	2.099	190	2	1_2_RNA_20230121.tif	F4	242	706	1421.34	0.497	871.035	1.063	0.648	9.398	1802	3127.99	4754.46	0.118	454.765	351.685	415.005	199.881	146.867	211.613	449.71	704.768	461.397	664.803	1412.98	2215.28	40.475	101.611	405.024	2580.88
37	Control	5	0.124	1.65	214	2	FW_1_2_20230121.tif	F5	363	801	1578.83	0.507	932.498	1.016	0.635	9.302	2067.01	3275.13	5116.39	0.141	530.043	416.157	427.099	205.533	178.576	251.342	451.687	746.63	561.012	789.613	1419.39	2346.37	50.859	121.21	398.556	2704.51
38	wildtype F13	6	0.056	1.107	185	2	FW_1_2_20230121.tif	F6	204	530	967.263	0.548	509.374	0.843	0.568	5.658	1317.42	1080.21	2557.99	0.078	393.514	232.516	250.526	90.707	133.27	139.289	267.243	274.258	418.681	437.588	839.737	861.986	38.054	66.604	236.676	738.881
39	wildtype F13	7	0.025	0.749	132	2	FW_1_2_20230121.tif	F7	158	330	686.825	0.48	370.193	0.905	0.568	4.781	927.509	832.608	1953.34	0.088	274.728	146.214	167.145	98.737	85.167	87.827	184.467	263.759	267.56	275.917	579.521	830.341	22.782	42.114	169.085	598.627
40	wildtype F13	8	0.047	0.895	125	2	FW_1_2_20230121.tif	F8	154	412	898.961	0.458	520.168	0.954	0.635	7.249	1209.47	1371.05	2704.38	0.087	299.644	215.468	288.31	95.541	97.972	130.663	319.708	311.805	307.787	410.595	1005.04	980.96	27.371	63.191	294.679	985.81
41	wildtype F13	9	0.025	0.417	126	2	FW_1_2_20230121.tif	F9	102	232	661.811	0.351	326.955	0.725	0.508	3.939	1038.74	517.682	1493.61	0.101	332.134	145.255	128.655	55.768	103.85	86.899	136.82	147.829	326.255	273.109	429.831	464.418	27.531	41.53	122.61	326.011
42	wildtype F13	10	0.055	0.854	138	2	FW_1_2_20230121.tif	F10	119	231	643.382	0.359	406.265	0.892	0.524	6.948	1018.16	998.294	1814.99	0.111	279.755	160.999	133.393	69.234	92.662	94.567	147.724	242.679	291.105	297.09	464.393	762.399	26.242	44.282	136.394	791.377
43	wildtype F13	11	0.067	1.383	188	2	FW_2_2_20230121.tif	F11	233	509	1019.41	0.499	541.934	0.891	0.524	5.137	1394.98	1299.8	2831.22	0.098	461.386	217.379	198.477	142.169	146.475	129.975	216.254	408.27	460.165	408.328	679.612	1283.12	39.801	61.992	196.324	1001.68
44	wildtype F13	12	0.108	1.091	133	2	FW_2_2_20230121.tif	F12	164	518	940.678	0.551	582.644	1.055	0.684	6.035	1149.08	1662.68	3102.41	0.095	281.805	242.207	284.528	132.138	94.488	145.502	313.096	434.442	296.842	457.108	983.62	1364.84	26.821	69.785	286.995	1279.08
45	wildtype F13	13	0.045	0.569	139	2	1_2_RNA_20230121.tif	F13	110	274	626.715	0.437	410.894	1.066	0.648	6.305	854.7	1138.24	2082.72	0.079	196.779	157.21	182.446	90.28	65.205	94.008	203.937	299.8	204.847	295.335	640.687	941.848	18.331	44.872	190.425	884.609
46	wildtype F13	14	0.061	0.953	139	2	FW_2_2_20230121.tif	F14	135	307	715.011	0.429	459.999	1.07	0.762	7.554	956.023	1347.58	2424.71	0.079	234.435	123.195	258.351	99.03	72.179	75.02	299.043	325.335	226.756	235.682	939.793	1022.48	19.194	36.463	288.359	1003.56
47	wildtype F13	15	0.019	0.342	70	2	FW_2_2_20230121.tif	F15	89	229	472.826	0.484	259.576	0.815	0.568	4.663	678.147	473.183	1209.28	0.066	191.317	113.822	129.415	38.272	61.593	67.621	139.677	115.99	193.5	212.575	438.807	364.394	17.158	32.091	124.943	298.991
48	wildtype F13	16	0.064	0.926	137	2	FW_2_2_20230121.tif	F16	209	429	900.627	0.476	509.233	0.873	0.635	5.623	1251.18	1049.36	2480.21	0.079	333.045	222.446	253.093	92.043	107.902	134.602	279.319	267.653	338.984	422.864	877.506	840.857	29.955	65.027	257.666	696.71
49	wildtype F13	17	0.11	1.476	135	2	1_2_RNA_20230121.tif	F17	183	455	942.975	0.483	622.926	1.17	0.741	8.748	1170.82	2260.89	3442.75	0.093	298.69	186.692	293.198	164.396	96.82	113.949	326.193	558.848	304.169	357.98	1024.93	1755.67	26.64	55.515	302.157	1876.58
50	wildtype F13	18	0.064	1.367	160	2	FW_2_2_20230121.tif	F18	132	326	717.785	0.454	443.814	1.009	0.635	6.506	981.092	1221.18	2248.64	0.085	258.221	169.506	197.448	92.609	86.232	103.416	217.71	308.315	270.905	324.892	684.243	968.599	24.286	50.368	199.411	947.111
51	wildtype F13	19	0.116	1.268	154	2	FW_2_2_20230121.tif	F19	286	750	1333.46	0.562	737.769	0.9	0.635	5.479	1669.67	1512.92	3765.33	0.12	419.407	360.076	423.161	130.822	140.287	215.351	473.957	368.839	440.725	676.673	1489.19	1158.74	39.83	102.715	443.022	927.35
52	wildtype F13	20	0.05	1.053	153	2	1_2_RNA_20230121.tif	F20	139	319	677.986	0.471	460.979	1.172	0.684	6.887	870.239	1568.16	2508.72	0.081	211.973	149.111	185.408	131.494	66.499	90.152	201.965	439.935	208.913	283.221	634.493	1382.1	18.315	43.5	184.025	1322.33
53	wildtype F13	21	0.042	0.967	147	2	FW_2_2_20230121.tif	F21	75	209	512.219	0.408	319.124	1.049	0.648	6.289	692.244	921.156	1667.25	0.063	187.399	93.2	160.549	71.072	60.276	55.919	178.356	236.151	189.362	175.676	560.322	741.891	16.604	26.779	164.165	713.607
54	wildtype F13	22	0.053	0.796	134	2	FW_2_2_20230121.tif	F22	127	343	674.384	0.509	406.483	0.982	0.648	5.533	860.22	946.636	2080.15	0.075	207.547	167.671	202.475	96.691	67.048	101.294	219.102	274.619	210.637	318.226	688.545	862.74	18.466	48.752	196.544	682.874
55	wildtype F13	23	0.051	1.167	122	2	FW_2_2_20230121.tif	F23	213	383	832.689	0.46	501.511	0.934	0.635	5.909	1170.32	1171.62	2445.79	0.083	297.441	202.923	237.15	95.175	96.125	120.238	260.111	301.807	301.986	377.737	817.402	948.664	26.778	56.896	236.326	851.623
56	mutant GHu 1E K802G	1	0.082	0.945	122	1	2_1_RNA_20230121.tif	GM1	205	437	884.697	0.494	511.438	0.88	0.635	4.833	1218.12	988.547	2453.43	0.088	301.498	212.927	275.134	95.138	95.745	129.838	286.616	268.619	300.792	408.036	900.71	843.891	26.066	63.209	248.322	650.951
57	mutant GHu 1E K802G	2	0.046	0.694	139	1	GM_1_1_20230121.tif	GM2	205	491	804.922	0.61	413.326	0.811	0.635	4.1	1047.44	708.685	2057.18	0.077	296.208	201.798	232.847	74.068	93.833	121.59	250.686	188.712	294.784	381.987	787.554	592.856	25.63	58.476	225.356	399.224
58	mutant GHu 1E K802G	3	0.064	0.938	121	1	GM_1_1_20230121.tif	GM3	182	326	832.178	0.392	481.011	0.867	0.539	6.071	1272.48	1148.54	2263.27	0.11	347.51	201.204	201.063	82.4	107.796	119.479	207.514	285.529	338.722	375.354	652.173	897.017	28.896	56.6	178.968	884.076
59	mutant GHu 1E K802G	4	0.058	1.054	155	1	2_1_RNA_20230121.tif	GM4	143	367	787.511	0.466	486.152	0.953	0.635	5.843	1105.62	1092.75	2327.1	0.088	276.798	189.849	218.594	102.27	87.418	113.983	239.082	300.255	274.632	358.087	751.099	943.28	23.954	54.628	218.675	795.489
60	mutant GHu 1E K802G	5	0.04	0.433	105	1	GM_1_1_20230121.tif	GM5	79	183	427.66	0.428	222.048	0.845	0.508	5.101	615.185	504.084	1135.49	0.065	199.747	85.387	90.97	51.555	60.276	50.997	100.674	149.492	189.362	160.211	316.277	469.643	15.658	24.297	92.226	371.903
61	mutant GHu 1E K802G	6	0.043	0.619	103	1	GM_1_1_20230121.tif	GM6	116	268	597.669	0.448	373.568	0.953	0.635	5.01	833.767	835.251	1787.47	0.072	208.349	145.867	166.968	76.485	67.679	87.533	185.576	228.18	212.621	274.992	583.004	716.85	18.609	41.92	172.297	602.425
62	mutant GHu 1E K802G	7	0.041	0.598	103	1	GM_1_1_20230121.tif	GM7	109	241	540.028	0.446	338.636	0.893	0.635	4.787	794.202	671.881	1535.29	0.073	177.403	149.687	161.974	50.964	56.824	91.05	178.092	162.657	178.519	286.041	559.732	511.001	15.545	44.148	162.803	449.386
63	mutant GHu 1E K802G	8	0.044	0.704	145	1	GM_1_1_20230121.tif	GM8	139	289	572.714	0.505	321.874	1.024	0.635	6.273	715.921	1009.11	1865.56	0.073	207.689	131.922	138.68	94.422	67.938	78.591	153.26	293.706	213.434	246.902	481.889	923.33	19.184	37.367	140.806	811.751
64	mutant GHu 1E K802G	9	0.048	0.641	115	1	GM_1_1_20230121.tif	GM9	153	315	799.908	0.394	523.055	0.951	0.741	5.579	1143.82	912.372	2386.3	0.113	228.491	183.39	290.227	97.8	79.083	109.921	324.309	246.193	248.446	345.57	1018.85	773.439	23.104	52.661	301.14	535.467
65	Control	10	0.098	2.077	174	1	GM_1_1_20230121.tif	GM10	236	550	1075.8	0.511	655.946	1.073	0.635	9.125	1382.82	2416.22	3628.83	0.102	368.276	258.742	287.297	161.487	122.364	154.131	317.171	561.254	384.417	484.469	996.712	1763.23	34.646	73.357	292.001	2016.22
66	mutant GHu 1E K802G	11	0.098	1.306	144	1	GM_1_1_20230121.tif	GM11	261	545	1045.59	0.521	586.612	0.902	0.568	6.101	1407.4	1362.9	2952.97	0.099	394.088	273.371	260.092	118.04	130.76	163.175	285	360.734	410.795	512.915	895.985	1133.28	37.009	77.805	259.509	988.577
67	mutant GHu 1E K802G	12	0.054	0.645	112	1	GM_2_1_20230121.tif	GM12	88	138	388.807	0.355	284.818	1.163	0.684	5.964	551.175	812.131	1397.31	0.056	142.702	65.117	100.393	80.596	44.417	39.673	114.278	246.269	139.541	124.637	359.45	773.677	11.885	19.256	109.193	671.797
68	mutant GHu 1E K802G	13	0.085	1.088	134	1	GM_2_1_20230121.tif	GM13	104	238	632.008	0.377	477.418	1.201	0.741	6.117	878.462	1466.07	2377.84	0.088	172.19	146.033	200.43	113.355	52.883	87.436	227.257	389.313	166.136	274.688	713.95	1223.06	14.071	41.763	213.936	1196.3
69	Control	14	0.068	1.258	154	1	GM_2_1_20230121.tif	GM14	237	417	883.009	0.472	548.995	1.006	0.635	7.497	1205.17	1502.28	2807.5	0.087	276.959	232.457	255.108	118.485	90.897	139.217	281.71	381.483	285.561	437.364	885.017	1199.56	25.56	66.547	259.621	1150.55
70	mutant GHu 1E K802G	15	0.061	1.649	179	1	2_1_RNA_20230121.tif	GM15	244	568	1215.65	0.467	673.87	0.922	0.568	8.045	1678.71	1916.81	3530.51	0.1	474.787	297.594	316.48	126.786	155.882	179.813	347.188	440.801	489.717	564.898	1091.08	1384.82	43.479	86.667	318.24	1468.43
71	Control	16	0.077	1.036	143	1	GM_2_1_20230121.tif	GM16	167	355	784.203	0.453	498.785	1.024	0.635	6.021	1059.88	1319.02	2525.99	0.08	258.592	208.534	189.15	127.929	86.687	123.945	208.56	384.81	272.335	389.529	655.211	1208.92	24.581	58.774	191.846	1043.82
72	mutant GHu 1E K802G	17	0.063	1.211	121	1	GM_2_1_20230121.tif	GM17	152	308	669.994	0.46	435.798	1.048	0.684	7.571	919.523	1294.59	2236.58	0.064	198.246	171.12	205.978	94.65	62.495	103.939	224.828	320.623	196.335	326.66	706.319	1007.27	17.163	50.4	204.115	1022.91
73	mutant GHu 1E K802G	18	0.044	0.789	124	1	2_1_RNA_20230121.tif	GM18	85	241	583.471	0.413	360.721	1.008	0.648	6.235	806.198	870.255	1819.29	0.075	197.639	134.183	169.495	82.154	65.451	80.708	190.279	242.662	205.62	253.551	597.779	762.345	18.29	38.74	177.046	636.178
74	mutant GHu 1E K802G	19	0.07	1.699	164	1	2_1_RNA_20230121.tif	GM19	158	344	810.818	0.424	518.757	1.141	0.648	7.997	1070.88	1956.62	2906.31	0.088	275.781	169.337	229.234	136.467	90.279	101.057	249.377	484.395	283.619	317.48	783.441	1521.77	25.288	48.105	224.329	1658.89
75	mutant GHu 1E K802G	20	0.095	1.282	150	1	GM_2_1_20230121.tif	GM20	363	911	1711.67	0.532	831.273	0.788	0.524	5.011	2350.5	1554.32	4197.55	0.137	738.629	441.018	382.405	149.614	246.383	264.036	410.747	414.636	774.036	829.493	1291.4	1302.62	69.538	126.174	368.88	989.731
76	mutant GHu 1E K802G	21	0.064	0.739	119	1	GM_2_1_20230121.tif	GM21	151	335	684.573	0.489	398.152	0.937	0.684	4.699	900.831	837.836	2027.12	0.075	212.051	174.255	211.068	87.199	73.275	105.598	225.697	240.287	230.272	331.747	709.048	756.056	21.359	51.093	200.963	564.421
77	mutant GHu 1E K802G	22	0.074	1.364	164	1	GM_2_1_20230121.tif	GM22	256	408	752.095	0.542	483.943	1.108	0.718	6.382	922.039	1405.36	2656.28	0.081	200.578	183.732	223.774	144.012	67.087	109.316	249.235	419.882	210.759	343.426	782.994	1319.1	19.21	51.875	231.365	1102.91
56	mutant GHu 1E K802G	1	0.082	0.945	122	2	2_2_RNA_20230121.tif	GM1	214	476	994.738	0.479	576.334	0.852	0.635	4.663	1410.41	1009.62	2664.31	0.088	339.509	260.699	301.78	92.749	107.494	158.133	324.216	258.068	337.702	496.789	1018.72	811.103	29.294	76.519	289.08	614.731
57	mutant GHu 1E K802G	2	0.046	0.694	139	2	GM_1_2_20230121.tif	GM2	183	413	775.78	0.532	383.334	0.769	0.524	4.222	1085.44	686.341	1874.15	0.081	357.593	185.175	165.466	67.545	112.188	110.805	189.661	183.905	352.45	348.103	595.838	577.755	30.053	52.888	182.211	421.189
58	mutant GHu 1E K802G	3	0.064	0.938	121	2	GM_1_2_20230121.tif	GM3	161	345	825.404	0.418	500.277	0.912	0.635	5.282	1210.89	1089.39	2338.59	0.09	317.531	181.569	240.565	85.738	101.534	107.484	257.776	277.603	318.978	337.671	809.828	872.116	28.016	50.812	230.065	780.498
59	mutant GHu 1E K802G	4	0.058	1.054	155	2	2_2_RNA_20230121.tif	GM4	135	367	837.941	0.438	524.628	0.97	0.635	5.838	1158.49	1178.24	2530.23	0.095	301.576	195.59	224.161	116.613	99.267	116.818	261.431	327.88	311.857	366.994	821.311	1030.07	27.831	55.657	255.236	839.517
60	mutant GHu 1E K802G	5	0.04	0.433	105	2	GM_1_2_20230121.tif	GM5	72	180	362	0.497	213.987	1.006	0.568	6.034	471.635	615.901	1157.13	0.049	139.476	79.131	84.383	59.011	44.821	46.552	96.863	180.089	140.809	146.247	304.303	565.768	12.302	21.827	92.154	489.618
61	mutant GHu 1E K802G	6	0.043	0.619	103	2	GM_1_2_20230121.tif	GM6	115	281	574.427	0.489	373.096	1.003	0.684	5.282	763.779	882.82	1834.91	0.072	173.404	141.539	176.282	83.203	57.065	85.314	196.199	245.412	179.276	268.021	616.631	770.984	15.976	41.04	182.605	643.199
62	mutant GHu 1E K802G	7	0.041	0.598	103	2	GM_1_2_20230121.tif	GM7	97	221	583.736	0.379	343.399	0.88	0.635	5.024	878.249	738.564	1617.5	0.075	221.507	150.296	156.995	54.939	69.861	92.091	170.661	182.255	219.473	289.311	536.148	572.57	18.817	45.009	154.406	520.332
63	mutant GHu 1E K802G	8	0.044	0.704	145	2	GM_1_2_20230121.tif	GM8	147	309	558.616	0.553	311.403	0.978	0.635	5.171	687.847	822.171	1721.69	0.072	184.405	140.742	148.399	85.07	58.49	83.963	156.724	248.812	183.751	263.913	492.363	781.666	16.044	39.993	137.625	628.508
64	mutant GHu 1E K802G	9	0.048	0.641	115	2	GM_1_2_20230121.tif	GM9	181	419	961.12	0.436	542.031	0.819	0.568	3.978	1403.67	839.559	2473.47	0.101	357.324	236.847	268.734	98.215	118.621	141.199	289.873	237.49	372.66	443.726	910.985	746.097	33.443	67.246	260.103	478.766
65	Control	10	0.098	2.077	174	2	GM_1_2_20230121.tif	GM10	225	571	1180.03	0.484	671.216	0.969	0.568	8.844	1590.06	2292.55	3622.6	0.099	477.775	275.26	281.029	145.965	155.465	163.49	315.934	518.218	488.407	513.62	992.537	1628.03	43.123	77.528	298.011	1873.89
66	mutant GHu 1E K802G	11	0.098	1.306	144	2	GM_1_2_20230121.tif	GM11	200	456	923.794	0.494	575.422	1.04	0.648	6.134	1172.65	1502.32	3015.12	0.104	283.521	234.837	259.429	146.006	92.219	139.589	296.313	431.474	289.715	438.658	931.235	1355.51	26.006	66.221	281.96	1128.14
67	mutant GHu 1E K802G	12	0.054	0.645	112	2	GM_2_2_20230121.tif	GM12	84	160	396.57	0.403	300.967	1.225	0.813	5.991	528.093	841.591	1509.12	0.067	113.986	69.354	126.891	86.339	38.207	41.884	145.309	254.967	120.03	131.583	456.502	801.002	10.878	20.173	139.097	671.443
68	mutant GHu 1E K802G	13	0.085	1.088	134	2	GM_2_2_20230121.tif	GM13	100	220	621.012	0.354	473.293	1.174	0.741	6.327	888.543	1397.43	2284.58	0.074	188.92	133.554	197.118	101.419	60.633	80.106	230.861	355.604	190.486	251.661	725.272	1117.16	16.785	38.322	223.263	1119.06
69	Control	14	0.068	1.258	154	2	GM_2_2_20230121.tif	GM14	197	413	860.606	0.48	550.406	0.991	0.635	7.301	1169.98	1427.12	2689.18	0.091	300.342	192.306	258.852	109.106	97.922	115.864	287.469	354.574	307.631	363.998	903.621	1113.93	27.308	55.69	265.813	1078.31
70	mutant GHu 1E K802G	15	0.061	1.649	179	2	2_2_RNA_20230121.tif	GM15	194	520	1162.12	0.447	677.773	0.96	0.568	7.863	1600.62	1965.92	3509.06	0.099	444.487	289.507	287.979	140.145	148.381	172.595	319.48	476.461	466.153	542.224	1003.84	1496.85	41.709	82.108	295.847	1546.26
71	Control	16	0.077	1.036	143	2	GM_2_2_20230121.tif	GM16	195	349	778.971	0.448	497.89	1.016	0.684	5.462	1050.82	1198.23	2489.8	0.08	232.055	186.553	245.248	115.115	75.212	112.682	265.856	338.539	236.286	354	835.599	1063.91	20.969	54.35	241.756	881.155
72	mutant GHu 1E K802G	17	0.063	1.211	121	2	GM_2_2_20230121.tif	GM17	173	325	701.113	0.464	451.547	1.033	0.718	6.586	952.587	1187.32	2297.77	0.083	207.777	164.108	233.767	95.46	66.612	99.419	261.247	304.126	209.268	312.333	820.73	955.441	18.43	48.093	243.257	877.534
73	mutant GHu 1E K802G	18	0.044	0.789	124	2	2_2_RNA_20230121.tif	GM18	79	205	574.062	0.357	348.947	1.031	0.635	7.117	816.392	1068.25	1852.19	0.062	222.35	121.266	142.104	88.342	71.506	72.723	159.688	285.655	224.641	228.466	501.676	897.411	19.492	34.845	148.517	865.394
74	mutant GHu 1E K802G	19	0.07	1.699	164	2	2_2_RNA_20230121.tif	GM19	168	426	903.519	0.471	559.233	1.09	0.684	6.664	1153.29	1773.21	3097.29	0.085	297.843	192.675	263.327	149.674	95.725	116.547	291.221	482.222	300.727	366.143	914.897	1515.52	26.383	56.299	267.6	1422.93
75	mutant GHu 1E K802G	20	0.095	1.282	150	2	GM_2_2_20230121.tif	GM20	336	944	1651.49	0.572	827.075	0.812	0.568	5.12	2177.48	1528.55	4186.65	0.134	648.468	434.102	423.87	145.047	215.563	259.967	462.837	394.229	677.211	816.709	1454.22	1238.51	60.618	124.21	420.096	923.627
76	mutant GHu 1E K802G	21	0.064	0.739	119	2	GM_2_2_20230121.tif	GM21	152	368	679.777	0.541	388.536	0.953	0.718	5.425	837.306	855.565	2040.74	0.078	194.152	166.465	237.649	81.51	63.888	101.412	255.763	228.466	200.71	318.597	803.687	717.746	18.123	49.348	229.814	558.28
77	mutant GHu 1E K802G	22	0.074	1.364	164	2	GM_2_2_20230121.tif	GM22	191	381	791.107	0.482	511.003	1.118	0.741	6.321	991.178	1485.13	2787.62	0.084	221.601	190.174	226.997	152.335	74.635	114.755	251.429	446.506	234.474	360.513	789.889	1402.74	21.412	55.202	232.091	1176.42
78	wildtype GHu	1	0.041	0.979	123	1	GW_1_1_20230121.tif	G1	120	330	673.506	0.49	328.725	0.771	0.508	4.886	960.347	613.124	1618.72	0.072	318.619	149.961	147.15	57.776	98.806	89.77	162.56	163.851	310.409	282.148	510.697	515.465	26.513	42.962	149.723	393.926
79	wildtype GHu	2	0.049	0.776	114	1	3_1_RNA_20230121.tif	G2	79	269	592.714	0.454	445.547	1.227	0.852	5.454	726.943	1207.33	2279.91	0.072	118.743	128.345	225.866	119.761	40.441	77.919	252.605	354.753	127.049	244.791	793.581	1114.49	11.661	37.717	236.797	921.152
80	wildtype GHu	3	0.036	1.187	165	1	GW_1_1_20230121.tif	G3	213	595	1143.05	0.521	530.447	0.747	0.508	5.454	1616.67	1071.19	2662.37	0.096	572.399	232.99	254.883	82.778	175.657	138.946	274.21	258.523	551.844	436.638	861.709	812.175	46.604	66.133	244.351	714.107
81	wildtype GHu	4	0.03	0.461	85	1	GW_1_1_20230121.tif	G4	56	124	388.472	0.319	236.975	0.884	0.524	4.579	602.432	481.398	1080.87	0.07	175.003	75.496	83.865	54.108	53.478	44.693	95.015	150.727	168.079	140.408	298.5	473.885	14.106	21.094	89.417	356.78
82	wildtype GHu	5	0.026	0.772	155	1	3_1_RNA_20230121.tif	G5	130	348	724.516	0.48	387.927	0.824	0.568	5.042	1002.55	700.541	1880.16	0.08	288.634	156.309	217.789	61.785	93.884	92.975	242.553	169.06	294.946	292.09	762.004	531.117	25.87	44.142	223.152	407.376
83	wildtype GHu	6	0.055	1.332	163	1	GW_1_1_20230121.tif	G6	272	558	1109.79	0.503	595.491	0.837	0.524	6.426	1568.07	1266.98	2917.27	0.108	483.677	270.906	230.103	125.099	153.936	161.325	254.996	358.13	483.604	506.816	801.291	1125.56	42.239	76.658	236.76	911.32
84	wildtype GHu	7	0.1	1.646	166	1	GW_1_1_20230121.tif	G7	185	485	954.386	0.508	524.906	0.936	0.568	6.108	1265.37	1484.51	2799.77	0.093	385.116	201.274	264.366	103.629	119.59	119.649	298.055	353.842	375.702	375.889	936.55	1111.63	32.229	56.789	279.311	1116.18
85	wildtype GHu	8	0.084	1.454	179	1	GW_1_1_20230121.tif	G8	218	484	1047.55	0.462	550.253	0.82	0.524	6.038	1510.75	1204.89	2697.38	0.102	468.934	230.954	247.525	100.138	139.401	139.48	275.186	304.306	437.94	438.338	864.737	956.369	36.069	67.243	255.7	845.883
86	wildtype GHu	9	0.051	1.139	135	1	GW_1_1_20230121.tif	G9	102	458	892.305	0.513	456.737	0.846	0.568	4.318	1152.73	889.541	2356.41	0.084	360.642	188.799	244.676	98.188	110.233	113.54	269.41	256.735	346.309	356.696	846.85	806.558	29.012	54.556	247.814	558.16
87	wildtype GHu	10	0.036	0.852	159	1	GW_1_1_20230121.tif	G10	103	269	573.705	0.469	374.648	1.033	0.741	6.377	751.601	904.909	1865.28	0.076	171.397	125.168	192.608	84.532	56.706	75.701	211.744	249.541	178.148	237.965	665.213	783.956	15.911	36.571	193.866	658.562
88	wildtype GHu	11	0.036	1.031	124	1	GW_1_1_20230121.tif	G11	111	331	679.745	0.487	389.794	0.928	0.635	6.05	910.133	869.875	1983.23	0.07	258.483	126.716	199.442	95.105	79.553	75.946	219.2	256.474	249.922	238.935	688.638	805.737	21.314	36.447	200.099	612.016
89	wildtype GHu	12	0.048	0.608	121	1	GW_1_1_20230121.tif	G12	93	171	436.587	0.392	275.62	0.849	0.635	3.945	684.325	412.399	1156.46	0.07	133.463	126.148	142.067	34.909	43.812	76.64	148.674	98.986	137.638	240.771	467.074	310.973	12.223	37.145	128.325	234.706
90	wildtype GHu	13	0.045	0.99	104	1	GW_1_1_20230121.tif	G13	57	211	457.451	0.461	288.467	1.029	0.684	5.848	594.253	718.116	1468.54	0.062	134.546	111.607	150.314	60.984	42.491	67.099	171.468	186.348	133.491	210.933	538.681	585.43	11.456	32.238	162.472	511.949
91	wildtype GHu	14	0.106	1.689	163	1	GW_2_1_20230121.tif	G14	186	464	914.434	0.507	544.148	1.02	0.648	7.621	1150.22	1501.25	2928.34	0.087	296.724	219.768	260.006	137.936	93.977	132.626	293.578	411.378	295.236	416.658	922.745	1293.7	25.824	63.872	276.626	1134.93
92	wildtype GHu	15	0.079	1.271	134	1	3_1_RNA_20230121.tif	G15	215	425	956.913	0.444	542.64	0.874	0.524	5.97	1404.62	1300.38	2607.24	0.108	410.955	232.768	224.429	88.76	134.187	138.25	249.168	308.307	421.559	434.327	782.783	968.576	37.322	65.517	230.279	967.259
93	wildtype GHu	16	0.09	1.226	135	1	GW_2_1_20230121.tif	G16	154	404	852.661	0.474	513.838	0.998	0.635	6.305	1133.91	1414.21	2671.62	0.084	307.281	188.232	236.816	120.332	99.019	111.913	259.988	379.439	311.077	351.728	816.778	1192.04	27.372	53.159	237.231	1096.45
94	wildtype GHu	17	0.047	0.272	78	1	3_1_RNA_20230121.tif	G17	35	63	190.289	0.331	157.484	1.162	0.803	4.066	275.526	357.44	702.411	0.044	50.757	36.897	61.648	40.987	14.632	22.224	70.85	115.878	45.967	69.82	222.582	364.042	3.738	10.693	67.705	275.304
95	wildtype GHu	18	0.039	0.641	124	1	GW_2_1_20230121.tif	G18	89	287	611.057	0.47	331.991	0.864	0.539	5.331	850.962	697.518	1648.65	0.076	253.997	139.541	149.861	67.659	81.302	82.475	171.206	189.757	255.416	259.229	537.861	596.14	22.298	38.966	164.14	472.113
96	wildtype GHu	19	0.048	1.243	136	1	GW_2_1_20230121.tif	G19	163	415	942.463	0.44	485.031	0.852	0.524	5.658	1329.52	1090.08	2501.69	0.118	426.288	200.438	205.235	110.501	131.796	118.222	231.105	315.125	414.049	371.405	726.241	989.996	35.251	55.595	216.237	783
97	wildtype GHu	20	0.05	0.863	134	1	GW_2_1_20230121.tif	G20	95	295	691.323	0.427	379.536	0.857	0.568	5.872	991.047	798.161	1840.55	0.088	296.801	140.31	182.72	71.491	90.144	83.736	201.604	210.198	283.194	263.064	633.934	660.356	23.85	39.867	184.2	550.243
98	wildtype GHu	21	0.071	1.007	167	1	GW_2_1_20230121.tif	G21	136	370	739.603	0.5	434.019	0.919	0.635	5.12	997.434	933.477	2138.57	0.084	288.357	148.264	206.907	96.075	91.741	88.04	234.545	266.309	288.211	276.585	737.14	836.634	25.141	41.744	220.939	645.653
99	wildtype GHu	22	0.055	1.129	174	1	3_1_RNA_20230121.tif	G22	125	437	961.327	0.455	573.241	0.94	0.684	5.571	1305.98	1220.06	2810.28	0.087	323.598	199.252	339.465	99.012	101.998	119.925	375.032	297.061	320.437	376.757	1178.51	934.577	27.668	57.609	343.275	791.504
100	wildtype GHu	23	0.026	0.395	90	1	GW_2_1_20230121.tif	G23	65	113	359.877	0.314	212.778	0.772	0.635	4.042	594.177	273.559	873.165	0.053	126.504	100.783	105.946	26.643	40.462	59.959	111.933	65.582	127.115	188.367	351.649	206.033	11.147	28.498	98.754	135.16
78	wildtype GHu	1	0.041	0.979	123	2	GW_1_2_20230121.tif	G1	125	313	639.974	0.489	326.459	0.854	0.524	6.192	883.015	848.081	1713.96	0.073	294.283	129.575	148.006	68.11	88.694	77.169	158.719	220.895	278.753	242.433	498.812	693.961	23.5	36.713	141.814	646.053
79	wildtype GHu	2	0.049	0.776	114	2	3_1_RNA_20230121_0001.tif	G2	99	299	626.929	0.477	445.967	1.157	0.773	5.584	776.606	1186.1	2274.66	0.076	172.109	129.953	198.886	125.98	58.735	78.312	224.183	362.818	184.521	246.024	704.291	1139.83	16.871	37.69	210.511	921.032
80	wildtype GHu	3	0.036	1.187	165	2	GW_1_2_20230121.tif	G3	212	640	1071.79	0.597	519.89	0.815	0.524	6.452	1420.34	1261.49	2732.08	0.091	478.03	249.405	256.241	88.117	151.962	149.075	274.66	293.673	477.549	468.333	863.2	923.002	41.319	71.103	244.352	904.72
81	wildtype GHu	4	0.03	0.461	85	2	GW_1_2_20230121.tif	G4	56	130	352.001	0.369	211.334	0.867	0.508	4.325	532.932	399.732	953.056	0.061	168.847	54.432	78.413	50.31	50.508	32.365	89.672	130.822	158.674	101.679	281.713	410.99	13.001	15.356	84.69	286.684
82	wildtype GHu	5	0.026	0.772	155	2	3_1_RNA_20230121_0001.tif	G5	125	303	633.626	0.478	349.273	0.924	0.635	5.978	844.997	802.858	1826.73	0.081	249.721	123.27	180.934	79.701	79.978	73.667	205.33	222.491	251.257	231.43	645.064	698.976	21.922	35.119	193.2	552.617
83	wildtype GHu	6	0.055	1.332	163	2	GW_1_2_20230121.tif	G6	204	576	1192.63	0.483	604.39	0.813	0.524	5.461	1653.27	1205.48	3023.78	0.102	523.621	264.468	287.405	117.138	163.638	157.249	315.823	325.538	514.083	494.014	992.473	1023.21	44.088	74.588	289.007	797.797
84	wildtype GHu	7	0.1	1.646	166	2	GW_1_2_20230121.tif	G7	181	471	967.6	0.487	524.229	0.896	0.524	6.038	1317.75	1417.65	2723.9	0.095	417.792	196.242	258.87	94.696	129.756	116.898	289.144	331.207	407.64	367.372	908.373	1040.52	34.715	55.652	267.866	1059.42
85	wildtype GHu	8	0.084	1.454	179	2	GW_1_2_20230121.tif	G8	224	588	1140.13	0.516	563.632	0.778	0.508	6.071	1624.93	1224.79	2787.15	0.109	547.835	230.24	271.899	90.16	163.969	138.01	294.545	290.534	515.125	433.698	925.592	912.741	42.757	66.044	265.639	850.348
86	wildtype GHu	9	0.051	1.139	135	2	GW_1_2_20230121.tif	G9	154	502	911.97	0.55	474.535	0.856	0.635	5.112	1144.15	876.126	2428.14	0.082	343.38	211.969	257.337	99.284	109.12	127.606	293.495	242.646	342.81	401	922.042	762.293	29.732	61.284	278.704	506.406
87	wildtype GHu	10	0.036	0.852	159	2	GW_1_2_20230121.tif	G10	141	339	656.32	0.517	377.773	0.955	0.635	6.351	844.858	903.882	1980.92	0.074	227	141.011	196.384	91.925	72.11	84.486	218.957	254.95	226.54	265.558	687.875	800.95	19.725	40.43	203.297	640.43
88	wildtype GHu	11	0.036	1.031	124	2	GW_1_2_20230121.tif	G11	134	310	619.436	0.5	371.665	0.889	0.635	5.12	871.248	725.164	1742.73	0.071	244.446	126.722	164.211	84.057	73.323	76.205	182.093	223	230.352	239.405	572.396	700.576	19.094	36.582	168.522	500.966
89	wildtype GHu	12	0.048	0.608	121	2	GW_1_2_20230121.tif	G12	96	206	531.22	0.388	302.27	0.782	0.635	3.988	826.773	426.833	1290.82	0.079	187.936	157.578	151.068	34.638	61.961	96.232	154.005	98.683	194.655	302.323	483.82	310.022	17.457	46.862	129.193	233.321
90	wildtype GHu	13	0.045	0.99	104	2	GW_1_2_20230121.tif	G13	57	215	461.03	0.466	290.52	1.003	0.648	5.784	614.629	726.068	1466	0.057	150.607	101.945	140.794	67.685	45.845	60.835	157.119	202.845	144.025	191.119	493.603	637.258	12.063	28.961	146.071	538.972
91	wildtype GHu	14	0.106	1.689	163	2	GW_2_2_20230121.tif	G14	156	502	992.637	0.506	563.43	0.999	0.635	7.054	1230.34	1575.57	3121.62	0.093	335.317	232.057	290.594	134.669	108.293	139.013	330.806	415.406	340.212	436.849	1039.53	1305.04	29.991	66.455	312.615	1166.51
92	wildtype GHu	15	0.079	1.271	134	2	3_1_RNA_20230121_0001.tif	G15	203	411	981.748	0.419	535.402	0.842	0.508	5.738	1458.37	1274.43	2588.85	0.112	481.454	193.377	221.474	85.442	150.579	114.353	261.033	298.091	473.057	359.252	820.06	936.481	40.61	53.943	255.453	924.428
93	wildtype GHu	16	0.09	1.226	135	2	GW_2_2_20230121.tif	G16	150	392	828.955	0.473	499.382	0.998	0.635	6.378	1101.76	1353.45	2600.78	0.09	306.241	170.449	228.589	123.675	96.931	101.868	254.848	374.131	304.518	320.026	800.864	1175.37	26.427	48.597	237.041	1041.38
94	wildtype GHu	17	0.047	0.272	78	2	3_1_RNA_20230121_0001.tif	G17	34	64	179.333	0.357	155.334	1.152	0.762	4.423	269.371	347.726	659.996	0.04	55.213	31.007	54.353	38.76	16.965	18.154	62.563	112.401	53.299	57.032	196.548	353.118	4.48	8.478	60.005	274.763
95	wildtype GHu	18	0.039	0.641	124	2	GW_2_2_20230121.tif	G18	96	286	594.858	0.481	328.189	0.865	0.524	5.184	836.524	655.037	1588.51	0.069	247.844	144.549	131.196	71.269	80.341	83.813	151.053	190.432	252.398	263.306	474.549	598.261	22.116	38.786	145.684	448.451
96	wildtype GHu	19	0.048	1.243	136	2	GW_2_2_20230121.tif	G19	162	408	936.317	0.436	472.991	0.823	0.508	5.25	1351.55	1058.72	2403.89	0.108	446.133	195.142	199.174	95.867	138.601	114.62	224.083	287.878	435.426	360.09	703.977	904.395	37.404	53.701	209.357	758.255
97	wildtype GHu	20	0.05	0.863	134	2	GW_2_2_20230121.tif	G20	106	300	644.205	0.466	363.673	0.91	0.635	5.566	868.633	827.875	1854.21	0.079	253.399	124.612	187.272	78.922	80.978	74.501	208.037	226.698	254.399	234.053	653.568	712.194	22.296	35.511	190.983	579.085
98	wildtype GHu	21	0.071	1.007	167	2	GW_2_2_20230121.tif	G21	143	349	724.759	0.482	429.628	0.952	0.635	6.654	975.178	1033.42	2161.27	0.082	281.116	148.684	188.674	106.285	89.433	88.481	213.731	296.235	280.961	277.972	671.69	930.649	24.441	42.036	201.819	765.12
99	wildtype GHu	22	0.055	1.129	174	2	3_1_RNA_20230121_0001.tif	G22	139	493	1027.31	0.48	592.168	0.957	0.648	5.708	1347.83	1453.55	3091.02	0.093	345.272	237.695	328.195	116.15	110.365	144.679	366.346	362.282	346.722	454.939	1151.21	1138.14	30.212	70.358	338.615	1014.36
100	wildtype GHu	23	0.026	0.395	90	2	GW_2_2_20230121.tif	G23	61	123	371.003	0.332	223.875	0.853	0.635	4.245	579.102	347.528	992.425	0.06	103.47	124.078	105.425	38.031	33.815	75.843	109.449	96.792	106.234	238.269	343.843	304.079	9.397	37.031	94.864	206.237

## Sheet: 5E
Sheet 5. Metrics of data from Rhizovision and metadata measurements for plants inoculated with GFLV at 26 dpi.
treatment	plant number	scan side	File name	roi	days showing symptoms	first symptomatic	last symptomatic	height (mm)	dry shoot biomass (g)	dry root biomass (g)	root to shoot ratio	number of root tips	number of branch points	total root length (mm)	branching frequency	network area (mm^2)	average diameter (mm)	median diameter (mm)	maximum diameter (mm)	perimeter (mm)	volume (mm^3)	surface area (mm^2)	computation time (s)	root length diameter range 1 (mm)	root length diameter range 2 (mm)	root length diameter range 3 (mm)	root length diameter range 4 (mm)	projected area diameter range 1 (mm^2)	projected area diameter range 2 (mm^2)	projected area diameter range 3 (mm^2)	projected area diameter range 4 (mm^2)	surface area diameter range 1 (mm^2)	surface area diameter range 2 (mm^2)	surface area diameter range 3 (mm^2)	surface area diameter range 4 (mm^2)	volume diameter range 1 (mm^3)	volume diameter range 2 (mm^3)	volume diameter range 3 (mm^3)	volume diameter range 4 (mm^3)
control	1	1	Control_GW_RNA1_20221115.jpg	C1	0	0	0	175	0.607	0.042	0.0691928	169	475	896.28	0.53	491.64	0.856	0.635	5.212	1198.66	861.133	2390.89	0.097	313.469	223.64	278.286	80.885	106.366	133.352	307.488	213.837	334.157	418.938	966.003	671.789	30.334	63.503	280.794	486.501
control	2	1	Control_GHuWT_120221115.jpg	C2	0	0	0	290	1.274	0.12	0.0941915	369	839	1536.32	0.546	787.011	0.793	0.539	5.611	2105.27	1428.37	3803.34	0.135	613.063	419.466	388.944	114.845	209.096	249.049	414.43	337.915	656.952	782.411	1302.38	1061.59	59.994	117.962	367.257	883.155
control	3	1	Control_GHuWT_120221115.jpg	C3	0	0	0	171	0.55	0.071	0.129091	338	610	1095.23	0.557	561.898	0.732	0.539	4.227	1573.58	794.632	2546.74	0.095	437.059	296.043	301.306	60.826	143.004	175.914	327.917	163.371	449.261	552.778	1030.18	514.514	40.009	83.478	296.141	375.003
control	4	1	Control_GW_RNA1_20221115.jpg	C4	0	0	0	189	0.908	0.078	0.0859031	416	884	1576.91	0.561	833.631	0.836	0.635	5.037	2115.77	1588.74	4128.8	0.137	558.29	452.304	426.114	140.205	186.268	271.796	458.362	397.727	585.177	854.136	1439.99	1249.49	52.555	130.339	410.361	995.482
control	5	1	Control_GHuWT_120221115.jpg	C5	0	0	0	110	0.189	0.011	0.0582011	104	180	331.18	0.544	182.782	0.776	0.635	2.932	473.82	250.463	818.461	0.067	97.801	118.617	86.466	28.296	32.401	72.061	87.069	68.911	101.789	226.386	273.796	216.49	9.236	34.918	72.688	133.621
control	6	1	Control_GW_RNA1_20221115.jpg	C6	0	0	0	254	1.55	0.139	0.0896774	396	1256	2154.6	0.583	1004.83	0.731	0.524	5.766	2903.81	1698.77	4898.48	0.159	986.663	539.175	491.981	136.784	320.165	319.742	529.014	389.377	1005.83	1004.79	1662.74	1225.12	88.636	151.387	471.452	987.293
control	7	1	Control_GW_RNA1_20221115.jpg	C7	0	0	0	199	1.248	0.083	0.0665064	295	807	1620.68	0.498	816.744	0.755	0.524	5.759	2332.87	1312.58	3820.69	0.132	682.651	448.305	369.774	119.954	226.812	269.025	398.36	321.582	712.55	845.167	1252.69	1010.28	63.601	128.845	359.27	760.86
control	8	1	Control_GW_RNA1_20221115.jpg	C8	0	0	0	210	1.301	0.095	0.0730208	253	531	1174.33	0.452	714.958	0.869	0.635	5.953	1742.7	1398.98	3222.92	0.118	391.557	334.136	346.191	102.445	127.99	202.018	366.267	329.567	402.092	634.8	1150.66	1035.37	35.999	97.534	321.436	944.015
control	9	1	Control_GHuWT_120221115.jpg	C9	0	0	0	159	0.562	0.039	0.069395	190	386	841.032	0.459	344.737	0.555	0.402	3.455	1365.67	338.525	1464.18	0.09	503.013	202.28	103.631	32.109	158.885	118.801	116.72	71.612	499.15	373.368	366.685	224.976	43.253	55.702	110.204	129.366
	10	1	Control_GHuWT_120221115.jpg	C10	0	0	0	75	0.151	0.004	0.0264901	54	70	169.106	0.414	75.347	0.553	0.458	1.888	286.333	60.618	298.813	0.045	101.105	32.238	33.939	1.824	34.387	18.097	39.304	3.292	108.138	56.853	123.478	10.343	9.902	8.098	37.948	4.67
	11	1	Control_GHuWT_120221115.jpg	C11	0	0	0	113	0.42	0.042	0.1	91	163	375.311	0.434	267.411	1.061	0.718	4.208	520.442	582.123	1256.34	0.069	114.928	82.402	105.419	72.562	37.066	50.016	118.686	194.136	116.447	157.129	372.863	609.895	10.351	24.252	111.719	435.801
control	1	2	Control_GW_RNA2_20221115_0001.jpg	C1	0	0	0	175	0.607	0.042	0.0691928	197	427	846.902	0.504	501.58	0.902	0.648	5.07	1131.97	897.128	2403.66	0.088	259.314	205.486	301.369	80.734	85.72	122.351	342.956	213.964	269.297	384.377	1077.8	672.188	24.074	58.155	323.862	491.037
control	2	2	Control_GHuWT_2_20221115.jpg	C2	0	0	0	290	1.274	0.12	0.0941915	294	882	1615.69	0.546	828.764	0.806	0.568	6.254	2225.96	1657.42	4061.32	0.135	643.56	437.846	417.804	116.484	211.166	261.418	453.146	366.823	663.471	821.842	1423.6	1152.41	59.373	124.627	408.59	1064.83
control	3	2	Control_GHuWT_2_20221115.jpg	C3	0	0	0	171	0.55	0.071	0.129091	287	659	1146.58	0.575	544.878	0.698	0.524	4.01	1641.61	755.313	2503.17	0.096	517.199	319.989	240.12	69.271	173.367	190.36	252.399	180.613	544.649	598.177	792.936	567.412	49.186	90.44	220.139	395.548
control	4	2	Control_GW_RNA2_20221115_0001.jpg	C4	0	0	0	189	0.908	0.078	0.0859031	346	892	1583.06	0.563	809.099	0.813	0.568	5.262	2117.99	1569.97	4040.95	0.112	592.02	453.745	406.645	130.646	199.663	269.444	430.503	386.38	627.26	846.626	1352.62	1214.44	57.015	127.662	376.876	1008.42
control	5	2	Control_GHuWT_2_20221115.jpg	C5	0	0	0	110	0.189	0.011	0.0582011	89	157	311.581	0.504	174.838	0.768	0.635	3.529	473.811	243.121	748.221	0.05	101.565	114.582	69.419	26.016	33.728	68.85	66.142	69.445	105.961	216.3	207.791	218.169	9.632	32.982	51.644	148.863
control	6	2	Control_GW_RNA2_20221115_0001.jpg	C6	0	0	0	254	1.55	0.139	0.0896774	376	1088	1958.82	0.555	996.264	0.855	0.568	6.517	2528.66	2248.18	5256.66	0.15	763.02	488.207	516.749	190.845	247.852	289.123	565.873	570.113	778.649	908.453	1778.5	1791.06	68.504	136.669	516.878	1526.13
control	7	2	Control_GW_RNA2_20221115_0001.jpg	C7	0	0	0	199	1.248	0.083	0.0665064	463	751	1434.73	0.523	790.273	0.793	0.635	5.891	2043.79	1320.95	3636.49	0.129	475.864	425.666	436.713	96.484	155.553	255.132	466.968	279.723	488.775	801.909	1467.02	878.777	43.979	122.102	415.716	739.149
control	8	2	Control_GW_RNA2_20221115_0001.jpg	C8	0	0	0	210	1.301	0.095	0.0730208	283	569	1183.03	0.481	745.648	0.928	0.684	6.107	1664.91	1439.21	3468.7	0.117	312.809	337.637	405.306	127.276	99.663	204.543	433.145	366.723	313.101	642.737	1360.77	1152.1	27.74	98.947	383.624	928.9
control	9	2	Control_GHuWT_2_20221115.jpg	C9	0	0	0	159	0.562	0.039	0.069395	204	376	755.822	0.497	321.096	0.571	0.402	3.718	1206.62	316.269	1352.76	0.083	433.039	179.566	114.392	28.825	135.394	106.119	125.836	63.218	425.444	333.382	395.324	198.606	36.33	50.012	115.852	114.076
	10	2	Control_GHuWT_2_20221115.jpg	C10	0	0	0	75	0.151	0.004	0.0264901	54	84	176.163	0.477	74.984	0.537	0.402	1.905	295.694	60.984	298.26	0.045	112.952	29.117	31.249	2.845	36.228	16.557	37.006	5.147	113.815	52.016	116.257	16.171	9.941	7.529	36.195	7.319
	11	2	Control_GHuWT_2_20221115.jpg	C11	0	0	0	113	0.42	0.042	0.1	91	161	386.837	0.416	252.891	1.035	0.648	4.16	528.697	584.706	1264.69	0.068	139.115	69.606	103.797	74.32	43.204	41.548	121.373	196.439	135.73	130.526	381.304	617.131	11.783	19.807	118.959	434.157
wildtype F13	1	1	FW1_1_20221115.jpg	FW1	0	0	0	194	0.92	0.096	0.104348	403	911	1636.12	0.557	758.482	0.706	0.508	5.348	2364.54	1271.12	3607.52	0.152	769.698	419.804	353.273	93.344	242.669	250.006	369.095	286.156	762.366	785.69	1159.55	899.92	65.934	118.902	320.432	765.851
control	2	1	FW1_1_20221115.jpg	FW2	0	0	0	203	0.839	0.077	0.0917759	311	549	1136.88	0.483	632.511	0.829	0.635	4.782	1615.3	1099.52	2978.66	0.115	428.493	266.335	344.49	97.558	133.674	158.93	393.888	261.374	419.949	499.293	1237.9	821.513	36.637	75.671	374.331	612.884
wildtype F13	3	1	FWGM_RNA1_20221115.jpg	FW3	0	0	0	172	0.957	0.065	0.0679206	153	373	832.831	0.448	471.628	0.897	0.524	6.742	1185.68	1233.45	2367.8	0.084	363.689	193.476	185.029	90.637	121.161	114.913	210.596	307.027	380.637	361.009	661.607	964.552	34.117	54.519	200.045	944.768
wildtype F13	4	1	FW1_1_20221115.jpg	FW4	0	0	0	171	0.778	0.084	0.107969	243	507	939.403	0.54	409.229	0.651	0.458	3.976	1389.26	570.221	1916.99	0.095	508.688	209.635	160.59	60.489	155.757	124.117	184.999	145.202	489.325	390.073	581.422	456.167	40.971	58.682	178.828	291.74
wildtype F13	5	1	FW1_1_20221115.jpg	FW5	0	0	0	220	1.259	0.095	0.0754567	259	579	1199.22	0.483	678.978	0.974	0.635	5.893	1573.88	1827.15	3659.18	0.119	437.988	266.535	332.631	162.065	137.146	159.217	370.905	497.373	430.858	500.195	1165.23	1562.9	37.256	75.888	343.59	1370.41
wildtype F13	6	1	FW1_1_20221115.jpg	FW6	0	0	0	191	0.876	0.094	0.107306	233	473	964.631	0.49	538.463	0.929	0.568	5.547	1312.53	1373.5	2834.53	0.12	386.537	221.218	227.164	129.712	127.168	131.364	246.824	396.874	399.602	412.692	775.421	1246.82	35.749	62.231	223.251	1052.27
control	7	1	FW1_1_20221115.jpg	FW7	0	0	0	185	0.87	0.104	0.11954	257	699	1376.71	0.508	760.414	0.854	0.635	4.887	1846.81	1343.59	3691.44	0.105	465.197	357.931	433.035	120.551	153.52	213.099	485.484	322.769	482.298	669.469	1525.19	1014.48	43.201	101.203	452.187	746.997
wildtype F13	8	1	FW1_1_20221115.jpg	FW8	0	0	0	204	0.815	0.07	0.0858896	302	588	1096.92	0.536	576.334	0.807	0.568	5.754	1519.56	1054.27	2754.13	0.099	431.924	288.632	289.632	86.73	140.447	171.658	309.371	254.82	441.317	539.279	972.997	800.541	39.149	81.425	275.866	657.833
wildtype F13	9	1	FW1_1_20221115.jpg	FW9	0	0	0	153	0.52	0.05	0.0961538	209	481	914.312	0.526	486.741	0.807	0.635	4.379	1284.78	834.383	2311.24	0.114	321.341	283.422	233.351	76.198	107.609	171.418	239.258	217.234	338.065	538.527	752.187	682.462	30.701	82.786	203.518	517.378
wildtype F13	10	1	FWGM_RNA1_20221115.jpg	FW10	0	0	0	152	0.801	0.066	0.082397	180	438	942.859	0.465	526.527	0.818	0.568	4.849	1370.65	903.279	2417.62	0.106	364.696	250.961	246.929	80.273	120.704	148.901	275.84	223.89	379.202	467.787	866.746	703.882	33.74	70.453	256.773	542.313
wildtype F13	11	1	FW2_1_20221115.jpg	FW11	0	0	0	202	1.184	0.089	0.0751689	322	630	1184.93	0.532	664.672	0.885	0.635	5.358	1595.36	1472.25	3333.66	0.124	439.337	281.406	338.467	125.724	142.346	168.801	377.926	371.951	447.265	530.304	1187.57	1168.52	39.606	80.866	352.317	999.457
wildtype F13	12	1	FWGM_RNA1_20221115.jpg	FW12	0	0	0	126	0.613	0.048	0.0783034	134	336	741.787	0.453	463.435	0.923	0.635	4.651	1029	875.348	2152.22	0.1	242.648	171.886	257.692	69.561	79.586	102.19	300.731	202.449	250.106	321.041	945.058	636.011	22.209	48.492	290.69	513.956
wildtype F13	13	1	FWGM_RNA1_20221115.jpg	FW13	0	0	0	145	0.488	0.051	0.104508	170	436	799.198	0.546	365.463	0.659	0.458	3.692	1174.56	521.444	1660.83	0.085	410.123	200.887	135.761	52.427	126.344	120.319	142.076	139.918	396.923	377.994	446.343	439.565	33.541	57.534	124.407	305.962
wildtype F13	14	1	FW2_1_20221115.jpg	FW14	0	0	0	147	0.59	0.065	0.110169	356	566	1041.55	0.543	533.668	0.727	0.524	4.67	1526.47	817.284	2424.14	0.126	443.969	283.992	235.556	78.031	144.344	167.355	253.006	206.848	453.471	525.761	795.081	649.831	40.34	78.683	225.212	473.049
control	15	1	FW2_1_20221115.jpg	FW15	0	0	0	148	0.477	0.044	0.0922432	184	368	715.451	0.514	433.967	0.92	0.741	4.239	947.934	708.484	2054.66	0.088	179.38	195.141	271.61	69.321	60.769	118.314	304.748	170.043	190.911	371.695	957.843	534.206	17.54	57.233	284.41	349.301
control	16	1	FW2_1_20221115.jpg	FW16	0	0	0	219	1.241	0.146	0.117647	367	795	1450.15	0.548	849.587	0.923	0.635	6.648	1893.97	1874.58	4237.97	0.127	428.926	417.81	443.256	160.157	143.039	251.763	477.961	476.225	449.37	790.937	1501.56	1496.11	40.951	121.044	429.587	1282.99
wildtype F13	17	1	FWGM_RNA1_20221115.jpg	FW17	0	0	0	145	0.879	0.069	0.0784983	347	797	1424.04	0.56	795.454	0.861	0.635	5.67	1900.86	1427.95	3856.23	0.123	407.133	441.323	460.334	115.248	136.948	267.503	498.695	323.901	430.235	840.499	1567.33	1018.17	39.416	129.36	448.73	810.44
wildtype F13	18	1	FW2_1_20221115.jpg	FW18	0	0	0	223	1.394	0.13	0.0932568	403	805	1558.86	0.516	876.248	0.889	0.635	5.555	2132.25	1830.25	4350.04	0.143	567.51	396.355	425.745	169.245	189.892	235.621	474.399	484.58	596.562	740.464	1490.66	1522.35	54.024	111.842	439.715	1224.66
wildtype F13	1	2	FW1_2_20221115.jpg	FW1	0	0	0	194	0.92	0.096	0.104348	449	981	1702.94	0.576	774.575	0.692	0.508	5.056	2455.22	1247.38	3665.51	0.155	831.85	410.856	368.026	92.204	258.863	246.355	383.365	278.096	813.241	773.947	1204.66	873.664	69.458	117.869	331.297	728.757
control	2	2	FW1_2_20221115.jpg	FW2	0	0	0	203	0.839	0.077	0.0917759	283	567	1257.67	0.451	663.591	0.797	0.539	4.828	1843.95	1169.88	3139.31	0.154	501.508	333.8	314.292	108.073	155.3	198.155	346.877	298.803	487.89	622.773	1089.93	938.716	41.82	93.992	318.382	715.688
wildtype F13	3	2	FWGM_RNA2_20221115.jpg	FW3	0	0	0	172	0.957	0.065	0.0679206	195	405	849.112	0.477	484.12	0.882	0.539	4.887	1195.09	1010.53	2351.97	0.092	338.591	221.522	188.596	100.404	114.728	130.864	212.281	290.781	360.429	411.122	666.901	913.515	32.839	61.674	199.376	716.639
wildtype F13	4	2	FW1_2_20221115.jpg	FW4	0	0	0	171	0.778	0.084	0.107969	275	431	797.536	0.54	390.165	0.701	0.508	4.886	1199.55	583.359	1768.46	0.09	377.271	185.684	174.767	59.814	115.555	110.571	182.433	154.291	363.083	347.368	573.293	484.718	30.719	52.549	158.611	341.479
wildtype F13	5	2	FW1_2_20221115.jpg	FW5	0	0	0	220	1.259	0.095	0.0754567	270	634	1198.2	0.529	680.14	0.911	0.648	5.514	1570.11	1370.24	3397.61	0.126	392.595	292.998	379.358	133.245	126.568	177.047	411.593	366.138	397.625	556.345	1293.38	1150.26	35.146	85.461	371.128	878.507
wildtype F13	6	2	FW1_2_20221115.jpg	FW6	0	0	0	191	0.876	0.094	0.107306	225	449	978.122	0.459	552.809	0.911	0.539	5.588	1385	1348.47	2777.99	0.125	410.271	213.299	245.454	109.099	134.271	126.736	274.608	348.573	421.823	398.152	862.939	1095.08	37.481	60.096	255.748	995.141
control	7	2	FW1_2_20221115.jpg	FW7	0	0	0	185	0.87	0.104	0.11954	280	694	1364.88	0.508	800.14	0.9	0.635	5.854	1797.06	1552.4	3870.35	0.142	437.811	342.579	450.93	133.563	149.023	204.276	507.013	371.502	468.17	641.859	1593.22	1167.11	42.793	97.281	474.615	937.707
wildtype F13	8	2	FW1_2_20221115.jpg	FW8	0	0	0	204	0.815	0.07	0.0858896	272	650	1159.82	0.56	628.374	0.843	0.635	4.902	1539.12	1118.6	3080.77	0.109	384.116	322.348	352.638	100.72	129.003	192.628	388.804	270.206	405.274	605.157	1221.46	848.878	36.819	91.885	357.09	632.8
wildtype F13	9	2	FW1_2_20221115.jpg	FW9	0	0	0	153	0.52	0.05	0.0961538	174	456	940.907	0.485	488.346	0.748	0.539	4.204	1388.52	719.251	2185.1	0.106	376.824	287.99	214.209	61.883	128.462	171.505	220.833	174.436	403.575	539.231	693.928	548.366	36.889	81.627	189.243	411.492
wildtype F13	10	2	FWGM_RNA2_20221115.jpg	FW10	0	0	0	152	0.801	0.066	0.082397	184	460	938.106	0.49	508.652	0.813	0.524	4.953	1332.48	897.56	2384.19	0.091	393.865	213.442	250.106	80.694	128.826	126.028	281.27	222.68	404.72	395.93	883.974	699.57	35.557	59.434	265.027	537.542
wildtype F13	11	2	FW2_2_20221115.jpg	FW11	0	0	0	202	1.184	0.089	0.0751689	308	614	1183.57	0.519	639.027	0.864	0.568	5.708	1610.85	1448.84	3264.43	0.127	475.055	250.559	329.436	128.518	151.356	149.685	361.002	376.93	475.5	470.392	1134.38	1184.16	41.511	71.408	331.836	1004.09
wildtype F13	12	2	FWGM_RNA2_20221115.jpg	FW12	0	0	0	126	0.613	0.048	0.0783034	204	390	735.821	0.53	468.318	0.99	0.718	4.67	967.072	1016.78	2301.02	0.088	199.621	189.413	254.288	92.499	64.51	113.495	284.729	269.376	202.72	356.769	895.26	846.271	18.079	54.309	265.407	678.988
wildtype F13	13	2	FWGM_RNA2_20221115.jpg	FW13	0	0	0	145	0.488	0.051	0.104508	197	379	648.36	0.585	321.128	0.731	0.524	3.718	917.512	470.734	1478.92	0.083	274.156	179.743	146.682	47.779	89.239	106.31	149.697	125.315	280.353	334.091	470.793	393.688	25.016	50.175	126.97	268.572
wildtype F13	14	2	FW2_2_20221115.jpg	FW14	0	0	0	147	0.59	0.065	0.110169	264	450	928.2	0.485	498.148	0.783	0.539	4.34	1357.98	839.911	2314.62	0.114	367.175	241.136	234.756	85.133	117.019	143.426	248.81	227.48	367.626	450.689	781.658	714.649	32.236	68.141	219.606	519.928
control	15	2	FW2_2_20221115.jpg	FW15	0	0	0	148	0.477	0.044	0.0922432	177	353	722.96	0.488	399.169	0.799	0.568	3.789	1042.83	596.407	1801.86	0.095	271.882	201.505	187.214	62.359	90.688	120.175	205.992	156.455	284.904	377.897	647.537	491.518	25.767	57.282	189.336	324.022
control	16	2	FW2_2_20221115.jpg	FW16	0	0	0	219	1.241	0.146	0.117647	406	716	1238.66	0.578	731.011	0.871	0.635	5.354	1661.83	1438.34	3441.99	0.114	425.78	322.188	369.165	121.523	138.979	193.206	407.68	355.317	436.615	607.33	1281.28	1116.77	38.908	92.585	375.264	931.581
wildtype F13	17	2	FWGM_RNA2_20221115.jpg	FW17	0	0	0	145	0.879	0.069	0.0784983	326	678	1304.25	0.52	771.555	0.892	0.684	5.671	1755.55	1384.39	3675.44	0.12	339.975	359.717	503.151	101.405	110.444	216.379	549.481	293.558	346.971	679.775	1726.45	922.239	31.309	103.874	498.297	750.91
wildtype F13	18	2	FW2_2_20221115.jpg	FW18	0	0	0	223	1.394	0.13	0.0932568	385	761	1408.05	0.54	786.015	0.88	0.568	5.641	1900.66	1779.74	3974.77	0.158	522.821	365.635	360.433	159.164	174.937	219.956	394.139	476.048	549.579	691.014	1238.63	1495.55	49.714	105.611	358.743	1265.67
mutant F13 1E G802K	1	1	FM1_1_20221115.jpg	FM1	0	0	0	201	1.282	0.134	0.104524	232	518	1051.54	0.493	666.289	0.997	0.684	5.334	1379.55	1468.94	3290.63	0.096	316.569	239.883	357.031	138.054	104.438	144.242	404.721	393.735	328.101	453.148	1272.43	1236.96	29.255	69.221	381.399	989.069
mutant F13 1E G802K	2	1	FM1_1_20221115.jpg	FM2	0	0	0	167	0.581	0.051	0.0877797	172	286	580.994	0.492	397.523	1.048	0.635	5.4	776.679	1013.29	1963.42	0.087	199.178	109.162	172.44	100.214	62.762	64.576	205.28	292.357	197.173	202.872	644.906	918.467	17.113	30.499	203.534	762.146
mutant F13 1E G802K	3	1	FM1_1_20221115.jpg	FM3	0	0	0	190	1.439	0.124	0.086171	312	682	1344.07	0.507	839.744	1.032	0.718	6.255	1690.78	2070.39	4373.94	0.129	352.599	361.169	437.691	192.609	120.866	218.093	487.964	565.161	379.748	685.159	1533.52	1775.51	35.137	105.071	454.626	1475.55
mutant F13 1E G802K	4	1	FM1_1_20221115.jpg	FM4	0	0	0	234	0.897	0.1	0.111483	280	632	1030.06	0.614	561.571	0.888	0.635	4.96	1321.89	1164.45	2880.49	0.091	359.311	266.584	275.404	128.759	116.616	158.637	295.751	345.834	366.36	498.373	929.29	1086.47	32.66	75.314	265.124	791.349
mutant F13 1E G802K	5	1	FM_RNA_120221115.jpg	FM5	0	0	0	225	1.16	0.081	0.0698276	244	530	1097.11	0.483	713.995	1.021	0.762	4.968	1415.15	1504.61	3537.22	0.097	249.963	294.672	393.992	158.482	81.928	179.724	433.877	430.231	257.383	564.745	1363.48	1351.61	23.108	87.516	396.303	997.686
mutant F13 1E G802K	6	1	FM1_1_20221115.jpg	FM6	0	0	0	235	1.604	0.137	0.0854115	267	653	1206.21	0.541	770.289	1.071	0.741	6.172	1469.7	2010.54	4054.7	0.11	305.563	307.193	407.928	185.529	97.855	186.037	460.014	546.405	307.422	584.698	1445.44	1717.14	27.289	89.94	432.249	1461.06
mutant F13 1E G802K	7	1	FM1_1_20221115.jpg	FM7	0	0	0	205	0.942	0.081	0.0859873	140	356	722.074	0.493	523.572	1.133	0.813	5.637	908.245	1281.47	2569.36	0.068	178.416	146.909	275.714	121.034	62.534	88.452	309.67	357.196	196.457	277.88	972.856	1122.16	18.377	42.545	287.671	932.872
mutant F13 1E G802K	8	1	FM_RNA_120221115.jpg	FM8	0	0	0	174	0.505	0.043	0.0851485	280	414	828.56	0.5	456.261	0.778	0.539	4.387	1242.7	756.967	2048.37	0.097	297.356	285.425	176.262	69.516	99.13	169.219	184.234	199.362	311.426	531.838	578.789	626.314	28.443	80.085	160.882	487.558
mutant F13 1E G802K	9	1	FM1_1_20221115.jpg	FM9	0	0	0	229	1.043	0.093	0.0891659	271	641	1158.08	0.554	695.37	0.973	0.684	6.107	1455.91	1579.44	3541.45	0.111	332.006	293.295	396.056	136.723	107.598	175.02	440.025	404.548	338.028	550.115	1382.38	1270.92	30.198	83.448	407.298	1058.5
mutant F13 1E G802K	10	1	FM2_1_20221115.jpg	FM10	0	0	0	168	0.866	0.122	0.140878	280	476	1020.49	0.466	565.467	0.846	0.508	5.483	1534.78	1401.4	2758.57	0.123	504.801	209.059	189.466	117.168	163.02	124.369	197.198	393.089	512.214	390.825	620.091	1235.44	44.67	59.063	171.033	1126.63
mutant F13 1E G802K	11	1	FM_RNA_120221115.jpg	FM11	0	0	0	241	1.465	0.138	0.094198	664	1094	2030.38	0.539	1040.43	0.784	0.524	5.611	2931.51	2077.44	5013.53	0.17	816.982	588.377	482.375	142.643	267.16	348.21	508.699	471.388	839.307	1094.04	1599.27	1480.91	74.993	164.456	444.886	1393.11
mutant F13 1E G802K	12	1	FM2_1_20221115.jpg	FM12	0	0	0	214	1.201	0.076	0.0632806	193	327	657.868	0.497	411.294	1.028	0.635	5.058	864.995	1053.07	2136.9	0.088	222.559	146.378	180.375	108.557	72.267	87.16	199.253	321.473	227.17	273.822	625.972	1009.94	20.13	41.38	182.648	808.912
mutant F13 1E G802K	13	1	FM2_1_20221115.jpg	FM13	0	0	0	225	1.315	0.096	0.0730038	252	496	975.958	0.508	544.93	0.845	0.539	5.479	1361.63	1133.81	2628.41	0.11	385.926	229.017	276.628	84.387	127.402	134.859	306.882	267.46	400.245	423.81	964.099	840.251	35.696	63.44	281.371	753.3
mutant F13 1E G802K	14	1	FM_RNA_120221115.jpg	FM14	0	0	0	176	0.625	0.046	0.0736	178	314	558.685	0.562	362.923	1.026	0.684	4.841	720.559	810.699	1800.5	0.063	160.26	145.818	163.854	88.753	53.247	87.131	188.368	244.087	167.28	273.729	591.776	767.718	15.11	41.527	181.481	572.581
mutant F13 1E G802K	15	1	FM_RNA_120221115.jpg	FM15	0	0	0	183	0.9	0.08	0.0888889	221	481	895.573	0.537	582.636	1.126	0.741	6.055	1069.65	1686.75	3160.66	0.115	251.365	204.478	272.452	167.279	76.243	122.758	303.597	503.145	239.709	385.891	954.379	1580.67	20.575	58.889	282.364	1324.92
mutant F13 1E G802K	16	1	FM2_1_20221115.jpg	FM16	0	0	0	209	1.605	0.142	0.0884735	366	820	1623.72	0.505	932.732	0.919	0.635	6.682	2203.53	2216.11	4693.74	0.148	497.423	518.998	433.048	174.255	168.242	310.458	457.283	558.082	528.548	975.333	1436.6	1753.27	48.468	148.177	400.926	1618.54
mutant F13 1E G802K	17	1	FM2_1_20221115.jpg	FM17	0	0	0	155	0.671	0.066	0.0983607	200	358	721.166	0.496	414.773	0.863	0.568	4.979	1037.17	789.115	1950.35	0.09	244.981	221.918	180.971	73.297	83.868	130.311	193.949	212.686	263.48	409.383	609.308	668.174	24.488	61.04	172.236	531.351
mutant F13 1E G802K	18	1	FM2_1_20221115.jpg	FM18	0	0	0	212	1.475	0.133	0.0901695	466	858	1677.06	0.512	977.421	0.884	0.635	6.751	2382.84	2059.07	4696.99	0.151	532.893	489.826	500.805	153.532	172.939	297.345	543.644	481.038	543.361	934.331	1708.07	1511.22	48.221	144.016	490.121	1376.71
mutant F13 1E G802K	1	2	FM1_2_20221115.jpg	FM1	0	0	0	201	1.282	0.134	0.104524	172	498	1028.5	0.484	614.458	0.958	0.635	6.6	1360.51	1470.9	3069.82	0.097	331.665	269.497	310.169	117.168	107.026	162.377	337.468	370.141	336.233	510.123	1060.63	1162.83	29.579	78.07	303.944	1059.31
mutant F13 1E G802K	2	2	FM1_2_20221115.jpg	FM2	0	0	0	167	0.581	0.051	0.0877797	115	257	549.398	0.468	376.471	1.015	0.648	4.868	744.727	880.68	1786.07	0.063	184.863	114.789	161.792	87.954	59.758	68.628	186.96	253.143	187.734	215.715	587.353	795.271	16.481	32.761	179.656	651.781
mutant F13 1E G802K	3	2	FM1_2_20221115.jpg	FM3	0	0	0	190	1.439	0.124	0.086171	308	688	1459.98	0.471	845.672	0.917	0.635	6.023	2002.41	1844.14	4185.8	0.128	457.152	399.891	445.248	157.693	148.473	240.208	472.183	471.208	466.441	754.869	1483.58	1480.91	41.53	115.26	417.521	1269.83
mutant F13 1E G802K	4	2	FM1_2_20221115.jpg	FM4	0	0	0	234	0.897	0.1	0.111483	258	566	931.323	0.608	542.785	0.943	0.684	5.221	1143.72	1181.99	2771.39	0.087	295.267	215.402	309.254	111.4	96.555	129.867	341.857	313.788	303.337	407.991	1074.26	985.795	27.084	62.511	313.553	778.845
mutant F13 1E G802K	5	2	FM_RNA_220221115.jpg	FM5	0	0	0	225	1.16	0.081	0.0698276	207	585	1161.77	0.504	722.019	1.011	0.741	5.708	1492.67	1655.42	3698.2	0.097	342.754	251.842	390.916	176.255	111.814	153.625	429.106	482.135	351.275	482.627	1348.74	1515.56	31.234	74.741	392.168	1157.28
mutant F13 1E G802K	6	2	FM1_2_20221115.jpg	FM6	0	0	0	235	1.604	0.137	0.0854115	280	606	1163.33	0.521	737.277	1.129	0.762	7.47	1400.93	2392.67	4156.77	0.113	289.601	284.682	406.734	182.312	95.908	172.448	451.194	603.474	301.304	541.763	1417.84	1895.87	27.372	83.345	414.746	1867.21
mutant F13 1E G802K	7	2	FM1_2_20221115.jpg	FM7	0	0	0	205	0.942	0.081	0.0859873	151	355	722.789	0.491	483.539	1.041	0.741	5.51	940.732	1132.46	2360.28	0.078	217.823	158.829	237.118	109.019	73.595	95.717	262.077	319.913	231.205	300.705	823.34	1005.03	20.951	46.017	240.49	825
mutant F13 1E G802K	8	2	FM_RNA_220221115.jpg	FM8	0	0	0	174	0.505	0.043	0.0851485	267	393	804.584	0.488	466.314	0.808	0.635	4.772	1201.81	744.925	2071.64	0.1	251.348	274.931	205.721	72.585	85.491	165.86	211.07	197.003	268.577	521.065	663.096	618.904	24.703	79.86	180.384	459.979
mutant F13 1E G802K	9	2	FM1_2_20221115.jpg	FM9	0	0	0	229	1.043	0.093	0.0891659	218	584	1060.64	0.551	638.583	0.993	0.684	5.842	1351.54	1598.79	3309.91	0.108	296.809	280.407	361.368	122.06	96.184	169.777	392.873	394.691	302.17	533.369	1234.41	1239.96	26.9	82.003	355.506	1134.38
mutant F13 1E G802K	10	2	FM2_2_20221115.jpg	FM10	0	0	0	168	0.866	0.122	0.140878	310	502	1061.39	0.473	563.729	0.82	0.508	6.273	1560.83	1266.38	2763.59	0.115	492.703	240.874	220.618	107.195	161.122	142.72	239.961	335.776	506.179	448.515	754.021	1054.87	44.9	67.555	217.083	936.847
mutant F13 1E G802K	11	2	FM_RNA_220221115.jpg	FM11	0	0	0	241	1.465	0.138	0.094198	649	1053	1934.69	0.544	1004.68	0.778	0.539	6.305	2763.99	1878.47	4791.93	0.156	754.457	534.75	510.697	134.785	240.918	319.497	539.811	424.879	756.865	1004.07	1696.2	1334.8	67.116	152.4	472.601	1186.35
mutant F13 1E G802K	12	2	FM2_2_20221115.jpg	FM12	0	0	0	214	1.201	0.076	0.0632806	184	344	692.489	0.497	432.136	0.974	0.684	5.157	928.12	919.333	2126.82	0.089	201.604	177.69	223.189	90.005	66.852	106.832	247.927	255.198	210.02	335.623	778.886	802.296	18.882	51.238	229.045	620.168
mutant F13 1E G802K	13	2	FM2_2_20221115.jpg	FM13	0	0	0	225	1.315	0.096	0.0730038	240	456	922.926	0.494	539.313	0.878	0.568	5.285	1290.27	1135.7	2576.69	0.105	340.577	243.801	248.153	90.396	114.947	145.328	277.503	282.375	361.116	456.67	871.801	887.107	32.908	69.136	258.083	775.574
mutant F13 1E G802K	14	2	FM_RNA_220221115.jpg	FM14	0	0	0	176	0.625	0.046	0.0736	201	453	805.954	0.562	427.31	0.819	0.568	4.344	1112.58	750.158	2056.24	0.092	308.014	208.015	216.407	73.518	97.086	124.399	233.583	199.418	305.006	390.919	733.824	626.491	26.785	59.399	211.04	452.935
mutant F13 1E G802K	15	2	FM_RNA_220221115.jpg	FM15	0	0	0	183	0.9	0.08	0.0888889	232	536	991.489	0.541	568.648	0.976	0.635	6.038	1276.61	1523.2	3045.12	0.093	334.798	230.924	311.493	114.274	104.396	138.586	346.409	379.848	327.97	435.382	1088.45	1193.33	28.585	66.418	320.455	1107.75
mutant F13 1E G802K	16	2	FM2_2_20221115.jpg	FM16	0	0	0	209	1.605	0.142	0.0884735	432	880	1576.56	0.558	874.744	0.863	0.635	5.731	2144.54	1894.06	4307.51	0.13	559.842	448.961	409.38	158.376	179.883	270.637	437.242	483.292	565.176	850.23	1373.8	1518.31	49.745	130.131	387.7	1326.48
mutant F13 1E G802K	17	2	FM2_2_20221115.jpg	FM17	0	0	0	155	0.671	0.066	0.0983607	171	269	768.066	0.35	465.233	0.836	0.568	5.12	1210.84	845.761	2044.35	0.1	259.717	268.264	165.49	74.595	92.809	159.544	172.638	225.693	291.569	501.222	542.52	709.035	27.684	75.735	149.871	592.471
mutant F13 1E G802K	18	2	FM2_2_20221115.jpg	FM18	0	0	0	212	1.475	0.133	0.0901695	352	760	1585.26	0.479	968.063	0.897	0.635	5.876	2264.6	1858.76	4477.99	0.145	494.442	448.558	492.616	149.643	164.509	270.635	545.4	444.673	516.82	850.548	1713.64	1396.98	46.866	130.312	502.844	1178.74
wildtype GHu	1	1	Control_GW_RNA1_20221115.jpg	GW1	6	7	12	146	0.747	0.063	0.0843373	186	450	937.54	0.48	540.773	0.823	0.635	4.755	1351.78	925.581	2427.81	0.093	355.558	229.311	283.763	68.908	118.428	137.793	305.633	210.824	372.051	433.025	960.413	662.323	33.601	66.117	272.62	553.243
wildtype GHu	2	1	GHuWT_1_20221115.jpg	GW2	6	6	11	141	0.699	0.06	0.0858369	220	420	860.72	0.488	490.503	0.827	0.635	4.096	1228.54	805.918	2255.86	0.103	277.085	259.728	256.138	67.769	92.052	154.438	280.669	190.632	289.262	485.284	882.424	598.887	26.248	73.314	255.741	450.615
wildtype GHu	3	1	GHuWT_1_20221115.jpg	GW3	6	8	13	167	0.661	0.07	0.1059	267	641	1181.05	0.543	620.745	0.791	0.568	4.906	1636.77	1018.86	2922.85	0.114	446.611	313.476	351.197	69.763	149.598	185.53	388.471	206.678	469.976	582.859	1220.71	649.297	42.769	87.642	357.54	530.907
wildtype GHu	4	1	GHuWT_1_20221115.jpg	GW4	5	7	9	133	0.657	0.067	0.101979	238	452	913.414	0.495	465.354	0.718	0.524	3.703	1366.91	630.99	2051.78	0.094	381.319	263.652	218.457	49.985	127.561	155.782	230.104	139.654	400.745	489.404	722.892	438.737	36.133	73.472	201.19	320.195
wildtype GHu	5	1	Control_GW_RNA1_20221115.jpg	GW5	3	7	9	98	0.196	0.016	0.0816327	44	64	131.154	0.488	81.399	1.086	0.648	4.314	171.63	245.56	461.772	0.043	47.348	21.335	37.704	24.768	14.003	13.185	44.04	75.759	43.99	41.42	138.357	238.004	3.66	6.489	42.571	192.84
wildtype GHu	6	1	Control_GW_RNA1_20221115.jpg	GW6	9	7	15	149	0.718	0.05	0.0696379	188	416	916.558	0.454	486.439	0.809	0.524	5.843	1353.48	964.05	2323.41	0.093	415.228	214.115	193.344	93.871	134.2	127.193	208.517	269.61	421.601	399.733	655.076	847.005	37.161	60.377	187.727	678.785
wildtype GHu	7	1	GHuWT_1_20221115.jpg	GW7	4	9	12	158	0.565	0.04	0.0707965	140	270	608.685	0.444	371.358	0.872	0.684	4.147	881.892	586.933	1665.96	0.09	188.471	147.004	223.106	50.104	60.094	90.13	244.108	135.96	188.79	283.151	766.889	427.131	16.52	44.13	221.722	304.561
wildtype GHu	8	1	GHuWT_1_20221115.jpg	GW8	4	7	10	134	0.353	0.025	0.0708215	77	127	273.442	0.464	210.862	1.203	0.992	4.403	336.563	494.258	1049.82	0.058	62.594	38.796	110.986	61.066	20.426	23.678	130.173	159.842	64.17	74.535	408.952	502.16	5.738	11.579	126.384	350.556
wildtype GHu	9	1	Control_GW_RNA1_20221115.jpg	GW9	5	9	14	150	0.522	0.057	0.109195	229	673	1155.77	0.582	629.475	0.882	0.648	4.604	1461.23	1239.19	3188.87	0.11	403.751	251.991	385.098	114.929	124.706	153.1	418.29	318.751	391.775	480.977	1314.38	1001.74	33.764	74.234	377.196	753.991
wildtype GHu	10	1	GHuWT_1_20221115.jpg	GW10	6	6	11	159	0.671	0.049	0.0730253	120	318	643.681	0.494	368.54	0.851	0.635	3.945	894.834	612.811	1714.06	0.061	220.112	166.277	198.893	58.4	71.945	100.063	216.369	157.142	226.023	314.358	680.002	493.675	20.178	48.028	195.563	349.042
wildtype GHu	11	1	GHuWT_1_20221115.jpg	GW11	5	10	14	199	0.998	0.076	0.0761523	183	423	911.626	0.464	549.519	0.906	0.635	4.808	1272.14	1063.46	2589.99	0.091	301.845	249.465	263.909	96.406	103.986	149.999	294.135	276.178	326.681	471.384	924.283	867.638	30.148	72.006	273.042	688.267
control	12	1	Control_GHuWT_120221115.jpg	GW12	0	0	0	171	0.674	0.045	0.0667656	157	333	763.209	0.436	453.289	0.853	0.635	4.572	1114.01	750.205	2031.8	0.086	277.573	184.422	230.103	71.112	86.133	109.949	263.271	187.21	270.596	345.671	827.396	588.137	23.169	52.351	249.969	424.716
wildtype GHu	13	1	Control_GW_RNA1_20221115.jpg	GW13	5	12	16	175	0.802	0.054	0.0673317	224	452	909.755	0.497	512.93	0.914	0.568	6.426	1259.95	1233.47	2600.37	0.11	344.597	239.926	211.756	113.476	112.056	144.339	226.866	344.429	352.034	453.563	712.72	1082.06	31.261	69.348	203.263	929.597
control	14	1	Control_GHuWT_120221115.jpg	GW14	0	0	0	196	0.748	0.059	0.078877	199	329	734.321	0.448	432.507	0.89	0.635	4.887	1048.38	885.851	2082.4	0.082	235.88	208.02	209.377	81.044	77.151	123.805	219.66	242.08	242.376	388.946	690.082	760.996	21.641	58.807	190.624	614.779
control	15	1	Control_GHuWT_120221115.jpg	GW15	0	0	0	150	0.538	0.049	0.0910781	170	386	814.125	0.474	469.334	0.844	0.635	4.147	1159.96	768.627	2151.51	0.088	263.936	218.672	265.803	65.714	84.538	129.677	288.072	182.268	265.748	407.608	905.167	572.987	23.692	61.468	260.528	422.938
wildtype GHu	16	1	Control_GHuWT_120221115.jpg	GW16	3	7	9	190	0.634	0.071	0.111987	349	649	1246.69	0.521	637.059	0.768	0.539	6.149	1787.35	1146.95	3032.96	0.118	490.372	354.426	320.899	80.989	158.483	212.641	342.255	251.886	497.925	668.031	1075.68	791.324	44.178	101.843	303.265	697.665
wildtype GHu	17	1	Control_GHuWT_120221115.jpg	GW17	8	6	13	175	0.924	0.063	0.0681818	232	578	1033.04	0.56	574.124	0.86	0.635	4.436	1376.47	988.456	2775.9	0.103	333.853	274.177	338.041	86.965	114.589	163.97	372.456	232.456	359.992	515.523	1170.11	730.283	33.175	78.395	340.906	535.979
wildtype GHu	18	1	Control_GW_RNA1_20221115.jpg	GW18	5	10	14	151	0.767	0.043	0.0560626	209	397	716.386	0.554	380.842	0.832	0.568	4.066	974.362	693.24	1866.97	0.065	277.419	174.895	197.506	66.567	89.596	104.986	217.078	182.168	281.475	329.823	682.431	573.243	24.752	50.278	198.404	419.806
wildtype GHu	1	2	Control_GW_RNA2_20221115_0001.jpg	GW1	6	7	12	146	0.747	0.063	0.0843373	162	422	915.13	0.461	547.213	0.835	0.635	4.533	1338.2	877.479	2407.27	0.092	321.296	228.263	292.462	73.11	105.271	137.029	318.479	205.203	330.719	430.596	1001.29	644.664	29.467	65.689	288.245	494.077
wildtype GHu	2	2	GHuWT_2_20221115.jpg	GW2	6	6	11	141	0.699	0.06	0.0858369	153	441	848.197	0.52	470.741	0.801	0.635	4.152	1193.44	733.547	2124.79	0.1	276.039	259.572	258.008	54.578	90.772	155.945	266.327	163.235	285.169	489.917	836.884	512.816	25.568	74.74	226.475	406.763
wildtype GHu	3	2	GHuWT_2_20221115.jpg	GW3	6	8	13	167	0.661	0.07	0.1059	246	596	1163.81	0.512	613.261	0.785	0.568	4.787	1637.82	1035.52	2873.18	0.104	447.959	317.992	319.279	78.581	147.985	190.582	341.871	234.089	464.909	598.843	1074.02	735.411	41.708	91.138	303.858	598.817
wildtype GHu	4	2	GHuWT_2_20221115.jpg	GW4	5	7	9	133	0.657	0.067	0.101979	204	458	924.015	0.496	465.713	0.723	0.508	4.297	1375.83	676.536	2083.23	0.107	421.705	227.678	216.195	58.436	135.383	133.949	233.208	160.384	425.32	421.247	732.806	503.861	37.178	62.993	209.426	366.94
wildtype GHu	5	2	Control_GW_RNA2_20221115_0001.jpg	GW5	3	7	9	98	0.196	0.016	0.0816327	36	42	103.875	0.404	80.568	1.265	0.898	4.26	140.41	226.447	412.466	0.038	28.506	15.083	38.373	21.912	8.853	9.179	45.312	67.948	27.814	28.836	142.351	213.465	2.367	4.463	44.477	175.14
wildtype GHu	6	2	Control_GW_RNA2_20221115_0001.jpg	GW6	9	7	15	149	0.718	0.05	0.0696379	187	393	849.958	0.462	490.011	0.83	0.568	4.663	1245.74	801.098	2207.03	0.097	302.094	247.938	222.689	77.237	103.066	146.239	243.315	209.704	323.882	459.423	764.918	658.805	29.568	68.802	222.269	480.46
wildtype GHu	7	2	GHuWT_2_20221115.jpg	GW7	4	9	12	158	0.565	0.04	0.0707965	145	305	632.572	0.482	369.342	0.823	0.635	3.818	929.591	547.162	1633.58	0.095	205.067	185.156	190.543	51.806	67.58	111.446	206.085	134.822	212.308	350.117	647.598	423.555	19.081	53.485	185.483	289.112
wildtype GHu	8	2	GHuWT_2_20221115.jpg	GW8	4	7	10	134	0.353	0.025	0.0708215	61	149	303.209	0.491	224.225	1.128	0.889	4.364	380.015	478.566	1080.78	0.061	71.106	55.014	113.673	63.415	22.227	34.042	129.746	157.839	69.828	107.055	407.61	496.283	6.02	16.808	123.672	332.067
wildtype GHu	9	2	Control_GW_RNA2_20221115_0001.jpg	GW9	5	9	14	150	0.522	0.057	0.109195	242	580	1093.66	0.53	649.249	0.979	0.773	4.706	1360.12	1355.59	3359.73	0.098	287.591	234.627	445.667	125.779	88.879	142.933	497.699	339.752	279.222	449.037	1564.11	1067.36	24.168	69.531	462.103	799.791
wildtype GHu	10	2	GHuWT_2_20221115.jpg	GW10	6	6	11	159	0.671	0.049	0.0730253	127	295	601.43	0.49	362.487	0.876	0.648	3.986	848.441	584.844	1645.35	0.073	186.625	156.836	201.314	56.656	62.28	93.88	218.387	149.081	195.658	295.04	686.301	468.35	17.809	44.869	196.519	325.647
wildtype GHu	11	2	GHuWT_2_20221115.jpg	GW11	5	10	14	199	0.998	0.076	0.0761523	170	450	886.178	0.508	553.955	0.978	0.741	4.706	1126.83	1144.09	2738.43	0.085	237.124	211.855	321.332	115.867	79.822	126.918	352.806	312.018	250.769	398.726	1108.7	980.235	22.734	60.678	322.757	737.922
control	12	2	Control_GHuWT_2_20221115.jpg	GW12	0	0	0	171	0.674	0.045	0.0667656	150	330	732.703	0.45	449.668	0.863	0.635	4.623	1073.14	742.932	1985.04	0.083	255.675	166.646	247.19	63.192	80.498	99.767	277.166	174.325	252.892	313.535	870.956	547.657	21.848	47.699	257.963	415.422
wildtype GHu	13	2	Control_GW_RNA2_20221115_0001.jpg	GW13	5	12	16	175	0.802	0.054	0.0673317	276	448	854.916	0.524	524.37	1.003	0.648	5.143	1122.09	1255.19	2718.52	0.095	247.182	235.231	233.716	138.788	83.127	142.112	251.176	388.916	261.15	446.459	789.093	1221.82	23.786	68.428	225.068	937.908
control	14	2	Control_GHuWT_2_20221115.jpg	GW14	0	0	0	196	0.748	0.059	0.078877	198	374	804.371	0.465	461.39	0.838	0.635	5.056	1162.73	792.605	2120.92	0.082	253.494	242.652	242.819	65.406	84.136	145.588	253.771	191.433	264.322	457.379	797.814	601.404	23.933	69.677	219.969	479.025
control	15	2	Control_GHuWT_2_20221115.jpg	GW15	0	0	0	150	0.538	0.049	0.0910781	138	326	769.812	0.423	460.047	0.862	0.635	4.016	1121.92	754.166	2069.82	0.085	258.729	201.32	245.471	64.292	85.279	120.284	273.353	179.874	267.911	377.882	858.933	565.089	24.063	57.389	253.817	418.898
wildtype GHu	16	2	Control_GHuWT_2_20221115.jpg	GW16	3	7	9	190	0.634	0.071	0.111987	350	566	1093.06	0.518	567.83	0.77	0.539	4.602	1593.24	955.698	2647.33	0.118	436.658	310.121	261.792	84.494	142.638	185.385	272.789	241.824	448.111	582.511	856.992	759.714	39.934	88.469	235.304	591.99
wildtype GHu	17	2	Control_GHuWT_2_20221115.jpg	GW17	8	6	13	175	0.924	0.063	0.0681818	226	538	1042.86	0.516	562.882	0.81	0.568	4.501	1462.01	931.793	2638.62	0.098	416.017	250.445	293.001	83.4	140.41	148.201	328.298	222.815	441.112	465.588	1031.55	700.37	40.048	69.949	305.231	516.564
wildtype GHu	18	2	Control_GW_RNA2_20221115_0001.jpg	GW18	5	10	14	151	0.767	0.043	0.0560626	302	464	832.765	0.557	439.951	0.774	0.568	4.064	1201.78	695.379	2027.45	0.084	331.692	223.584	210.34	67.149	104.428	134.051	229.939	176.864	328.127	421.135	722.552	555.635	28.566	64.098	208.943	393.772
control	1	1	GM1_1_20221115.jpg	GM1	0	0	0	172	0.734	0.069	0.0940054	345	739	1389.49	0.532	685.43	0.747	0.524	4.409	1967.25	1086.51	3245.49	0.129	586.88	364.932	353.699	83.978	195.774	217.844	378.015	241.169	615.042	684.521	1187.84	758.084	55.552	103.807	334.921	592.233
control	2	1	GM1_1_20221115.jpg	GM2	0	0	0	164	0.491	0.042	0.0855397	142	344	594.226	0.579	347.241	0.945	0.635	4.401	748.132	747.725	1769.32	0.064	195.197	146.896	170.54	81.593	63.013	87.391	190.902	221.884	197.962	274.548	599.735	697.07	17.5	41.501	178.053	510.671
mutant GHu 1E K802G	3	1	FWGM_RNA1_20221115.jpg	GM3	0	0	0	115	0.384	0.077	0.200521	267	573	1114.01	0.514	559.749	0.75	0.539	4.49	1588.49	903.582	2644.37	0.097	448.347	333.165	245.363	87.135	147.329	200.624	258.637	235.008	462.846	630.532	812.694	738.3	41.266	96.489	227.474	538.352
mutant GHu 1E K802G	4	1	FWGM_RNA1_20221115.jpg	GM4	0	0	0	185	0.514	0.035	0.0680934	218	376	755.336	0.498	374.096	0.714	0.539	3.735	1116.14	483.463	1690.41	0.078	316.434	176.343	219.302	43.257	97.47	104.616	232.256	103.661	306.302	328.798	729.654	325.66	26.192	49.599	203.524	204.147
control	5	1	GM1_1_20221115.jpg	GM5	0	0	0	184	0.653	0.061	0.093415	254	385	801.078	0.481	464.1	0.846	0.524	4.623	1176.38	925.635	2158.71	0.102	349.792	163.567	200.947	86.772	111.348	96.44	223.367	255.695	349.882	302.975	702.567	803.289	30.895	45.363	204.663	644.714
mutant GHu 1E K802G	6	1	FWGM_RNA1_20221115.jpg	GM6	0	0	0	175	0.893	0.071	0.0795073	203	447	914.52	0.489	547.051	0.927	0.568	5.68	1290.7	1292.14	2644.91	0.088	355.79	226.949	213.842	117.939	114.454	135.745	226.578	365.057	359.566	426.457	712.031	1146.86	31.822	64.775	199.278	996.261
control	7	1	GM1_1_20221115.jpg	GM7	0	0	0	187	1.269	0.091	0.07171	257	669	1304.43	0.513	749.462	0.891	0.635	6.35	1773.65	1595.01	3613.6	0.119	484.043	342.896	337.177	140.318	161.393	205.279	360.427	422.992	507.033	644.902	1132.8	1328.87	45.568	98.055	320.563	1130.82
control	8	1	GM1_1_20221115.jpg	GM8	0	0	0	214	0.853	0.073	0.0855803	138	340	707.137	0.481	467.422	1.018	0.684	5.601	950.043	1132.43	2251.45	0.08	212.732	179.334	224.916	90.155	71.527	107.362	248.071	289.611	224.708	337.287	779.618	909.839	20.534	51.318	227.818	832.76
control	9	1	GM1_1_20221115.jpg	GM9	0	0	0	180	0.728	0.068	0.0934066	332	650	1415.29	0.459	748.527	0.78	0.539	5.157	2080.1	1229.48	3463.61	0.143	528.869	435.928	343.645	106.85	173.304	255.87	378.459	294.471	544.45	804.017	1190.04	925.107	49.216	119.868	348.293	712.105
control	10	1	GM1_1_20221115.jpg	GM10	0	0	0	199	0.868	0.074	0.0852535	322	652	1288.11	0.506	692.902	0.837	0.568	4.932	1781.94	1260.38	3381.62	0.118	480.29	348.536	334.946	124.342	162.016	205.778	370.795	337.627	508.987	646.578	1165.37	1060.69	46.562	96.942	341.243	775.63
control	11	1	GM1_1_20221115.jpg	GM11	0	0	0	167	0.633	0.05	0.0789889	158	322	606.152	0.531	397.382	1.068	0.773	4.32	748.112	918.513	2049.19	0.077	159.843	133.13	209.039	104.139	54.196	79.12	242.022	276.939	170.261	248.564	760.333	870.028	15.771	37.501	233.584	631.658
control	12	1	GM1_1_20221115.jpg	GM12	0	0	0	197	1.131	0.1	0.0884173	382	630	1168.29	0.539	697.539	0.908	0.635	6.741	1638.56	1683.01	3388.68	0.12	384.595	325.344	338.656	119.694	116.969	197.022	363.071	401.486	367.47	619.286	1140.62	1261.31	31.531	95.176	324.023	1232.28
control	13	1	GM1_1_20221115.jpg	GM13	0	0	0	125	0.572	0.055	0.0961538	343	504	946.571	0.532	510.197	0.765	0.635	4.968	1413.62	768.911	2307.19	0.113	303.582	318.675	261.079	63.234	91.009	191.7	279.162	172.507	285.985	602.244	877.015	541.946	24.408	91.957	248.078	404.468
mutant GHu 1E K802G	14	1	GM2_1_20221115.jpg	GM14	0	0	0	186	0.873	0.068	0.0778923	254	506	1059.04	0.478	576.842	0.777	0.524	5.555	1577.64	979.779	2609.06	0.118	433.108	300.844	237.851	87.233	145.103	177.601	260.327	247.458	455.855	557.949	817.842	777.413	41.27	83.676	236.49	618.343
mutant GHu 1E K802G	15	1	FWGM_RNA1_20221115.jpg	GM15	0	0	0	173	0.731	0.053	0.0725034	207	525	1015.87	0.517	554.378	0.784	0.635	4.826	1452.95	814.988	2501.4	0.095	344.53	305.931	290.523	74.883	115.148	185.282	299.938	195.727	361.747	582.079	942.679	614.894	32.573	89.484	256.636	436.294
mutant GHu 1E K802G	16	1	GM2_1_20221115.jpg	GM16	0	0	0	242	1.753	0.148	0.0844267	446	910	1706.25	0.533	937.563	0.861	0.568	6.145	2324.97	1986.68	4650.06	0.139	673.879	405.532	454.073	172.768	217.13	241.248	516.219	505.413	682.134	758.21	1621.91	1587.8	59.84	114.678	488.956	1323.21
mutant GHu 1E K802G	17	1	FWGM_RNA1_20221115.jpg	GM17	0	0	0	225	1.901	0.145	0.0762756	361	671	1347.69	0.498	786.857	0.986	0.635	6.286	1767.21	2233.11	4273.54	0.12	470.911	296.729	369.859	210.188	148.542	179.028	400.703	631.545	466.694	562.432	1259.02	1985.39	40.653	86.229	363.975	1742.25
control	1	2	GM1_2_20221115.jpg	GM1	0	0	0	172	0.734	0.069	0.0940054	338	764	1374.97	0.556	648.801	0.721	0.524	4.781	1947.5	1038.65	3092.01	0.158	623.42	370.457	292.247	88.85	202.174	219.877	311.694	250.202	635.148	690.764	980.071	786.032	56.482	104.125	276.245	601.803
control	2	2	GM1_2_20221115.jpg	GM2	0	0	0	164	0.491	0.042	0.0855397	122	312	587.767	0.531	346.358	0.928	0.648	4.37	767.329	697.275	1708.22	0.076	220.566	107.33	185.023	74.848	71.147	64.53	210.654	197.414	223.515	202.727	661.789	620.194	19.71	30.941	199.501	447.123
mutant GHu 1E K802G	3	2	FWGM_RNA2_20221115.jpg	GM3	0	0	0	115	0.384	0.077	0.200521	336	630	1212.43	0.52	586.85	0.696	0.524	4.51	1812.89	849.832	2660.57	0.12	534.931	354.89	246.692	75.923	173.885	211.591	256.948	204.363	546.348	664.966	807.226	642.025	48.308	100.742	223.053	477.729
mutant GHu 1E K802G	4	2	FWGM_RNA2_20221115.jpg	GM4	0	0	0	185	0.514	0.035	0.0680934	237	435	812.016	0.536	417.85	0.796	0.539	3.871	1126.81	687.591	2028.14	0.09	320.659	213.971	187.216	90.17	103.039	127.031	200.364	214.953	323.706	399.08	629.647	675.706	28.51	60.133	178.94	420.009
control	5	2	GM1_2_20221115.jpg	GM5	0	0	0	184	0.653	0.061	0.093415	189	321	725.068	0.443	418.39	0.822	0.508	4.699	1097.14	805.165	1891.58	0.104	325.766	152.189	175.104	72.009	103.137	88.858	193.898	216.183	324.013	279.262	609.15	679.159	28.08	41.46	177.039	558.585
mutant GHu 1E K802G	6	2	FWGM_RNA2_20221115.jpg	GM6	0	0	0	175	0.893	0.071	0.0795073	181	415	875.456	0.474	540.757	1.035	0.635	5.75	1130.97	1522.89	2840.55	0.093	324.643	188.878	220.501	141.434	104.914	110.938	248.275	439.973	329.689	348.671	779.978	1382.22	29.116	52.081	232.695	1208.99
control	7	2	GM1_2_20221115.jpg	GM7	0	0	0	187	1.269	0.091	0.07171	246	510	1061.03	0.481	645.692	0.966	0.568	6.906	1461.17	1729.31	3244.4	0.109	403.592	285.328	224.923	147.188	137.323	169.686	245.094	480.51	431.504	533.085	770.25	1509.57	39.381	80.542	222.895	1386.49
control	8	2	GM1_2_20221115.jpg	GM8	0	0	0	214	0.853	0.073	0.0855803	160	324	701.848	0.462	446.576	1.004	0.635	6.103	965.421	1197.1	2218.23	0.079	259.722	165.411	177.337	99.378	83.556	98.032	203.745	320.685	262.499	307.977	640.292	1007.46	22.969	46.411	195.886	931.836
control	9	2	GM1_2_20221115.jpg	GM9	0	0	0	180	0.728	0.068	0.0934066	323	605	1291.34	0.469	703.741	0.786	0.539	4.699	1915.23	1113.3	3189.86	0.15	477.227	395.97	319.042	99.103	163.515	231.382	351.052	269.254	513.696	726.909	1103.37	845.887	47.484	107.812	320.497	637.504
control	10	2	GM1_2_20221115.jpg	GM10	0	0	0	199	0.868	0.074	0.0852535	337	679	1258.57	0.54	660.805	0.848	0.635	4.96	1697.58	1256.66	3354.15	0.115	444.951	346.266	335.243	132.107	147.262	206.581	361.871	351.48	462.71	649.1	1137.62	1104.72	41.946	98.365	326.303	790.043
control	11	2	GM1_2_20221115.jpg	GM11	0	0	0	167	0.633	0.05	0.0789889	134	308	645.328	0.477	397.814	0.961	0.635	4.714	876.628	801.039	1923.61	0.074	199.724	166.584	205.48	73.541	67.241	98.869	237.706	208.488	211.243	310.605	746.775	654.984	19.224	46.812	227.519	507.483
control	12	2	GM1_2_20221115.jpg	GM12	0	0	0	197	1.131	0.1	0.0884173	280	542	1107.93	0.489	623.543	0.886	0.635	5.664	1574.23	1436.77	3097.25	0.118	405.076	292.417	298.727	111.71	125.751	175.869	319.226	364.699	395.058	552.616	1003.09	1146.48	34.216	84.436	282.844	1035.28
control	13	2	GM1_2_20221115.jpg	GM13	0	0	0	125	0.572	0.055	0.0961538	238	388	873.428	0.444	487.064	0.812	0.635	5.112	1313.83	832.615	2245.88	0.117	284.228	272.202	251.166	65.832	90.856	162.639	265.767	195.458	285.433	511.159	835.238	614.049	25.632	77.582	234.475	494.926
mutant GHu 1E K802G	14	2	GM2_2_20221115.jpg	GM14	0	0	0	186	0.873	0.068	0.0778923	258	550	1185.66	0.464	583.918	0.713	0.508	4.325	1788.3	835.334	2657.38	0.119	555.309	295.947	250.918	83.489	184.056	174.055	276.257	211.434	578.23	547.024	867.886	664.238	52.106	81.771	252.974	448.484
mutant GHu 1E K802G	15	2	FWGM_RNA2_20221115.jpg	GM15	0	0	0	173	0.731	0.053	0.0725034	248	436	907.422	0.48	500.023	0.834	0.635	4.706	1294.73	873.016	2382.82	0.088	297.701	270.236	255.098	84.388	98.167	163.931	263.416	232.842	308.402	515.003	827.545	731.871	27.463	79.26	226.377	539.916
mutant GHu 1E K802G	16	2	GM2_2_20221115.jpg	GM16	0	0	0	242	1.753	0.148	0.0844267	509	903	1674.59	0.539	928.732	0.871	0.635	6.228	2260.35	1973.66	4647.68	0.146	584.268	445.561	485.971	158.791	189.128	267.609	549.123	473.349	594.162	840.845	1725.6	1487.07	52.999	128.276	517.413	1274.97
mutant GHu 1E K802G	17	2	FWGM_RNA2_20221115.jpg	GM17	0	0	0	225	1.901	0.145	0.0762756	409	711	1312.96	0.542	742.724	0.969	0.635	5.664	1656.98	1880.11	4045.43	0.106	442.513	301.202	369.827	199.423	138.829	180.032	410.745	557.959	436.144	565.587	1290.39	1753.31	38.047	85.826	379.857	1376.38
