# Supplementary material for: A single viral amino acid shapes the root system architecture of a plant host upon virus infection
Source: BMC Microbiol. 2024 Jul 19;24:267. doi: 10.1186/s12866-024-03399-x (PMC11264730; doi:10.1186/s12866-024-03399-x)
Supplement: Supplementary file 3 — Supplementary Material 3. [file 12866_2024_3399_MOESM3_ESM.xlsx]

## Sheet: 2A
2A. Summary of grapevine fanleaf virus infected plants according to when they were first symptomatic, last symptomatic, and total days symptomatic.
replicate	plant	first symptomatic	last symptomatic	days showing symptoms
1	1	5	11	7
1	2	6	10	5
1	3	5	12	8
1	4	7	10	4
1	5	5	11	7
1	6	5	12	8
1	7	7	10	4
1	8	5	10	6
1	9	7	12	6
1	10	6	10	5
1	11	7	11	5
1	12	9	9	1
1	13	6	10	5
1	14	7	13	7
1	15	8	13	6
2	1	7	12	6
2	2	6	11	6
2	3	8	13	6
2	4	8	12	5
2	5	7	9	3
2	6	7	15	9
2	7	9	12	4
2	8	7	10	4
2	9	9	13	5
2	10	9	11	6
2	11	10	14	5
2	13	12	16	5
2	16	7	9	3
2	17	6	13	8
2	18	10	14	5
3	1	5	10	6
3	2	6	10	5
3	3	7	12	6
3	4	5	10	6
3	5	6	9	4
3	6	12	13	2
3	7	5	11	7
3	8	5	12	8
3	9	5	11	7
3	10	7	11	5
3	11	8	13	6
3	12	4	11	8
3	13	7	13	7
3	14	6	11	6
3	15	5	9	5
3	16	7	12	6
3	17	5	13	9
3	18	6	9	4
3	19	6	12	7
3	20	5	11	7
3	21	7	11	5
3	22	7	11	5
3	23	6	10	5

## Sheet: 2B
Sheet 2. Binary rating (0=asymptomatic, 1=symptomatic) of three replicated experiments for vein-clearing symptoms of GFLV wildtype GHu infected plants from 0 to 17 days post inoculation.
Replicate	Plant\DPI	0	1	2	3	4	5	6	7	8	9	10	11	12	13	14	15	16	17
1	1	0	0	0	0	0	1	1	1	1	1	1	1	0	0	0	0	0	0
1	2	0	0	0	0	0	0	1	1	1	1	1	0	0	0	0	0	0	0
1	3	0	0	0	0	0	1	1	1	1	1	1	1	1	0	0	0	0	0
1	4	0	0	0	0	0	0	0	1	1	1	1	0	0	0	0	0	0	0
1	5	0	0	0	0	0	1	1	1	1	1	1	1	0	0	0	0	0	0
1	6	0	0	0	0	0	1	1	1	1	1	1	1	1	0	0	0	0	0
1	7	0	0	0	0	0	0	0	1	1	1	1	0	0	0	0	0	0	0
1	8	0	0	0	0	0	1	1	1	1	1	1	0	0	0	0	0	0	0
1	9	0	0	0	0	0	0	0	1	1	1	1	1	1	0	0	0	0	0
1	10	0	0	0	0	0	0	1	1	1	1	1	0	0	0	0	0	0	0
1	11	0	0	0	0	0	0	0	1	1	1	1	1	0	0	0	0	0	0
1	12	0	0	0	0	0	0	0	0	0	1	0	0	0	0	0	0	0	0
1	13	0	0	0	0	0	0	1	1	1	1	1	0	0	0	0	0	0	0
1	14	0	0	0	0	0	0	0	1	1	1	1	1	1	1	0	0	0	0
1	15	0	0	0	0	0	0	0	0	1	1	1	1	1	1	0	0	0	0
2	1	0	0	0	0	0	0	0	1	1	1	1	1	1	0	0	0	0	0
2	2	0	0	0	0	0	0	1	1	1	1	1	1	0	0	0	0	0	0
2	3	0	0	0	0	0	0	0	0	1	1	1	1	1	1	0	0	0	0
2	4	0	0	0	0	0	0	0	0	1	1	1	1	1	0	0	0	0	0
2	5	0	0	0	0	0	0	0	1	1	1	0	0	0	0	0	0	0	0
2	6	0	0	0	0	0	0	0	1	1	1	1	1	1	1	1	1	0	0
2	7	0	0	0	0	0	0	0	0	0	1	1	1	1	0	0	0	0	0
2	8	0	0	0	0	0	0	0	1	1	1	1	0	0	0	0	0	0	0
2	9	0	0	0	0	0	0	0	0	0	1	1	1	1	1	0	0	0	0
2	10	0	0	0	0	0	0	1	1	1	1	1	1	0	0	0	0	0	0
2	11	0	0	0	0	0	0	0	0	0	0	1	1	1	1	1	0	0	0
2	13	0	0	0	0	0	0	0	0	0	0	0	0	1	1	1	1	1	0
2	16	0	0	0	0	0	0	0	1	1	1	0	0	0	0	0	0	0	0
2	17	0	0	0	0	0	0	1	1	1	1	1	1	1	1	0	0	0	0
2	18	0	0	0	0	0	0	0	0	0	0	1	1	1	1	1	0	0	0
3	1	0	0	0	0	0	1	1	1	1	1	1	0	0	0	0	0	0	0
3	2	0	0	0	0	0	0	1	1	1	1	1	0	0	0	0	0	0	0
3	3	0	0	0	0	0	0	0	1	1	1	1	1	1	0	0	0	0	0
3	4	0	0	0	0	0	1	1	1	1	1	1	0	0	0	0	0	0	0
3	5	0	0	0	0	0	0	1	1	1	1	0	0	0	0	0	0	0	0
3	6	0	0	0	0	0	0	0	0	0	0	0	0	1	1	0	0	0	0
3	7	0	0	0	0	0	1	1	1	1	1	1	1	0	0	0	0	0	0
3	8	0	0	0	0	0	1	1	1	1	1	1	1	1	0	0	0	0	0
3	9	0	0	0	0	0	1	1	1	1	1	1	1	0	0	0	0	0	0
3	10	0	0	0	0	0	0	0	1	1	1	1	1	0	0	0	0	0	0
3	11	0	0	0	0	0	0	0	0	1	1	1	1	1	1	0	0	0	0
3	12	0	0	0	0	1	1	1	1	1	1	1	1	0	0	0	0	0	0
3	13	0	0	0	0	0	0	0	1	1	1	1	1	1	1	0	0	0	0
3	14	0	0	0	0	0	0	1	1	1	1	1	1	0	0	0	0	0	0
3	15	0	0	0	0	0	1	1	1	1	1	0	0	0	0	0	0	0	0
3	16	0	0	0	0	0	0	0	1	1	1	1	1	1	0	0	0	0	0
3	17	0	0	0	0	0	1	1	1	1	1	1	1	1	1	0	0	0	0
3	18	0	0	0	0	0	0	1	1	1	1	0	0	0	0	0	0	0	0
3	19	0	0	0	0	0	0	1	1	1	1	1	1	1	0	0	0	0	0
3	20	0	0	0	0	0	1	1	1	1	1	1	1	0	0	0	0	0	0
3	21	0	0	0	0	0	0	0	1	1	1	1	1	0	0	0	0	0	0
3	22	0	0	0	0	0	0	0	1	1	1	1	1	0	0	0	0	0	0
3	23	0	0	0	0	0	0	1	1	1	1	1	0	0	0	0	0	0	0
