# Supplementary material for: A single viral amino acid shapes the root system architecture of a plant host upon virus infection
Source: BMC Microbiol. 2024 Jul 19;24:267. doi: 10.1186/s12866-024-03399-x (PMC11264730; doi:10.1186/s12866-024-03399-x)
Supplement: Supplementary file 4 — Supplementary Material 4. [file 12866_2024_3399_MOESM4_ESM.xlsx]

## Sheet: Sheet1
Supplementary Table 5. Metrics corresponding to 3’RNA-Seq data acquisition, trimming (Trimmomatic), alignment/gene encoding product (HiSat2, FeatureCounts), and quality (FastQC) per sample. Alignment was performed against two Nicotiana benthamiana genomes at HiSat2, but only Niben101 (Bombarely et al. 2012) was utilized for performance (.xlsx).
					HISAT2 Alignment				HISAT2 Alignment
Treatment	Days post inoculation	Sample	Total raw reads	Trimmomatic	Nbe_v1	Niben101	Nepo		Nepo	Total RNA1 Hits	Total RNA2 Hits
mock control	4	04c1	6217836	6173503	78.06	81.97	0.03		1338	8	1330
mock control	4	04c2	8011427	7952623	79.62	83.88	0		18	0	18
mock control	4	04c3	6701481	6622577	78.26	82.52	0		262	0	262
mutant GHu 1E K802G	4	04gm1	6656499	6602426	73.17	77.63	0.03		1405	17	1388
mutant GHu 1E K802G	4	04gm2	7131063	7081983	78.99	82.64	0		5	0	5
mutant GHu 1E K802G	4	04gm3	8141591	8045949	77.09	82.34	0.02		1444	10	1434
wildtype GHu	4	04g1	7709192	7627005	79.05	83.75	0		82	3	79
wildtype GHu	4	04g2	6867052	6798673	72.98	77.98	0		53	1	52
wildtype GHu	4	04g3	6054255	5997005	68.78	74.32	0		2	0	2
mock control	17	17c1	8103805	8013077	75.92	80.71	0		27	0	27
mock control	17	17c2	7991139	7928576	71.98	76.54	0		222	2	220
mock control	17	17c3	6416814	6361303	74.24	79.3	0		2	0	2
mutant GHu 1E K802G	17	17gm1	7694521	7634873	64.28	68.47	13.64		868596	4520	864076
mutant GHu 1E K802G	17	17gm2	8534701	8462990	71.47	75.57	8.31		606222	2504	603718
mutant GHu 1E K802G	17	17gm3	8855058	8728814	6.44	9.21	0.57		41318	276	41042
wildtype GHu	17	17g1	15074782	14947611	68.89	72.61	10.27		1207463	5434	1202029
wildtype GHu	17	17g2	7160207	7099684	68.08	71.56	10.06		564857	2840	562017
wildtype GHu	17	17g3	5786029	5737186	72.13	75.85	2.92		131969	212	131757
mock control	26	26c1	6154012	6099810	65.37	73.07	0		74	0	74
mock control	26	26c2	6667623	6615207	67.95	74.61	0		15	0	15
mock control	26	26c3	5960107	5909375	65.14	71.77	0		272	2	270
mutant GHu 1E K802G	26	26gm1	6095382	6042797	69.76	75.84	0.19		9248	94	9154
mutant GHu 1E K802G	26	26gm2	6073605	6006985	54.95	61.72	0.28		14171	187	13984
mutant GHu 1E K802G	26	26gm3	6773979	6680729	62.65	71.63	0.03		1438	7	1431
wildtype GHu	26	26g1	7200438	7143528	51.9	58.4	16.54		947193	5516	941677
wildtype GHu	26	26g2	7552687	7498423	57.86	62.9	14.47		871259	8777	862482
wildtype GHu	26	26g3	6562379	6516407	57.05	62.97	13.9		753918	7074	746844
			7.3388e+06	7.27145e+06	67.1133	72.2133
				Average after removal of outlier:	69.4469	74.6365
