# Supplementary material for: A single viral amino acid shapes the root system architecture of a plant host upon virus infection
Source: BMC Microbiol. 2024 Jul 19;24:267. doi: 10.1186/s12866-024-03399-x (PMC11264730; doi:10.1186/s12866-024-03399-x)
Supplement: Supplementary file 5 — Supplementary Material 5. [file 12866_2024_3399_MOESM5_ESM.xlsx]

## Sheet: All diff abundant genes
Supplementary Table 6. All differentially abundant genes across all contrasts generated in DESeq2 analysis. (.xlsx)
	mock control vs wildtype GHu 4 dpi	mock control vs wildtype GHu 17 dpi	mock control vs wildtype GHu 26 dpi	mock control vs mutant GHu 4 dpi	mock control vs mutant GHu 17 dpi	mock control vs mutant GHu 26 dpi	wildtype GHu vs mutant GHu 4 dpi	wildtype GHu vs mutant GHu 17 dpi	wildtype GHu vs mutant GHu 26 dpi			Name of contrast	Matches meeting L2FC and pvalue	GeneID
	Niben101Ctg08693g00002	Niben101Ctg08590g00001	Niben101Ctg05773g00001	Niben101Ctg10245g00004	Niben101Ctg08286g00001	Niben101Ctg08154g00002	Niben101Ctg09857g00002	Niben101Ctg08464g00003	Niben101Ctg04368g00002			mock control vs mutant GHu 17 dpi mock control vs mutant GHu 26 dpi mock control vs mutant GHu 4 dpi mock control vs wildtype GHu 17 dpi mock control vs wildtype GHu 26 dpi mock control vs wildtype GHu 4 dpi	6	Niben101Scf05855g01009
	Niben101Ctg10012g00001	Niben101Ctg09115g00002	Niben101Ctg07402g00001	Niben101Ctg11309g00002	Niben101Ctg08693g00002	Niben101Ctg08590g00001	Niben101Ctg11309g00002	Niben101Ctg08590g00001	Niben101Ctg07284g00001					Niben101Scf17640g00003
	Niben101Ctg12306g00003	Niben101Ctg09466g00002	Niben101Ctg08674g00002	Niben101Ctg11716g00002	Niben101Ctg09403g00001	Niben101Ctg08674g00002	Niben101Ctg11716g00002	Niben101Ctg09403g00001	Niben101Ctg07402g00001					Niben101Scf12797g00005
	Niben101Ctg12308g00003	Niben101Ctg09534g00001	Niben101Ctg09115g00002	Niben101Ctg13057g00004	Niben101Ctg10016g00001	Niben101Ctg09115g00002	Niben101Ctg11776g00001	Niben101Ctg10156g00002	Niben101Ctg08674g00002					Niben101Scf07339g00001
	Niben101Ctg12940g00001	Niben101Ctg09867g00003	Niben101Ctg10476g00001	Niben101Ctg14095g00001	Niben101Ctg10524g00002	Niben101Ctg09684g00002	Niben101Ctg12308g00003	Niben101Ctg10402g00001	Niben101Ctg09684g00002					Niben101Scf04418g07006
	Niben101Ctg14095g00001	Niben101Ctg10614g00004	Niben101Ctg11121g00004	Niben101Ctg15035g00004	Niben101Ctg11091g00003	Niben101Ctg10877g00003	Niben101Ctg12738g00002	Niben101Ctg10614g00004	Niben101Ctg10877g00003					Niben101Scf02653g01003
	Niben101Ctg14347g00004	Niben101Ctg11091g00003	Niben101Ctg11776g00001	Niben101Ctg15702g00001	Niben101Ctg11592g00002	Niben101Ctg11493g00003	Niben101Ctg13361g00001	Niben101Ctg11121g00004	Niben101Ctg11493g00003			mock control vs mutant GHu 17 dpi mock control vs mutant GHu 4 dpi mock control vs wildtype GHu 17 dpi mock control vs wildtype GHu 26 dpi mock control vs wildtype GHu 4 dpi	5	Niben101Scf00606g00011
	Niben101Ctg14421g00002	Niben101Ctg11493g00003	Niben101Ctg13092g00001	Niben101Ctg15721g00002	Niben101Ctg12810g00001	Niben101Ctg11592g00002	Niben101Ctg14421g00002	Niben101Ctg11463g00002	Niben101Ctg12381g00001					Niben101Scf00350g03005
	Niben101Ctg14448g00002	Niben101Ctg12810g00001	Niben101Ctg13685g00001	Niben101Scf00016g04005	Niben101Ctg12940g00001	Niben101Ctg13092g00001	Niben101Ctg15035g00004	Niben101Ctg13101g00001	Niben101Ctg12579g00001					Niben101Scf06865g00004
	Niben101Ctg14776g00003	Niben101Ctg12940g00001	Niben101Ctg13781g00001	Niben101Scf00024g00008	Niben101Ctg13751g00001	Niben101Ctg13328g00002	Niben101Ctg15327g00004	Niben101Ctg14652g00001	Niben101Ctg12694g00003					Niben101Scf02763g00016
	Niben101Ctg15010g00002	Niben101Ctg13296g00001	Niben101Ctg13998g00002	Niben101Scf00034g01015	Niben101Ctg13774g00001	Niben101Ctg13781g00001	Niben101Ctg15714g00002	Niben101Ctg14862g00002	Niben101Ctg12940g00001					Niben101Scf14688g03005
	Niben101Ctg15178g00002	Niben101Ctg13774g00001	Niben101Ctg14075g00001	Niben101Scf00039g01013	Niben101Ctg13915g00004	Niben101Ctg14436g00002	Niben101Ctg15721g00002	Niben101Ctg15234g00002	Niben101Ctg13000g00001			mock control vs mutant GHu 26 dpi mock control vs mutant GHu 4 dpi mock control vs wildtype GHu 17 dpi mock control vs wildtype GHu 26 dpi mock control vs wildtype GHu 4 dpi	1	Niben101Scf00717g01006
	Niben101Ctg15201g00002	Niben101Ctg13795g00003	Niben101Ctg14396g00002	Niben101Scf00055g03019	Niben101Ctg14007g00002	Niben101Ctg14776g00003	Niben101Ctg15970g00006	Niben101Ctg15315g00004	Niben101Ctg13057g00004			mock control vs mutant GHu 17 dpi mock control vs mutant GHu 26 dpi mock control vs wildtype GHu 17 dpi mock control vs wildtype GHu 26 dpi mock control vs wildtype GHu 4 dpi	15	Niben101Scf08415g00007
	Niben101Ctg15402g00004	Niben101Ctg13916g00003	Niben101Ctg14444g00003	Niben101Scf00056g07001	Niben101Ctg14241g00007	Niben101Ctg14776g00004	Niben101Ctg15998g00002	Niben101Ctg15460g00004	Niben101Ctg13912g00003					Niben101Scf02280g01006
	Niben101Ctg15714g00002	Niben101Ctg14241g00007	Niben101Ctg14450g00003	Niben101Scf00059g04016	Niben101Ctg14421g00002	Niben101Ctg14792g00004	Niben101Ctg16058g00002	Niben101Ctg15465g00004	Niben101Ctg13998g00002					Niben101Scf00082g08019
	Niben101Ctg15956g00002	Niben101Ctg14421g00002	Niben101Ctg14757g00001	Niben101Scf00074g02031	Niben101Ctg14450g00003	Niben101Ctg14797g00001	Niben101Ctg16231g00004	Niben101Ctg15514g00005	Niben101Ctg14075g00001					Niben101Scf01203g01008
	Niben101Ctg15970g00006	Niben101Ctg14450g00003	Niben101Ctg14776g00003	Niben101Scf00087g00009	Niben101Ctg14566g00003	Niben101Ctg15010g00002	Niben101Scf00034g01015	Niben101Ctg15717g00003	Niben101Ctg14444g00003					Niben101Scf12214g00007
	Niben101Ctg15998g00002	Niben101Ctg14514g00003	Niben101Ctg15010g00002	Niben101Scf00103g04008	Niben101Ctg14642g00001	Niben101Ctg15122g00004	Niben101Scf00039g01013	Niben101Ctg16216g00002	Niben101Ctg14450g00003					Niben101Scf04829g02019
	Niben101Ctg16009g00002	Niben101Ctg14566g00003	Niben101Ctg15252g00002	Niben101Scf00107g02001	Niben101Ctg14652g00001	Niben101Ctg15228g00001	Niben101Scf00046g05007	Niben101Ctg16285g00004	Niben101Ctg14695g00001					Niben101Scf04861g00003
	Niben101Scf00006g02010	Niben101Ctg14642g00001	Niben101Ctg15402g00004	Niben101Scf00128g03002	Niben101Ctg14905g00002	Niben101Ctg15252g00002	Niben101Scf00046g08005	Niben101Scf00023g05010	Niben101Ctg14792g00004					Niben101Scf02537g02023
	Niben101Scf00016g04005	Niben101Ctg14792g00004	Niben101Ctg15612g00005	Niben101Scf00133g04024	Niben101Ctg14932g00002	Niben101Ctg15314g00004	Niben101Scf00055g00009	Niben101Scf00024g02014	Niben101Ctg14963g00002					Niben101Scf38945g00001
	Niben101Scf00022g00016	Niben101Ctg14932g00002	Niben101Ctg15836g00002	Niben101Scf00143g03005	Niben101Ctg15209g00004	Niben101Ctg15402g00004	Niben101Scf00063g14011	Niben101Scf00024g03002	Niben101Ctg15122g00004					Niben101Scf02042g00001
	Niben101Scf00022g01003	Niben101Ctg15010g00002	Niben101Ctg15916g00003	Niben101Scf00155g01007	Niben101Ctg15252g00002	Niben101Ctg15514g00005	Niben101Scf00068g00014	Niben101Scf00024g04006	Niben101Ctg15201g00002					Niben101Scf05750g03012
	Niben101Scf00023g00004	Niben101Ctg15252g00002	Niben101Ctg15953g00002	Niben101Scf00157g07009	Niben101Ctg15315g00004	Niben101Ctg15523g00002	Niben101Scf00078g02005	Niben101Scf00046g06006	Niben101Ctg15204g00004					Niben101Scf03367g01006
	Niben101Scf00046g04025	Niben101Ctg15514g00005	Niben101Ctg15998g00002	Niben101Scf00158g03006	Niben101Ctg15327g00004	Niben101Ctg15694g00007	Niben101Scf00085g04002	Niben101Scf00058g09014	Niben101Ctg15408g00004					Niben101Scf02111g26009
	Niben101Scf00046g08005	Niben101Ctg15612g00005	Niben101Ctg16024g00004	Niben101Scf00173g04002	Niben101Ctg15612g00002	Niben101Ctg15751g00004	Niben101Scf00094g03004	Niben101Scf00059g01004	Niben101Ctg15519g00001					Niben101Scf03839g09002
	Niben101Scf00050g03002	Niben101Ctg15612g00002	Niben101Ctg16058g00002	Niben101Scf00176g10001	Niben101Ctg15721g00002	Niben101Ctg16053g00004	Niben101Scf00099g00017	Niben101Scf00059g04025	Niben101Ctg15523g00002					Niben101Scf05717g03015
	Niben101Scf00055g03019	Niben101Ctg15674g00002	Niben101Ctg16063g00004	Niben101Scf00181g02002	Niben101Ctg15774g00002	Niben101Ctg16058g00002	Niben101Scf00109g07013	Niben101Scf00063g06042	Niben101Ctg15904g00001			mock control vs mutant GHu 17 dpi mock control vs mutant GHu 26 dpi mock control vs mutant GHu 4 dpi mock control vs wildtype GHu 17 dpi mock control vs wildtype GHu 4 dpi	4	Niben101Scf02864g02001
	Niben101Scf00056g07001	Niben101Ctg15694g00007	Niben101Ctg16171g00004	Niben101Scf00219g02011	Niben101Ctg15836g00002	Niben101Ctg16374g00003	Niben101Scf00123g01003	Niben101Scf00063g13002	Niben101Ctg15998g00002					Niben101Scf00806g02001
	Niben101Scf00058g00002	Niben101Ctg15717g00003	Niben101Ctg16285g00004	Niben101Scf00220g03001	Niben101Ctg15949g00001	Niben101Ctg16484g00001	Niben101Scf00128g03002	Niben101Scf00077g06002	Niben101Ctg16032g00005					Niben101Scf03435g02022
	Niben101Scf00058g09016	Niben101Ctg15721g00002	Niben101Ctg16374g00003	Niben101Scf00223g00001	Niben101Ctg15956g00002	Niben101Scf00006g02004	Niben101Scf00130g03001	Niben101Scf00082g05001	Niben101Ctg16053g00004					Niben101Scf07792g02023
	Niben101Scf00059g01004	Niben101Ctg15751g00004	Niben101Ctg16382g00001	Niben101Scf00239g04001	Niben101Ctg15983g00001	Niben101Scf00012g00010	Niben101Scf00149g02017	Niben101Scf00082g08020	Niben101Ctg16231g00004			mock control vs mutant GHu 17 dpi mock control vs mutant GHu 26 dpi mock control vs mutant GHu 4 dpi mock control vs wildtype GHu 26 dpi mock control vs wildtype GHu 4 dpi	1	Niben101Scf05761g01007
	Niben101Scf00063g06034	Niben101Ctg15784g00002	Niben101Ctg16484g00001	Niben101Scf00245g00006	Niben101Ctg16024g00004	Niben101Scf00016g01009	Niben101Scf00149g12022	Niben101Scf00083g01002	Niben101Ctg16284g00001			mock control vs mutant GHu 17 dpi mock control vs mutant GHu 26 dpi mock control vs mutant GHu 4 dpi mock control vs wildtype GHu 17 dpi mock control vs wildtype GHu 26 dpi	11	Niben101Scf08194g02021
	Niben101Scf00063g06042	Niben101Ctg15819g00003	Niben101Scf00016g01009	Niben101Scf00264g02010	Niben101Ctg16053g00004	Niben101Scf00016g02001	Niben101Scf00149g12019	Niben101Scf00083g04049	Niben101Ctg16285g00004					Niben101Scf03949g00023
	Niben101Scf00063g12003	Niben101Ctg15825g00004	Niben101Scf00016g02001	Niben101Scf00271g09015	Niben101Ctg16070g00008	Niben101Scf00021g00010	Niben101Scf00154g00002	Niben101Scf00085g01014	Niben101Ctg16317g00001					Niben101Scf04083g04039
	Niben101Scf00066g02010	Niben101Ctg15836g00002	Niben101Scf00021g00010	Niben101Scf00279g02001	Niben101Ctg16113g00001	Niben101Scf00021g00004	Niben101Scf00157g07009	Niben101Scf00090g04005	Niben101Scf00010g05013					Niben101Scf09345g00016
	Niben101Scf00069g02013	Niben101Ctg15956g00002	Niben101Scf00023g06002	Niben101Scf00293g09002	Niben101Ctg16115g00003	Niben101Scf00022g09011	Niben101Scf00158g04018	Niben101Scf00090g07001	Niben101Scf00022g00016					Niben101Scf05678g01002
	Niben101Scf00074g02028	Niben101Ctg15964g00004	Niben101Scf00024g00006	Niben101Scf00294g00014	Niben101Ctg16216g00002	Niben101Scf00023g06002	Niben101Scf00160g10022	Niben101Scf00103g04009	Niben101Scf00022g01003					Niben101Scf15077g01012
	Niben101Scf00077g00011	Niben101Ctg16113g00001	Niben101Scf00031g02001	Niben101Scf00294g01014	Niben101Ctg16284g00001	Niben101Scf00031g02001	Niben101Scf00165g03007	Niben101Scf00108g05008	Niben101Scf00024g01005					Niben101Scf00747g05007
	Niben101Scf00077g05015	Niben101Ctg16115g00003	Niben101Scf00039g01003	Niben101Scf00308g01002	Niben101Ctg16285g00004	Niben101Scf00033g07004	Niben101Scf00165g04007	Niben101Scf00109g00003	Niben101Scf00033g07004					Niben101Scf13429g02004
	Niben101Scf00078g02005	Niben101Ctg16217g00002	Niben101Scf00046g06001	Niben101Scf00312g03005	Niben101Ctg16331g00004	Niben101Scf00034g01015	Niben101Scf00167g01003	Niben101Scf00109g10004	Niben101Scf00034g01015					Niben101Scf09087g00009
	Niben101Scf00079g00015	Niben101Ctg16374g00003	Niben101Scf00046g08005	Niben101Scf00313g07005	Niben101Ctg16385g00003	Niben101Scf00034g04020	Niben101Scf00167g05005	Niben101Scf00116g03003	Niben101Scf00039g01003					Niben101Scf16313g00003
	Niben101Scf00082g08019	Niben101Ctg16385g00003	Niben101Scf00046g09009	Niben101Scf00338g08012	Niben101Ctg16390g00005	Niben101Scf00046g03002	Niben101Scf00168g03012	Niben101Scf00120g00001	Niben101Scf00043g03002					Niben101Scf08195g07024
	Niben101Scf00083g04029	Niben101Scf00006g02010	Niben101Scf00047g03012	Niben101Scf00338g10014	Niben101Scf00005g01013	Niben101Scf00046g06006	Niben101Scf00173g04002	Niben101Scf00123g04002	Niben101Scf00044g00020			mock control vs mutant GHu 4 dpi mock control vs wildtype GHu 17 dpi mock control vs wildtype GHu 26 dpi mock control vs wildtype GHu 4 dpi	3	Niben101Scf13259g00023
	Niben101Scf00085g06010	Niben101Scf00010g03002	Niben101Scf00047g03001	Niben101Scf00339g13001	Niben101Scf00006g02010	Niben101Scf00046g06001	Niben101Scf00176g05004	Niben101Scf00123g06023	Niben101Scf00046g00002					Niben101Scf01959g01001
	Niben101Scf00087g00009	Niben101Scf00016g02001	Niben101Scf00047g03014	Niben101Scf00339g16007	Niben101Scf00010g01005	Niben101Scf00047g03012	Niben101Scf00185g04001	Niben101Scf00127g01004	Niben101Scf00046g03002					Niben101Scf05755g03012
	Niben101Scf00094g02004	Niben101Scf00016g04006	Niben101Scf00050g03001	Niben101Scf00341g09008	Niben101Scf00010g03002	Niben101Scf00050g03006	Niben101Scf00189g00002	Niben101Scf00128g03002	Niben101Scf00046g08005			mock control vs mutant GHu 17 dpi mock control vs wildtype GHu 17 dpi mock control vs wildtype GHu 26 dpi mock control vs wildtype GHu 4 dpi	11	Niben101Scf04113g07011
	Niben101Scf00109g10005	Niben101Scf00017g04019	Niben101Scf00051g03003	Niben101Scf00350g03005	Niben101Scf00013g03001	Niben101Scf00051g03003	Niben101Scf00193g00016	Niben101Scf00128g03019	Niben101Scf00046g09025					Niben101Scf07070g02027
	Niben101Scf00109g10006	Niben101Scf00021g00010	Niben101Scf00051g05016	Niben101Scf00351g02003	Niben101Scf00015g00009	Niben101Scf00052g09016	Niben101Scf00193g06003	Niben101Scf00131g00008	Niben101Scf00047g03004					Niben101Scf06537g00004
	Niben101Scf00110g01011	Niben101Scf00021g00006	Niben101Scf00056g02008	Niben101Scf00366g00009	Niben101Scf00016g02001	Niben101Scf00058g09013	Niben101Scf00202g03004	Niben101Scf00149g10020	Niben101Scf00047g03013					Niben101Scf01894g03001
	Niben101Scf00119g04007	Niben101Scf00021g01016	Niben101Scf00057g00032	Niben101Scf00372g03008	Niben101Scf00017g03003	Niben101Scf00058g09016	Niben101Scf00202g07002	Niben101Scf00149g12021	Niben101Scf00050g03006					Niben101Scf05848g04003
	Niben101Scf00119g05010	Niben101Scf00022g09011	Niben101Scf00058g09016	Niben101Scf00372g05013	Niben101Scf00021g00006	Niben101Scf00059g02013	Niben101Scf00214g03002	Niben101Scf00150g01001	Niben101Scf00050g03017					Niben101Scf08007g02012
	Niben101Scf00127g03004	Niben101Scf00023g03015	Niben101Scf00062g01025	Niben101Scf00376g01004	Niben101Scf00021g01016	Niben101Scf00059g04016	Niben101Scf00214g07004	Niben101Scf00151g10011	Niben101Scf00051g00011					Niben101Scf10126g00007
	Niben101Scf00133g04024	Niben101Scf00023g05010	Niben101Scf00063g00013	Niben101Scf00389g02010	Niben101Scf00022g00008	Niben101Scf00062g01025	Niben101Scf00215g05003	Niben101Scf00152g18002	Niben101Scf00051g01015					Niben101Scf00207g02007
	Niben101Scf00149g11009	Niben101Scf00024g00008	Niben101Scf00063g03008	Niben101Scf00402g05010	Niben101Scf00022g09004	Niben101Scf00063g00013	Niben101Scf00219g02011	Niben101Scf00157g02014	Niben101Scf00051g03010					Niben101Scf09225g01005
	Niben101Scf00152g20002	Niben101Scf00024g00006	Niben101Scf00063g10026	Niben101Scf00408g07005	Niben101Scf00022g09011	Niben101Scf00063g03008	Niben101Scf00223g00001	Niben101Scf00158g03003	Niben101Scf00051g04021					Niben101Scf05824g13008
	Niben101Scf00159g00005	Niben101Scf00024g03002	Niben101Scf00069g03001	Niben101Scf00415g00001	Niben101Scf00023g00004	Niben101Scf00063g10005	Niben101Scf00225g04007	Niben101Scf00164g02008	Niben101Scf00052g04001					Niben101Scf00961g04012
	Niben101Scf00160g08001	Niben101Scf00024g04006	Niben101Scf00069g07004	Niben101Scf00415g03010	Niben101Scf00023g03015	Niben101Scf00063g13014	Niben101Scf00225g07011	Niben101Scf00165g01004	Niben101Scf00055g03020			mock control vs mutant GHu 26 dpi mock control vs wildtype GHu 17 dpi mock control vs wildtype GHu 26 dpi mock control vs wildtype GHu 4 dpi	4	Niben101Scf06677g00003
	Niben101Scf00160g10028	Niben101Scf00031g00003	Niben101Scf00069g08002	Niben101Scf00416g01009	Niben101Scf00023g06002	Niben101Scf00067g00005	Niben101Scf00228g08002	Niben101Scf00173g02003	Niben101Scf00058g09014					Niben101Scf03143g06001
	Niben101Scf00163g00004	Niben101Scf00031g01003	Niben101Scf00069g12007	Niben101Scf00449g06008	Niben101Scf00023g08006	Niben101Scf00069g03001	Niben101Scf00234g01024	Niben101Scf00173g04002	Niben101Scf00062g01023					Niben101Ctg15010g00002
	Niben101Scf00164g01002	Niben101Scf00034g01015	Niben101Scf00069g12008	Niben101Scf00454g02008	Niben101Scf00024g00006	Niben101Scf00069g07004	Niben101Scf00240g00001	Niben101Scf00174g00034	Niben101Scf00063g12003					Niben101Scf05368g06020
	Niben101Scf00167g01003	Niben101Scf00034g04002	Niben101Scf00072g06001	Niben101Scf00505g00005	Niben101Scf00024g00012	Niben101Scf00069g12007	Niben101Scf00240g03014	Niben101Scf00180g01011	Niben101Scf00066g02012			mock control vs mutant GHu 17 dpi mock control vs mutant GHu 4 dpi mock control vs wildtype GHu 17 dpi mock control vs wildtype GHu 4 dpi	20	Niben101Scf03710g06002
	Niben101Scf00168g08008	Niben101Scf00039g01003	Niben101Scf00073g03013	Niben101Scf00505g03002	Niben101Scf00024g02018	Niben101Scf00069g12008	Niben101Scf00245g00006	Niben101Scf00189g06008	Niben101Scf00069g08002					Niben101Scf01611g13001
	Niben101Scf00173g09004	Niben101Scf00046g01019	Niben101Scf00073g04001	Niben101Scf00530g10010	Niben101Scf00024g04032	Niben101Scf00072g07008	Niben101Scf00245g03001	Niben101Scf00193g00017	Niben101Scf00073g04001					Niben101Scf01682g01007
	Niben101Scf00176g05002	Niben101Scf00046g02008	Niben101Scf00073g06020	Niben101Scf00536g12004	Niben101Scf00025g00005	Niben101Scf00073g04006	Niben101Scf00247g05012	Niben101Scf00193g03004	Niben101Scf00074g00009					Niben101Scf01084g05013
	Niben101Scf00176g05004	Niben101Scf00046g06001	Niben101Scf00074g00009	Niben101Scf00541g00005	Niben101Scf00028g00002	Niben101Scf00074g02024	Niben101Scf00251g00006	Niben101Scf00199g04004	Niben101Scf00074g02029					Niben101Scf04763g01014
	Niben101Scf00177g07008	Niben101Scf00046g08003	Niben101Scf00074g02024	Niben101Scf00551g00006	Niben101Scf00031g00003	Niben101Scf00074g02029	Niben101Scf00260g00002	Niben101Scf00199g05004	Niben101Scf00077g00018					Niben101Scf05298g06005
	Niben101Scf00177g12003	Niben101Scf00046g09009	Niben101Scf00077g08026	Niben101Scf00551g06025	Niben101Scf00034g04023	Niben101Scf00077g08012	Niben101Scf00261g03001	Niben101Scf00202g07001	Niben101Scf00077g08012					Niben101Scf00408g07005
	Niben101Scf00181g02002	Niben101Scf00047g03008	Niben101Scf00077g08025	Niben101Scf00557g03004	Niben101Scf00043g03002	Niben101Scf00082g08020	Niben101Scf00264g02010	Niben101Scf00209g00010	Niben101Scf00080g00001					Niben101Scf04296g00008
	Niben101Scf00182g02005	Niben101Scf00047g03012	Niben101Scf00082g05001	Niben101Scf00568g04012	Niben101Scf00046g01019	Niben101Scf00082g08019	Niben101Scf00264g02002	Niben101Scf00214g03002	Niben101Scf00082g05001					Niben101Scf12135g00014
	Niben101Scf00188g01001	Niben101Scf00047g03014	Niben101Scf00082g08020	Niben101Scf00570g03009	Niben101Scf00046g03002	Niben101Scf00089g02006	Niben101Scf00268g04009	Niben101Scf00219g00004	Niben101Scf00082g06011					Niben101Scf01894g02004
	Niben101Scf00189g00002	Niben101Scf00051g04021	Niben101Scf00082g08019	Niben101Scf00571g08006	Niben101Scf00046g05007	Niben101Scf00089g04004	Niben101Scf00270g16014	Niben101Scf00225g04007	Niben101Scf00082g08019					Niben101Scf05151g03007
	Niben101Scf00193g00022	Niben101Scf00052g09016	Niben101Scf00083g04033	Niben101Scf00576g02030	Niben101Scf00046g06006	Niben101Scf00090g02002	Niben101Scf00271g04024	Niben101Scf00229g03008	Niben101Scf00089g02001					Niben101Scf18308g00009
	Niben101Scf00193g06003	Niben101Scf00055g00009	Niben101Scf00087g00009	Niben101Scf00595g00015	Niben101Scf00046g06001	Niben101Scf00090g03004	Niben101Scf00271g09015	Niben101Scf00231g06004	Niben101Scf00089g02006					Niben101Scf00551g00006
	Niben101Scf00202g01009	Niben101Scf00056g02008	Niben101Scf00087g09002	Niben101Scf00606g00011	Niben101Scf00046g08003	Niben101Scf00090g04005	Niben101Scf00279g03002	Niben101Scf00234g01002	Niben101Scf00090g03004					Niben101Scf01529g04008
	Niben101Scf00206g00033	Niben101Scf00056g06003	Niben101Scf00090g04005	Niben101Scf00611g08002	Niben101Scf00046g09009	Niben101Scf00090g08010	Niben101Scf00288g07005	Niben101Scf00239g03008	Niben101Scf00091g01028					Niben101Scf08149g01006
	Niben101Scf00207g02007	Niben101Scf00056g07001	Niben101Scf00090g07003	Niben101Scf00634g04004	Niben101Scf00047g02009	Niben101Scf00090g08013	Niben101Scf00288g12002	Niben101Scf00248g02011	Niben101Scf00091g01023					Niben101Scf01872g02005
	Niben101Scf00211g00046	Niben101Scf00057g00033	Niben101Scf00090g08013	Niben101Scf00638g00005	Niben101Scf00047g03008	Niben101Scf00091g00013	Niben101Scf00288g14003	Niben101Scf00260g00002	Niben101Scf00094g02004					Niben101Scf01008g01008
	Niben101Scf00215g05003	Niben101Scf00062g01025	Niben101Scf00094g00006	Niben101Scf00638g01024	Niben101Scf00047g03012	Niben101Scf00091g01028	Niben101Scf00288g16004	Niben101Scf00270g16014	Niben101Scf00096g00005					Niben101Scf10650g00011
	Niben101Scf00219g01005	Niben101Scf00062t01030	Niben101Scf00094g00009	Niben101Scf00638g01004	Niben101Scf00050g00008	Niben101Scf00096g00005	Niben101Scf00290g00010	Niben101Scf00279g06014	Niben101Scf00096g02003					Niben101Scf10749g01006
	Niben101Scf00220g05003	Niben101Scf00063g04014	Niben101Scf00107g02001	Niben101Scf00662g00006	Niben101Scf00051g01015	Niben101Scf00096g03007	Niben101Scf00291g02025	Niben101Scf00279g11011	Niben101Scf00104g04007					Niben101Scf19358g00014
	Niben101Scf00225g07012	Niben101Scf00063g06042	Niben101Scf00108g03002	Niben101Scf00709g02007	Niben101Scf00051g03009	Niben101Scf00107g00007	Niben101Scf00293g00004	Niben101Scf00293g00004	Niben101Scf00107g00008			mock control vs mutant GHu 26 dpi mock control vs mutant GHu 4 dpi mock control vs wildtype GHu 17 dpi mock control vs wildtype GHu 4 dpi	3	Niben101Scf02520g00005
	Niben101Scf00225g07014	Niben101Scf00063g08002	Niben101Scf00110g02006	Niben101Scf00709g07008	Niben101Scf00051g04021	Niben101Scf00107g03008	Niben101Scf00294g00014	Niben101Scf00294g01014	Niben101Scf00107g02001					Niben101Scf03738g00006
	Niben101Scf00226g02002	Niben101Scf00063g10026	Niben101Scf00111g01019	Niben101Scf00717g01006	Niben101Scf00052g09016	Niben101Scf00108g00004	Niben101Scf00294g01014	Niben101Scf00298g00001	Niben101Scf00108g00004					Niben101Scf02560g00010
	Niben101Scf00228g11013	Niben101Scf00063g13014	Niben101Scf00113g04027	Niben101Scf00725g04003	Niben101Scf00056g02008	Niben101Scf00109g00001	Niben101Scf00297g00001	Niben101Scf00312g03005	Niben101Scf00109g00001			mock control vs mutant GHu 17 dpi mock control vs mutant GHu 26 dpi mock control vs wildtype GHu 17 dpi mock control vs wildtype GHu 4 dpi	11	Niben101Scf06976g05003
	Niben101Scf00234g00001	Niben101Scf00063g13002	Niben101Scf00113g05011	Niben101Scf00735g00002	Niben101Scf00056g07005	Niben101Scf00109g05016	Niben101Scf00298g02021	Niben101Scf00314g01006	Niben101Scf00109g05018					Niben101Scf06080g00003
	Niben101Scf00234g01024	Niben101Scf00063g12003	Niben101Scf00116g04003	Niben101Scf00747g05007	Niben101Scf00056g09002	Niben101Scf00109g05018	Niben101Scf00305g05011	Niben101Scf00315g00003	Niben101Scf00110g03002					Niben101Scf02652g01032
	Niben101Scf00238g03001	Niben101Scf00069g00001	Niben101Scf00116g05010	Niben101Scf00770g02027	Niben101Scf00057g00033	Niben101Scf00109g07025	Niben101Scf00305g05022	Niben101Scf00315g02001	Niben101Scf00110g04016					Niben101Scf01834g02011
	Niben101Scf00239g04001	Niben101Scf00069g03001	Niben101Scf00116g06001	Niben101Scf00802g00005	Niben101Scf00057g00012	Niben101Scf00110g00006	Niben101Scf00306g00003	Niben101Scf00321g02008	Niben101Scf00116g02008					Niben101Scf00688g02001
	Niben101Scf00260g00002	Niben101Scf00069g07004	Niben101Scf00126g04006	Niben101Scf00806g02001	Niben101Scf00058g00001	Niben101Scf00111g01019	Niben101Scf00312g03005	Niben101Scf00327g01037	Niben101Scf00116g05010					Niben101Scf15823g00016
	Niben101Scf00265g01009	Niben101Scf00069g14014	Niben101Scf00128g03003	Niben101Scf00811g01003	Niben101Scf00058g02016	Niben101Scf00113g05011	Niben101Scf00317g05001	Niben101Scf00332g06016	Niben101Scf00116g06001					Niben101Scf00286g03002
	Niben101Scf00268g04009	Niben101Scf00073g03013	Niben101Scf00128g03019	Niben101Scf00819g01009	Niben101Scf00058g03014	Niben101Scf00116g04003	Niben101Scf00326g00004	Niben101Scf00338g00016	Niben101Scf00119g01002					Niben101Scf09906g02028
	Niben101Scf00271g06001	Niben101Scf00074g02024	Niben101Scf00130g01018	Niben101Scf00819g11006	Niben101Scf00058g07005	Niben101Scf00116g06001	Niben101Scf00327g01037	Niben101Scf00338g08012	Niben101Scf00119g02012					Niben101Scf07610g00001
	Niben101Scf00271g09020	Niben101Scf00074g02001	Niben101Scf00132g03015	Niben101Scf00821g16001	Niben101Scf00058g09016	Niben101Scf00116g06006	Niben101Scf00338g02018	Niben101Scf00338g09028	Niben101Scf00120g00001					Niben101Scf04156g00009
	Niben101Scf00274g01001	Niben101Scf00077g06002	Niben101Scf00138g05021	Niben101Scf00823g00002	Niben101Scf00058g09014	Niben101Scf00121g00024	Niben101Scf00338g08012	Niben101Scf00340g00006	Niben101Scf00121g00028					Niben101Scf28507g00001
	Niben101Scf00280g01007	Niben101Scf00082g08019	Niben101Scf00143g02013	Niben101Scf00839g04009	Niben101Scf00059g04022	Niben101Scf00123g04002	Niben101Scf00339g13001	Niben101Scf00341g04004	Niben101Scf00121g00019			mock control vs mutant GHu 17 dpi mock control vs mutant GHu 4 dpi mock control vs wildtype GHu 26 dpi mock control vs wildtype GHu 4 dpi	1	Niben101Scf00239g04001
	Niben101Scf00286g03002	Niben101Scf00083g02013	Niben101Scf00149g01014	Niben101Scf00850g00005	Niben101Scf00062g01025	Niben101Scf00125g01016	Niben101Scf00340g03001	Niben101Scf00343g01004	Niben101Scf00121g00024			mock control vs mutant GHu 26 dpi mock control vs mutant GHu 4 dpi mock control vs wildtype GHu 26 dpi mock control vs wildtype GHu 4 dpi	5	Niben101Scf06538g02009
	Niben101Scf00288g09010	Niben101Scf00083g04049	Niben101Scf00149g05002	Niben101Scf00851g04002	Niben101Scf00062t01030	Niben101Scf00126g04005	Niben101Scf00354g01012	Niben101Scf00347g00012	Niben101Scf00126g04006					Niben101Scf03942g00003
	Niben101Scf00288g10005	Niben101Scf00085g01014	Niben101Scf00149g10020	Niben101Scf00854g05039	Niben101Scf00063g04014	Niben101Scf00126g05007	Niben101Scf00358g00017	Niben101Scf00349g01014	Niben101Scf00126g05007					Niben101Scf08047g02011
	Niben101Scf00290g00017	Niben101Scf00085g02001	Niben101Scf00153g00023	Niben101Scf00869g01011	Niben101Scf00063g06035	Niben101Scf00138g03003	Niben101Scf00367g05005	Niben101Scf00349g03001	Niben101Scf00127g04010					Niben101Scf01085g02012
	Niben101Scf00290g00010	Niben101Scf00090g07002	Niben101Scf00154g00002	Niben101Scf00872g01002	Niben101Scf00063g06042	Niben101Scf00138g05021	Niben101Scf00369g05010	Niben101Scf00358g00016	Niben101Scf00128g02002					Niben101Scf11856g00004
	Niben101Scf00291g02025	Niben101Scf00090g07001	Niben101Scf00155g01009	Niben101Scf00883g16003	Niben101Scf00063g06040	Niben101Scf00140g02014	Niben101Scf00369g06003	Niben101Scf00366g00009	Niben101Scf00128g03003			mock control vs mutant GHu 17 dpi mock control vs mutant GHu 26 dpi mock control vs wildtype GHu 26 dpi mock control vs wildtype GHu 4 dpi	7	Niben101Scf01976g00011
	Niben101Scf00297g00013	Niben101Scf00090g10002	Niben101Scf00155g04002	Niben101Scf00887g05014	Niben101Scf00063g06009	Niben101Scf00146g00008	Niben101Scf00372g02011	Niben101Scf00366g09001	Niben101Scf00130g01025					Niben101Scf00735g05005
	Niben101Scf00298g00004	Niben101Scf00094g00006	Niben101Scf00157g00019	Niben101Scf00895g00004	Niben101Scf00063g08002	Niben101Scf00149g05002	Niben101Scf00389g01002	Niben101Scf00369g04021	Niben101Scf00130g03003					Niben101Scf05189g00002
	Niben101Scf00298g02021	Niben101Scf00094g00009	Niben101Scf00163g01009	Niben101Scf00895g00001	Niben101Scf00063g10005	Niben101Scf00149g12022	Niben101Scf00393g02001	Niben101Scf00371g03002	Niben101Scf00132g01019					Niben101Scf00058g09016
	Niben101Scf00303g00001	Niben101Scf00094g03004	Niben101Scf00163g15001	Niben101Scf00897g00001	Niben101Scf00063g11003	Niben101Scf00150g02005	Niben101Scf00397g01009	Niben101Scf00377g02007	Niben101Scf00132g02003					Niben101Scf00397g06001
	Niben101Scf00305g05011	Niben101Scf00096g00005	Niben101Scf00163g15003	Niben101Scf00897g02011	Niben101Scf00063g13014	Niben101Scf00152g16003	Niben101Scf00408g11001	Niben101Scf00388g03005	Niben101Scf00135g00027					Niben101Scf02407g03001
	Niben101Scf00307g01044	Niben101Scf00096g03007	Niben101Scf00163g19001	Niben101Scf00904g00015	Niben101Scf00063g13002	Niben101Scf00152g25013	Niben101Scf00410g02011	Niben101Scf00390g02001	Niben101Scf00143g02013					Niben101Scf13995g00003
	Niben101Scf00307g04010	Niben101Scf00103g00002	Niben101Scf00164g01005	Niben101Scf00914g00004	Niben101Scf00063g14006	Niben101Scf00157g00006	Niben101Scf00415g01004	Niben101Scf00397g08002	Niben101Scf00144g01015			mock control vs mutant GHu 17 dpi mock control vs mutant GHu 26 dpi mock control vs mutant GHu 4 dpi mock control vs wildtype GHu 4 dpi	2	Niben101Scf09127g00011
	Niben101Scf00311g00001	Niben101Scf00104g00003	Niben101Scf00165g01004	Niben101Scf00926g03005	Niben101Scf00069g00001	Niben101Scf00159g03004	Niben101Scf00416g01009	Niben101Scf00398g06002	Niben101Scf00144g03005					Niben101Scf03500g02001
	Niben101Scf00312g00004	Niben101Scf00104g04002	Niben101Scf00173g06003	Niben101Scf00927g11001	Niben101Scf00069g07004	Niben101Scf00160g06029	Niben101Scf00417g00005	Niben101Scf00402g01006	Niben101Scf00146g00008			mock control vs mutant GHu 17 dpi mock control vs mutant GHu 4 dpi mock control vs wildtype GHu 17 dpi mock control vs wildtype GHu 26 dpi	11	Niben101Scf07576g02009
	Niben101Scf00321g02012	Niben101Scf00107g01005	Niben101Scf00174g00038	Niben101Scf00929g00004	Niben101Scf00071g05019	Niben101Scf00163g08007	Niben101Scf00421g01016	Niben101Scf00404g01016	Niben101Scf00146g00009					Niben101Scf02479g03009
	Niben101Scf00328g07002	Niben101Scf00109g00003	Niben101Scf00176g05004	Niben101Scf00944g03001	Niben101Scf00073g06020	Niben101Scf00164g01005	Niben101Scf00428g09008	Niben101Scf00406g03001	Niben101Scf00149g01013					Niben101Scf06883g01010
	Niben101Scf00332g06019	Niben101Scf00109g02027	Niben101Scf00177g09010	Niben101Scf00951g00005	Niben101Scf00074g02026	Niben101Scf00165g01004	Niben101Scf00437g00017	Niben101Scf00414g06010	Niben101Scf00149g05003					Niben101Scf16107g00007
	Niben101Scf00332g06018	Niben101Scf00109g03008	Niben101Scf00180g00004	Niben101Scf00953g08017	Niben101Scf00074g02024	Niben101Scf00167g00033	Niben101Scf00439g10055	Niben101Scf00415g00001	Niben101Scf00149g12022					Niben101Scf07226g05005
	Niben101Scf00337g03002	Niben101Scf00109g05018	Niben101Scf00180g00006	Niben101Scf00953g09007	Niben101Scf00077g06002	Niben101Scf00170g05007	Niben101Scf00440g01009	Niben101Scf00415g01006	Niben101Scf00150g02005					Niben101Scf01328g01012
	Niben101Scf00338g09019	Niben101Scf00109g07025	Niben101Scf00182g07004	Niben101Scf00955g00003	Niben101Scf00077g08026	Niben101Scf00173g00019	Niben101Scf00465g07001	Niben101Scf00420g05009	Niben101Scf00151t05017					Niben101Scf04594g02003
	Niben101Scf00338g10014	Niben101Scf00109g10004	Niben101Scf00188g03009	Niben101Scf00960g04009	Niben101Scf00077g08013	Niben101Scf00173g05006	Niben101Scf00466g03016	Niben101Scf00421g01022	Niben101Scf00152g18004					Niben101Scf04551g04013
	Niben101Scf00339g16007	Niben101Scf00109g10013	Niben101Scf00189g05003	Niben101Scf00960g11004	Niben101Scf00082g00008	Niben101Scf00173g06003	Niben101Scf00466g04031	Niben101Scf00421g01016	Niben101Scf00154g00002					Niben101Scf03468g03027
	Niben101Scf00341g02007	Niben101Scf00109g10006	Niben101Scf00193g03004	Niben101Scf00970g02006	Niben101Scf00082g08019	Niben101Scf00176g05004	Niben101Scf00470g05003	Niben101Scf00428g05011	Niben101Scf00155g01009					Niben101Scf11991g01010
	Niben101Scf00343g08005	Niben101Scf00111g01019	Niben101Scf00199g02008	Niben101Scf00986g00001	Niben101Scf00082g08002	Niben101Scf00176g05007	Niben101Scf00471g00002	Niben101Scf00436g06013	Niben101Scf00155g04014					Niben101Scf03790g00015
	Niben101Scf00350g03005	Niben101Scf00116g06001	Niben101Scf00202g07002	Niben101Scf00988g00002	Niben101Scf00083g01001	Niben101Scf00177g04006	Niben101Scf00487g00014	Niben101Scf00437g00014	Niben101Scf00155g04002			mock control vs mutant GHu 26 dpi mock control vs mutant GHu 4 dpi mock control vs wildtype GHu 17 dpi mock control vs wildtype GHu 26 dpi	2	Niben101Scf02190g04004
	Niben101Scf00351g02003	Niben101Scf00119g01002	Niben101Scf00203g00011	Niben101Scf00990g02024	Niben101Scf00083g01002	Niben101Scf00177g07008	Niben101Scf00491g04004	Niben101Scf00440g01009	Niben101Scf00160g06029					Niben101Scf01764g01012
	Niben101Scf00361g02004	Niben101Scf00126g05007	Niben101Scf00207g02007	Niben101Scf00991g08003	Niben101Scf00083g02014	Niben101Scf00180g00004	Niben101Scf00505g03002	Niben101Scf00448g01012	Niben101Scf00160g10002			mock control vs mutant GHu 17 dpi mock control vs mutant GHu 26 dpi mock control vs wildtype GHu 17 dpi mock control vs wildtype GHu 26 dpi	274	Niben101Scf14805g02006
	Niben101Scf00366g00009	Niben101Scf00127g01006	Niben101Scf00207g05017	Niben101Scf00996g02008	Niben101Scf00087g04004	Niben101Scf00180g00006	Niben101Scf00508g00002	Niben101Scf00457g13007	Niben101Scf00160g10028					Niben101Scf08459g01021
	Niben101Scf00369g02005	Niben101Scf00128g02002	Niben101Scf00209g00010	Niben101Scf01001g01002	Niben101Scf00087g06002	Niben101Scf00180g11008	Niben101Scf00519g00012	Niben101Scf00468g00007	Niben101Scf00163g00004					Niben101Scf08857g00002
	Niben101Scf00369g05010	Niben101Scf00128g03004	Niben101Scf00213g00001	Niben101Scf01008g01008	Niben101Scf00088g00010	Niben101Scf00185g00001	Niben101Scf00528g01006	Niben101Scf00470g00001	Niben101Scf00163g04005					Niben101Scf10167g00007
	Niben101Scf00369g07017	Niben101Scf00128g03002	Niben101Scf00214g07004	Niben101Scf01008g03018	Niben101Scf00089g02006	Niben101Scf00185g04001	Niben101Scf00541g00005	Niben101Scf00470g04002	Niben101Scf00163g07017					Niben101Scf07475g00009
	Niben101Scf00369g08005	Niben101Scf00128g04006	Niben101Scf00219g00004	Niben101Scf01012g02007	Niben101Scf00089g04004	Niben101Scf00189g05003	Niben101Scf00543g02007	Niben101Scf00471g00013	Niben101Scf00163g08008					Niben101Scf09544g01028
	Niben101Scf00369g24006	Niben101Scf00132g01018	Niben101Scf00225g04002	Niben101Scf01015g01002	Niben101Scf00090g04005	Niben101Scf00193g03004	Niben101Scf00560g10001	Niben101Scf00474g05001	Niben101Scf00163g08007					Niben101Scf02486g05002
	Niben101Scf00372g03008	Niben101Scf00133g04003	Niben101Scf00225g05002	Niben101Scf01015g01012	Niben101Scf00090g07002	Niben101Scf00199g05025	Niben101Scf00577g00006	Niben101Scf00474g13005	Niben101Scf00167g00033					Niben101Scf06369g03007
	Niben101Scf00380g04001	Niben101Scf00133g04024	Niben101Scf00226g02002	Niben101Scf01018g08014	Niben101Scf00090g08010	Niben101Scf00202g07002	Niben101Scf00577g07003	Niben101Scf00487g05001	Niben101Scf00173g00019					Niben101Scf06518g01011
	Niben101Scf00383g04011	Niben101Scf00135g00017	Niben101Scf00229g01002	Niben101Scf01020g06012	Niben101Scf00090g08013	Niben101Scf00203g00011	Niben101Scf00578g07004	Niben101Scf00492g03001	Niben101Scf00173g02003					Niben101Scf01143g09016
	Niben101Scf00386g00002	Niben101Scf00138g05021	Niben101Scf00229g02008	Niben101Scf01027g00003	Niben101Scf00090g13017	Niben101Scf00207g05028	Niben101Scf00584g03014	Niben101Scf00493g00008	Niben101Scf00173g04010					Niben101Scf04918g03007
	Niben101Scf00389g02010	Niben101Scf00140g02014	Niben101Scf00229g02009	Niben101Scf01046g02013	Niben101Scf00091g01025	Niben101Scf00209g00010	Niben101Scf00586g02010	Niben101Scf00494g07016	Niben101Scf00175g02014					Niben101Scf10041g00026
	Niben101Scf00394g00001	Niben101Scf00141g01007	Niben101Scf00236g01011	Niben101Scf01052g01005	Niben101Scf00094g00006	Niben101Scf00211g00019	Niben101Scf00589g02008	Niben101Scf00494g07012	Niben101Scf00176g01010					Niben101Scf05135g01007
	Niben101Scf00397g01009	Niben101Scf00143g03005	Niben101Scf00239g03020	Niben101Scf01052g01004	Niben101Scf00094g00009	Niben101Scf00214g07004	Niben101Scf00590g00007	Niben101Scf00494g08002	Niben101Scf00176g09015					Niben101Scf00289g05001
	Niben101Scf00397g06001	Niben101Scf00144g02015	Niben101Scf00239g04001	Niben101Scf01061g08025	Niben101Scf00094g03004	Niben101Scf00219g02012	Niben101Scf00592g08008	Niben101Scf00496g00001	Niben101Scf00176g10001					Niben101Scf08635g02001
	Niben101Scf00398g06028	Niben101Scf00144g04001	Niben101Scf00244g03007	Niben101Scf01062g06001	Niben101Scf00095g08004	Niben101Scf00219g06002	Niben101Scf00597g08024	Niben101Scf00496g02009	Niben101Scf00177g07008					Niben101Scf34542g00004
	Niben101Scf00398g07019	Niben101Scf00146g00008	Niben101Scf00245g00006	Niben101Scf01063g11028	Niben101Scf00096g00005	Niben101Scf00220g02002	Niben101Scf00602g00006	Niben101Scf00503g01012	Niben101Scf00180g03001					Niben101Scf05997g00036
	Niben101Scf00402g01007	Niben101Scf00148g01009	Niben101Scf00245g04007	Niben101Scf01070g04015	Niben101Scf00096g04015	Niben101Scf00220g03001	Niben101Scf00606g01001	Niben101Scf00503g01011	Niben101Scf00182g04001					Niben101Scf00236g01011
	Niben101Scf00408g07005	Niben101Scf00149g02017	Niben101Scf00247g00013	Niben101Scf01084g01009	Niben101Scf00099g01005	Niben101Scf00225g04002	Niben101Scf00606g03007	Niben101Scf00503g10011	Niben101Scf00187g02023					Niben101Scf00410g00006
	Niben101Scf00414g05015	Niben101Scf00149g06013	Niben101Scf00247g01002	Niben101Scf01084g03003	Niben101Scf00103g03008	Niben101Scf00225g07017	Niben101Scf00612g01004	Niben101Scf00505g06008	Niben101Scf00187g02025					Niben101Scf02105g01018
	Niben101Scf00414g05002	Niben101Scf00149g06014	Niben101Scf00247g04007	Niben101Scf01084g05013	Niben101Scf00104g04002	Niben101Scf00228g11014	Niben101Scf00613g02007	Niben101Scf00506g02003	Niben101Scf00188g02003					Niben101Scf09672g01005
	Niben101Scf00415g00001	Niben101Scf00149g10001	Niben101Scf00248g02011	Niben101Scf01085g02012	Niben101Scf00107g01005	Niben101Scf00229g02008	Niben101Scf00634g04004	Niben101Scf00525g04006	Niben101Scf00189g06009					Niben101Scf07680g03008
	Niben101Scf00417g00008	Niben101Scf00150g01001	Niben101Scf00254g00004	Niben101Scf01085g03003	Niben101Scf00108g03023	Niben101Scf00229g03008	Niben101Scf00635g03003	Niben101Scf00526g00018	Niben101Scf00193g01002					Niben101Scf02891g04012
	Niben101Scf00420g01003	Niben101Scf00150g03003	Niben101Scf00259g01002	Niben101Scf01110g00002	Niben101Scf00109g02027	Niben101Scf00234g02044	Niben101Scf00639g02005	Niben101Scf00530g04002	Niben101Scf00201g00008					Niben101Scf05811g08010
	Niben101Scf00428g09008	Niben101Scf00151g03003	Niben101Scf00262g03003	Niben101Scf01119g02007	Niben101Scf00109g03008	Niben101Scf00236g01011	Niben101Scf00661g01014	Niben101Scf00530g08004	Niben101Scf00201g01004					Niben101Scf00571g09005
	Niben101Scf00428g14006	Niben101Scf00151g10011	Niben101Scf00270g07013	Niben101Scf01124g23011	Niben101Scf00109g05018	Niben101Scf00244g03007	Niben101Scf00662g00006	Niben101Scf00536g01008	Niben101Scf00203g00003					Niben101Scf03039g00004
	Niben101Scf00428g17008	Niben101Scf00151g10020	Niben101Scf00271g04024	Niben101Scf01142g02005	Niben101Scf00109g07025	Niben101Scf00245g01003	Niben101Scf00662g00007	Niben101Scf00536g12004	Niben101Scf00207g02007					Niben101Scf05348g02002
	Niben101Scf00430g01026	Niben101Scf00152g18002	Niben101Scf00274g03002	Niben101Scf01145g00003	Niben101Scf00113g05006	Niben101Scf00245g04007	Niben101Scf00663g04007	Niben101Scf00539g05012	Niben101Scf00207g04006					Niben101Scf09928g00011
	Niben101Scf00436g06013	Niben101Scf00153g00020	Niben101Scf00276g02002	Niben101Scf01147g01012	Niben101Scf00116g03003	Niben101Scf00245g04009	Niben101Scf00682g01002	Niben101Scf00543g02008	Niben101Scf00207g05028					Niben101Scf09603g00007
	Niben101Scf00436g06006	Niben101Scf00155g00008	Niben101Scf00276g02009	Niben101Scf01171g06008	Niben101Scf00116g05007	Niben101Scf00247g04005	Niben101Scf00684g02003	Niben101Scf00568g04018	Niben101Scf00211g00019					Niben101Scf02953g01006
	Niben101Scf00440g01018	Niben101Scf00155g04002	Niben101Scf00278g14006	Niben101Scf01184g12004	Niben101Scf00116g06001	Niben101Scf00247g04007	Niben101Scf00691g04014	Niben101Scf00571g05010	Niben101Scf00215g00017					Niben101Scf02151g04020
	Niben101Scf00449g06008	Niben101Scf00158g03003	Niben101Scf00279g01014	Niben101Scf01188g00028	Niben101Scf00117g00006	Niben101Scf00249g01002	Niben101Scf00699g00006	Niben101Scf00593g04019	Niben101Scf00218g01008					Niben101Scf03114g03011
	Niben101Scf00453g03018	Niben101Scf00158g04018	Niben101Scf00279g02001	Niben101Scf01188g08016	Niben101Scf00119g03014	Niben101Scf00254g08008	Niben101Scf00700g00005	Niben101Scf00593g04018	Niben101Scf00218g02004					Niben101Scf08977g00006
	Niben101Scf00457g03011	Niben101Scf00159g03005	Niben101Scf00279g10001	Niben101Scf01191g04002	Niben101Scf00119g05010	Niben101Scf00257g00006	Niben101Scf00702g00053	Niben101Scf00595g03002	Niben101Scf00218g03011					Niben101Scf09623g00014
	Niben101Scf00465g07001	Niben101Scf00159g08019	Niben101Scf00282g02002	Niben101Scf01204g00035	Niben101Scf00120g02013	Niben101Scf00268g04013	Niben101Scf00712g02011	Niben101Scf00611g08002	Niben101Scf00219g00005					Niben101Scf01032g00006
	Niben101Scf00471g02022	Niben101Scf00161g01007	Niben101Scf00282g03018	Niben101Scf01226g02017	Niben101Scf00123g04002	Niben101Scf00270g07013	Niben101Scf00721g00009	Niben101Scf00629g00001	Niben101Scf00219g06001					Niben101Scf09467g01002
	Niben101Scf00472g00003	Niben101Scf00163g15011	Niben101Scf00286g01008	Niben101Scf01228g01007	Niben101Scf00124g00014	Niben101Scf00270g15010	Niben101Scf00724g00001	Niben101Scf00647g01009	Niben101Scf00219g06002					Niben101Scf02268g03001
	Niben101Scf00482g12001	Niben101Scf00163g17004	Niben101Scf00288g05004	Niben101Scf01236g00014	Niben101Scf00126g01010	Niben101Scf00270g15011	Niben101Scf00725g07016	Niben101Scf00650g01009	Niben101Scf00219g07014					Niben101Scf25617g00007
	Niben101Scf00483g03004	Niben101Scf00163g19001	Niben101Scf00288g17013	Niben101Scf01237g05004	Niben101Scf00126g05007	Niben101Scf00271g01019	Niben101Scf00744g04002	Niben101Scf00662g00007	Niben101Scf00219g07013					Niben101Scf00046g06001
	Niben101Scf00484g01005	Niben101Scf00163g22002	Niben101Scf00289g05001	Niben101Scf01237g07020	Niben101Scf00126g07003	Niben101Scf00271g04024	Niben101Scf00747g01027	Niben101Scf00665g00014	Niben101Scf00220g03001					Niben101Scf10524g03007
	Niben101Scf00487g00011	Niben101Scf00163g22004	Niben101Scf00293g03001	Niben101Scf01238g01006	Niben101Scf00127g01004	Niben101Scf00278g14006	Niben101Scf00747g12032	Niben101Scf00675g03010	Niben101Scf00225g07017					Niben101Scf07109g05001
	Niben101Scf00492g04001	Niben101Scf00164g02008	Niben101Scf00294g00004	Niben101Scf01240g05017	Niben101Scf00127g01005	Niben101Scf00279g10001	Niben101Scf00749g06005	Niben101Scf00675g04004	Niben101Scf00226g02002					Niben101Scf04539g00001
	Niben101Scf00496g01001	Niben101Scf00167g03015	Niben101Scf00304g07020	Niben101Scf01243g02005	Niben101Scf00127g01006	Niben101Scf00279g11001	Niben101Scf00757g05004	Niben101Scf00682g04013	Niben101Scf00230g01005					Niben101Scf00047g03012
	Niben101Scf00497g02004	Niben101Scf00168g06001	Niben101Scf00305g05011	Niben101Scf01273g01018	Niben101Scf00127g03003	Niben101Scf00282g03018	Niben101Scf00765g02005	Niben101Scf00687g02005	Niben101Scf00231g06001					Niben101Scf03141g10006
	Niben101Scf00503g04003	Niben101Scf00168g07002	Niben101Scf00308g01005	Niben101Scf01279g00008	Niben101Scf00128g03011	Niben101Scf00286g01006	Niben101Scf00770g01003	Niben101Scf00690g01004	Niben101Scf00239g10012					Niben101Scf00526g02005
	Niben101Scf00505g00005	Niben101Scf00170g05007	Niben101Scf00311g02004	Niben101Scf01289g00006	Niben101Scf00128g03002	Niben101Scf00286g01015	Niben101Scf00773g08003	Niben101Scf00691g03010	Niben101Scf00245g04009					Niben101Scf00069g07004
	Niben101Scf00508g00002	Niben101Scf00173g04002	Niben101Scf00312g00002	Niben101Scf01289g02018	Niben101Scf00128g03019	Niben101Scf00286g03002	Niben101Scf00779g08010	Niben101Scf00702g00053	Niben101Scf00247g00013					Niben101Scf06736g07004
	Niben101Scf00519g00015	Niben101Scf00173g06003	Niben101Scf00312g00004	Niben101Scf01293g03012	Niben101Scf00128g04006	Niben101Scf00288g05004	Niben101Scf00793g07004	Niben101Scf00705g02002	Niben101Scf00247g01002					Niben101Scf01147g05011
	Niben101Scf00528g01006	Niben101Scf00175g02019	Niben101Scf00318g02012	Niben101Scf01328g01012	Niben101Scf00128g05001	Niben101Scf00289g05001	Niben101Scf00793g09007	Niben101Scf00705g03022	Niben101Scf00247g03012					Niben101Scf00457g11002
	Niben101Scf00536g12004	Niben101Scf00176g03001	Niben101Scf00318g10005	Niben101Scf01328g02009	Niben101Scf00130g01025	Niben101Scf00291g02025	Niben101Scf00801g03002	Niben101Scf00709g03002	Niben101Scf00249g00005					Niben101Scf00757g03002
	Niben101Scf00539g02004	Niben101Scf00176g09013	Niben101Scf00320g02024	Niben101Scf01339g00008	Niben101Scf00132g02003	Niben101Scf00304g07022	Niben101Scf00807g02005	Niben101Scf00710g00006	Niben101Scf00249g01002					Niben101Scf04847g00009
	Niben101Scf00539g07034	Niben101Scf00177g09018	Niben101Scf00326g01008	Niben101Scf01349g03016	Niben101Scf00133g06001	Niben101Scf00308g00008	Niben101Scf00811g01003	Niben101Scf00711g02004	Niben101Scf00254g00004					Niben101Scf00437g00015
	Niben101Scf00543g02006	Niben101Scf00177g09010	Niben101Scf00332g12011	Niben101Scf01374g06001	Niben101Scf00135g00017	Niben101Scf00308g01005	Niben101Scf00812g01006	Niben101Scf00711g02008	Niben101Scf00254g05005					Niben101Scf01220g04008
	Niben101Scf00543g02007	Niben101Scf00180g00007	Niben101Scf00339g04001	Niben101Scf01375g06007	Niben101Scf00135g03035	Niben101Scf00309g05011	Niben101Scf00821g02001	Niben101Scf00713g04014	Niben101Scf00254g08008					Niben101Scf18347g00001
	Niben101Scf00551g00006	Niben101Scf00180g01011	Niben101Scf00345g01021	Niben101Scf01375g09035	Niben101Scf00138g01020	Niben101Scf00311g02004	Niben101Scf00821g16001	Niben101Scf00715g09005	Niben101Scf00261g01006					Niben101Scf04776g00011
	Niben101Scf00551g01026	Niben101Scf00180g07005	Niben101Scf00350g03005	Niben101Scf01376g04033	Niben101Scf00138g05021	Niben101Scf00311g03009	Niben101Scf00824g00002	Niben101Scf00717g01006	Niben101Scf00262g05006					Niben101Scf01634g02036
	Niben101Scf00553g04007	Niben101Scf00182g06002	Niben101Scf00350g04009	Niben101Scf01395g00006	Niben101Scf00139g00004	Niben101Scf00317g09002	Niben101Scf00839g04009	Niben101Scf00718g00009	Niben101Scf00270g01002					Niben101Scf02823g04001
	Niben101Scf00557g03002	Niben101Scf00185g04001	Niben101Scf00352g00001	Niben101Scf01396g01003	Niben101Scf00140g00002	Niben101Scf00318g03011	Niben101Scf00841g00013	Niben101Scf00735g01001	Niben101Scf00270g11006					Niben101Scf07198g00003
	Niben101Scf00558g00007	Niben101Scf00188g03009	Niben101Scf00352g01001	Niben101Scf01409g03001	Niben101Scf00141g01007	Niben101Scf00320g02024	Niben101Scf00851g02011	Niben101Scf00735g05005	Niben101Scf00270g15011					Niben101Scf02104g01010
	Niben101Scf00559g02004	Niben101Scf00188g03002	Niben101Scf00352g02001	Niben101Scf01409g12029	Niben101Scf00144g00007	Niben101Scf00321g01008	Niben101Scf00851g04002	Niben101Scf00739g01009	Niben101Scf00271g01019					Niben101Scf02510g05021
	Niben101Scf00559g03007	Niben101Scf00189g03001	Niben101Scf00355g02001	Niben101Scf01460g03010	Niben101Scf00144g02015	Niben101Scf00321g02008	Niben101Scf00851g06016	Niben101Scf00742g00012	Niben101Scf00271g07022					Niben101Scf01982g03006
	Niben101Scf00560g09004	Niben101Scf00189g05003	Niben101Scf00358g00017	Niben101Scf01463g07007	Niben101Scf00144g04001	Niben101Scf00321g04014	Niben101Scf00862g01016	Niben101Scf00752g02009	Niben101Scf00272g11022					Niben101Scf07115g00024
	Niben101Scf00568g04012	Niben101Scf00193g00017	Niben101Scf00367g02011	Niben101Scf01482g01007	Niben101Scf00146g00008	Niben101Scf00321g05002	Niben101Scf00870g05004	Niben101Scf00753g02005	Niben101Scf00276g02009					Niben101Scf10448g00018
	Niben101Scf00568g04005	Niben101Scf00193g06003	Niben101Scf00367g05002	Niben101Scf01483g03010	Niben101Scf00149g00008	Niben101Scf00322g00004	Niben101Scf00870g13015	Niben101Scf00773g14006	Niben101Scf00279g02001					Niben101Scf05227g00013
	Niben101Scf00576g02030	Niben101Scf00197g02006	Niben101Scf00367g09002	Niben101Scf01486g02004	Niben101Scf00149g03001	Niben101Scf00338g04003	Niben101Scf00872g01003	Niben101Scf00776g04004	Niben101Scf00279g11001					Niben101Scf03370g04009
	Niben101Scf00577g00006	Niben101Scf00199g01006	Niben101Scf00369g00001	Niben101Scf01493g00007	Niben101Scf00149g06014	Niben101Scf00338g06015	Niben101Scf00883g16003	Niben101Scf00781g06019	Niben101Scf00282g02002					Niben101Scf05645g08004
	Niben101Scf00577g01007	Niben101Scf00199g01002	Niben101Scf00369g04005	Niben101Scf01497g04011	Niben101Scf00149g10001	Niben101Scf00341g09008	Niben101Scf00883g16004	Niben101Scf00784g01003	Niben101Scf00286g01006					Niben101Scf25794g00004
	Niben101Scf00577g07003	Niben101Scf00199g02008	Niben101Scf00369g13007	Niben101Scf01506g02001	Niben101Scf00150g00007	Niben101Scf00343g08005	Niben101Scf00894g03020	Niben101Scf00786g02015	Niben101Scf00286g03002					Niben101Scf00537g02022
	Niben101Scf00578g00012	Niben101Scf00199g05025	Niben101Scf00369g15012	Niben101Scf01529g02004	Niben101Scf00150g02011	Niben101Scf00351g05003	Niben101Scf00895g00004	Niben101Scf00788g02014	Niben101Scf00286g05014					Niben101Scf05680g00025
	Niben101Scf00592g01002	Niben101Scf00199g05004	Niben101Scf00369g21004	Niben101Scf01529g04008	Niben101Scf00150g03003	Niben101Scf00352g00001	Niben101Scf00897g02011	Niben101Scf00790g00004	Niben101Scf00288g04002					Niben101Ctg15252g00002
	Niben101Scf00592g07006	Niben101Scf00202g06008	Niben101Scf00370g03005	Niben101Scf01611g13001	Niben101Scf00151g03003	Niben101Scf00352g02001	Niben101Scf00927g11001	Niben101Scf00793g09009	Niben101Scf00288g09010					Niben101Scf02474g03025
	Niben101Scf00592g15016	Niben101Scf00202g07002	Niben101Scf00370g04030	Niben101Scf01623g09005	Niben101Scf00151t05017	Niben101Scf00355g02001	Niben101Scf00955g00003	Niben101Scf00795g00009	Niben101Scf00288g11008					Niben101Scf05250g02011
	Niben101Scf00595g01006	Niben101Scf00206g00014	Niben101Scf00372g02011	Niben101Scf01627g02011	Niben101Scf00152g20002	Niben101Scf00355g02002	Niben101Scf00960g02006	Niben101Scf00812g01006	Niben101Scf00288g17013					Niben101Scf01020g00009
	Niben101Scf00595g03001	Niben101Scf00207g02007	Niben101Scf00372g04013	Niben101Scf01628g00019	Niben101Scf00153g00023	Niben101Scf00355g04013	Niben101Scf00963g04011	Niben101Scf00817g04005	Niben101Scf00288g17017					Niben101Scf04711g00016
	Niben101Scf00597g00008	Niben101Scf00213g01002	Niben101Scf00377g02007	Niben101Scf01628g02006	Niben101Scf00154g01001	Niben101Scf00360g03008	Niben101Scf00966g04004	Niben101Scf00821g10001	Niben101Scf00290g00008					Niben101Scf01102g00009
	Niben101Scf00602g00006	Niben101Scf00214g03009	Niben101Scf00378g02005	Niben101Scf01641g00002	Niben101Scf00155g00008	Niben101Scf00361g01010	Niben101Scf00970g02006	Niben101Scf00821g12023	Niben101Scf00305g05031					Niben101Scf02023g01005
	Niben101Scf00606g00010	Niben101Scf00215g05003	Niben101Scf00380g02001	Niben101Scf01641g00004	Niben101Scf00155g03002	Niben101Scf00367g05002	Niben101Scf00974g00003	Niben101Scf00823g00002	Niben101Scf00308g00008					Niben101Scf27527g00004
	Niben101Scf00606g00011	Niben101Scf00217g00006	Niben101Scf00381g01002	Niben101Scf01655g02024	Niben101Scf00156g01002	Niben101Scf00369g02017	Niben101Scf00982g02005	Niben101Scf00823g01010	Niben101Scf00311g00003					Niben101Scf02253g11001
	Niben101Scf00606g01001	Niben101Scf00220g02002	Niben101Scf00389g00004	Niben101Scf01655g04006	Niben101Scf00159g03005	Niben101Scf00369g04021	Niben101Scf00984g09008	Niben101Scf00837g12026	Niben101Scf00312g00004					Niben101Scf09555g01004
	Niben101Scf00611g04005	Niben101Scf00223g03019	Niben101Scf00390g00002	Niben101Scf01658g01011	Niben101Scf00159g08019	Niben101Scf00369g04005	Niben101Scf00985g06002	Niben101Scf00839g00006	Niben101Scf00315g01011					Niben101Scf08937g00004
	Niben101Scf00613g02007	Niben101Scf00225g04007	Niben101Scf00390g02001	Niben101Scf01670g04003	Niben101Scf00159g08007	Niben101Scf00369g05009	Niben101Scf00990g02022	Niben101Scf00845g00003	Niben101Scf00318g02012					Niben101Scf05073g02002
	Niben101Scf00614g00023	Niben101Scf00225g05002	Niben101Scf00390g04007	Niben101Scf01676g00009	Niben101Scf00160g10002	Niben101Scf00369g05011	Niben101Scf00995g00005	Niben101Scf00857g00005	Niben101Scf00318g03011					Niben101Scf00436g04003
	Niben101Scf00616g00002	Niben101Scf00225g06013	Niben101Scf00390g05022	Niben101Scf01677g04002	Niben101Scf00161g05002	Niben101Scf00369g13007	Niben101Scf01001g07020	Niben101Scf00858g06023	Niben101Scf00318g05002					Niben101Scf03309g04008
	Niben101Scf00634g04009	Niben101Scf00225g07011	Niben101Scf00397g06001	Niben101Scf01682g01007	Niben101Scf00163g00004	Niben101Scf00369g15012	Niben101Scf01002g13002	Niben101Scf00867g00001	Niben101Scf00319g00006					Niben101Scf02293g03024
	Niben101Scf00639g02005	Niben101Scf00226g02003	Niben101Scf00397g08002	Niben101Scf01685g07011	Niben101Scf00163g01009	Niben101Scf00369g16003	Niben101Scf01005g06011	Niben101Scf00869g02001	Niben101Scf00320g02001					Niben101Scf02860g03010
	Niben101Scf00646g05015	Niben101Scf00228g06003	Niben101Scf00398g07006	Niben101Scf01687g01003	Niben101Scf00163g11001	Niben101Scf00369g21008	Niben101Scf01013g07004	Niben101Scf00870g01021	Niben101Scf00321g01008					Niben101Scf00308g01005
	Niben101Scf00653g00002	Niben101Scf00229g01002	Niben101Scf00402g04008	Niben101Scf01696g00011	Niben101Scf00163g15011	Niben101Scf00370g03012	Niben101Scf01015g01002	Niben101Scf00870g07009	Niben101Scf00327g00014					Niben101Scf00799g00011
	Niben101Scf00654g04006	Niben101Scf00229g02008	Niben101Scf00402g05010	Niben101Scf01696g06033	Niben101Scf00163g19001	Niben101Scf00372g01009	Niben101Scf01018g00007	Niben101Scf00870g17013	Niben101Scf00327g01037					Niben101Scf01376g04034
	Niben101Scf00661g02003	Niben101Scf00234g02044	Niben101Scf00404g01009	Niben101Scf01731g05006	Niben101Scf00163g22002	Niben101Scf00372g05013	Niben101Scf01020g02008	Niben101Scf00875g05008	Niben101Scf00328g00001					Niben101Scf03634g11004
	Niben101Scf00665g00007	Niben101Scf00234g02026	Niben101Scf00408g00002	Niben101Scf01739g08010	Niben101Scf00163g22004	Niben101Scf00375g03016	Niben101Scf01025g07003	Niben101Scf00878g02006	Niben101Scf00328g02002					Niben101Scf04477g02006
	Niben101Scf00671g00008	Niben101Scf00236g01011	Niben101Scf00410g00006	Niben101Scf01758g00007	Niben101Scf00165g00014	Niben101Scf00377g01010	Niben101Scf01025g13015	Niben101Scf00879g00005	Niben101Scf00332g00007					Niben101Scf00980g01002
	Niben101Scf00679g02003	Niben101Scf00238g09004	Niben101Scf00412g01010	Niben101Scf01764g01012	Niben101Scf00167g00015	Niben101Scf00383g02003	Niben101Scf01027g01010	Niben101Scf00885g07005	Niben101Scf00338g02016					Niben101Scf12361g03010
	Niben101Scf00683g03020	Niben101Scf00239g07005	Niben101Scf00414g05002	Niben101Scf01824g00013	Niben101Scf00168g07002	Niben101Scf00383g04013	Niben101Scf01032g02016	Niben101Scf00890g01020	Niben101Scf00338g04003					Niben101Scf10015g09022
	Niben101Scf00684g01001	Niben101Scf00239g10012	Niben101Scf00414g05014	Niben101Scf01830g01027	Niben101Scf00170g04004	Niben101Scf00383g04011	Niben101Scf01033g01003	Niben101Scf00895g00012	Niben101Scf00338g06015					Niben101Scf14632g00003
	Niben101Scf00687g03008	Niben101Scf00244g03004	Niben101Scf00415g01005	Niben101Scf01833g00001	Niben101Scf00173g02003	Niben101Scf00383g04026	Niben101Scf01037g01015	Niben101Scf00897g00001	Niben101Scf00344g04010					Niben101Scf00074g02024
	Niben101Scf00687g04018	Niben101Scf00245g02007	Niben101Scf00416g02005	Niben101Scf01834g00002	Niben101Scf00173g04010	Niben101Scf00388g03005	Niben101Scf01042g03010	Niben101Scf00897g02011	Niben101Scf00345g01021					Niben101Scf03478g00008
	Niben101Scf00688g02001	Niben101Scf00245g05007	Niben101Scf00416g05005	Niben101Scf01836g00002	Niben101Scf00173g04001	Niben101Scf00388g06006	Niben101Scf01046g02013	Niben101Scf00905g12002	Niben101Scf00349g01013					Niben101Scf04817g00012
	Niben101Scf00691g02032	Niben101Scf00247g05011	Niben101Scf00420g01003	Niben101Scf01852g04029	Niben101Scf00173g04002	Niben101Scf00388g07005	Niben101Scf01051g10024	Niben101Scf00912g08004	Niben101Scf00349g06005					Niben101Scf07054g00003
	Niben101Scf00693g01010	Niben101Scf00248g02026	Niben101Scf00426g01004	Niben101Scf01855g00004	Niben101Scf00173g07012	Niben101Scf00389g00004	Niben101Scf01052g01005	Niben101Scf00920g00015	Niben101Scf00350g03015					Niben101Scf07034g00004
	Niben101Scf00703g04005	Niben101Scf00253g01016	Niben101Scf00428g05011	Niben101Scf01859g00003	Niben101Scf00173g06003	Niben101Scf00390g04007	Niben101Scf01052g01004	Niben101Scf00923g01005	Niben101Scf00351g05003					Niben101Scf04110g00011
	Niben101Scf00709g07008	Niben101Scf00254g00006	Niben101Scf00428g11016	Niben101Scf01866g01035	Niben101Scf00175g02014	Niben101Scf00390g04005	Niben101Scf01052g01003	Niben101Scf00927g08010	Niben101Scf00354g01012					Niben101Scf02294g00009
	Niben101Scf00711g02008	Niben101Scf00254g02007	Niben101Scf00428g15008	Niben101Scf01872g02005	Niben101Scf00176g00003	Niben101Scf00393g02001	Niben101Scf01055g00004	Niben101Scf00929g00004	Niben101Scf00355g00002					Niben101Scf03376g02003
	Niben101Scf00712g01018	Niben101Scf00254g05006	Niben101Scf00430g00002	Niben101Scf01881g02004	Niben101Scf00176g03001	Niben101Scf00397g06001	Niben101Scf01056g05008	Niben101Scf00956g01014	Niben101Scf00355g02002					Niben101Scf21125g00005
	Niben101Scf00712g05032	Niben101Scf00254g08006	Niben101Scf00436g04003	Niben101Scf01894g02004	Niben101Scf00177g09010	Niben101Scf00402g02003	Niben101Scf01061g00002	Niben101Scf00959g00012	Niben101Scf00358g00017					Niben101Scf00565g00013
	Niben101Scf00713g02004	Niben101Scf00257g00011	Niben101Scf00436g06007	Niben101Scf01917g05005	Niben101Scf00180g00007	Niben101Scf00402g04008	Niben101Scf01061g08025	Niben101Scf00960g09001	Niben101Scf00360g03008					Niben101Scf05151g03009
	Niben101Scf00717g01006	Niben101Scf00257g00007	Niben101Scf00437g00015	Niben101Scf01922g10004	Niben101Scf00180g03008	Niben101Scf00402g05010	Niben101Scf01062g06001	Niben101Scf00960g10006	Niben101Scf00362g00019					Niben101Scf01763g02015
	Niben101Scf00735g01001	Niben101Scf00262g03003	Niben101Scf00442g05006	Niben101Scf01927g04006	Niben101Scf00180g10016	Niben101Scf00410g00006	Niben101Scf01063g00005	Niben101Scf00961g04002	Niben101Scf00367g03013					Niben101Scf03852g01005
	Niben101Scf00735g03006	Niben101Scf00264g02010	Niben101Scf00442g05003	Niben101Scf01927g04007	Niben101Scf00181g00004	Niben101Scf00415g01005	Niben101Scf01064g01002	Niben101Scf00963g04011	Niben101Scf00367g09002					Niben101Scf03397g00002
	Niben101Scf00735g05005	Niben101Scf00264g03009	Niben101Scf00442g09009	Niben101Scf01934g02004	Niben101Scf00182g02005	Niben101Scf00415g04001	Niben101Scf01066g04001	Niben101Scf00966g01006	Niben101Scf00369g04021					Niben101Scf06376g03004
	Niben101Scf00737g00006	Niben101Scf00270g13010	Niben101Scf00442g10001	Niben101Scf01941g01008	Niben101Scf00182g06002	Niben101Scf00420g01013	Niben101Scf01071g00009	Niben101Scf00966g04004	Niben101Scf00369g24006					Niben101Scf04723g00001
	Niben101Scf00739g03001	Niben101Scf00270g15011	Niben101Scf00442g10010	Niben101Scf01953g00004	Niben101Scf00188g03009	Niben101Scf00421g01025	Niben101Scf01076g05026	Niben101Scf00983g01005	Niben101Scf00372g02011					Niben101Scf01111g02001
	Niben101Scf00741g01033	Niben101Scf00270g15015	Niben101Scf00445g02003	Niben101Scf01958g01006	Niben101Scf00188g03002	Niben101Scf00426g02005	Niben101Scf01082g02019	Niben101Scf00987g06003	Niben101Scf00375g03016					Niben101Scf07508g08003
	Niben101Scf00745g00015	Niben101Scf00270g15012	Niben101Scf00447g01011	Niben101Scf01958g03001	Niben101Scf00189g03001	Niben101Scf00428g08011	Niben101Scf01083g00008	Niben101Scf00996g02009	Niben101Scf00376g03007					Niben101Scf03062g02017
	Niben101Scf00747g09009	Niben101Scf00270g16015	Niben101Scf00448g17006	Niben101Scf01959g01001	Niben101Scf00189g05003	Niben101Scf00428g08018	Niben101Scf01084g01009	Niben101Scf01001g06001	Niben101Scf00377g01010					Niben101Scf06763g00019
	Niben101Scf00747g10011	Niben101Scf00271g01020	Niben101Scf00448g18002	Niben101Scf01976g00017	Niben101Scf00192g01023	Niben101Scf00428g11001	Niben101Scf01084g01008	Niben101Scf01001g07020	Niben101Scf00381g01002					Niben101Scf01375g02012
	Niben101Scf00752g03013	Niben101Scf00271g02013	Niben101Scf00448g19012	Niben101Scf01992g01011	Niben101Scf00192g01027	Niben101Scf00430g00002	Niben101Scf01100g06008	Niben101Scf01005g01017	Niben101Scf00381g05001					Niben101Scf03129g03011
	Niben101Scf00753g02005	Niben101Scf00271g04024	Niben101Scf00449g00004	Niben101Scf01999g03013	Niben101Scf00193g03004	Niben101Scf00436g02005	Niben101Scf01116g01004	Niben101Scf01005g02014	Niben101Scf00381g07025					Niben101Scf13932g00001
	Niben101Scf00753g02007	Niben101Scf00271g09019	Niben101Scf00454g05025	Niben101Scf02010g04027	Niben101Scf00197g02006	Niben101Scf00436g04003	Niben101Scf01119g02007	Niben101Scf01005g03003	Niben101Scf00383g03001					Niben101Scf00812g02008
	Niben101Scf00757g05004	Niben101Scf00276g02010	Niben101Scf00457g11002	Niben101Scf02015g01007	Niben101Scf00199g01006	Niben101Scf00436g06007	Niben101Scf01124g23011	Niben101Scf01005g10006	Niben101Scf00383g04026					Niben101Scf01679g03027
	Niben101Scf00761g05018	Niben101Scf00279g11013	Niben101Scf00460g04028	Niben101Scf02015g03007	Niben101Scf00199g03003	Niben101Scf00437g00015	Niben101Scf01124g26001	Niben101Scf01009g01017	Niben101Scf00388g06007					Niben101Scf06437g04022
	Niben101Scf00770g01003	Niben101Scf00280g01007	Niben101Scf00461g07003	Niben101Scf02027g02020	Niben101Scf00199g05025	Niben101Scf00439g10056	Niben101Scf01142g02005	Niben101Scf01012g01020	Niben101Scf00390g00002					Niben101Scf01073g00003
	Niben101Scf00773g14006	Niben101Scf00282g00002	Niben101Scf00467g00009	Niben101Scf02044g05020	Niben101Scf00201g01002	Niben101Scf00440g04010	Niben101Scf01143g06017	Niben101Scf01022g02009	Niben101Scf00393g02008					Niben101Scf01819g04003
	Niben101Scf00780g02006	Niben101Scf00286g01006	Niben101Scf00468g01013	Niben101Scf02044g05022	Niben101Scf00201g01020	Niben101Scf00442g01001	Niben101Scf01171g06008	Niben101Scf01022g03011	Niben101Scf00396g00013					Niben101Scf10122g00007
	Niben101Scf00789g00009	Niben101Scf00286g03002	Niben101Scf00470g06004	Niben101Scf02044g08008	Niben101Scf00202g07004	Niben101Scf00442g05006	Niben101Scf01172g06007	Niben101Scf01025g04006	Niben101Scf00397g08002					Niben101Scf09882g00006
	Niben101Scf00793g04011	Niben101Scf00288g03003	Niben101Scf00472g03021	Niben101Scf02044g13013	Niben101Scf00202g07002	Niben101Scf00442g09009	Niben101Scf01172g11018	Niben101Scf01026g01003	Niben101Scf00398g07006					Niben101Scf03114g03002
	Niben101Scf00793g07004	Niben101Scf00288g15003	Niben101Scf00472g05009	Niben101Scf02049g00002	Niben101Scf00204g00004	Niben101Scf00442g10001	Niben101Scf01176g00002	Niben101Scf01035g04005	Niben101Scf00404g02004					Niben101Scf01591g00015
	Niben101Scf00802g00005	Niben101Scf00288g17006	Niben101Scf00474g13005	Niben101Scf02050g00011	Niben101Scf00206g00014	Niben101Scf00442g10010	Niben101Scf01177g01003	Niben101Scf01046g02013	Niben101Scf00409g03001					Niben101Scf01976g00014
	Niben101Scf00806g02001	Niben101Scf00288g18014	Niben101Scf00479g03021	Niben101Scf02073g02001	Niben101Scf00206g01004	Niben101Scf00445g02003	Niben101Scf01188g08016	Niben101Scf01052g06002	Niben101Scf00414g05002					Niben101Scf10708g02011
	Niben101Scf00811g09001	Niben101Scf00289g05001	Niben101Scf00481g01010	Niben101Scf02125g00019	Niben101Scf00206g01032	Niben101Scf00446g09004	Niben101Scf01191g02001	Niben101Scf01061g07011	Niben101Scf00415g01004					Niben101Scf01432g04001
	Niben101Scf00812g00008	Niben101Scf00294g01014	Niben101Scf00482g02014	Niben101Scf02156g14028	Niben101Scf00207g02007	Niben101Scf00447g00009	Niben101Scf01191g03008	Niben101Scf01061g07013	Niben101Scf00415g03003					Niben101Scf03036g00005
	Niben101Scf00819g01009	Niben101Scf00297g00013	Niben101Scf00483g02004	Niben101Scf02172g01006	Niben101Scf00207g04007	Niben101Scf00448g07005	Niben101Scf01198g02004	Niben101Scf01061g08031	Niben101Scf00415g04001					Niben101Scf00841g02021
	Niben101Scf00820g00001	Niben101Scf00298g00001	Niben101Scf00484g03012	Niben101Scf02176g00001	Niben101Scf00209g00010	Niben101Scf00448g12001	Niben101Scf01204g00035	Niben101Scf01061g08039	Niben101Scf00417g00008					Niben101Scf03307g06003
	Niben101Scf00823g00002	Niben101Scf00301g03001	Niben101Scf00487g00017	Niben101Scf02190g04004	Niben101Scf00211g00046	Niben101Scf00448g19009	Niben101Scf01212g03005	Niben101Scf01063g00017	Niben101Scf00420g01003					Niben101Scf02658g03021
	Niben101Scf00825g03003	Niben101Scf00302g03028	Niben101Scf00488g01002	Niben101Scf02191g00014	Niben101Scf00212g01017	Niben101Scf00449g06013	Niben101Scf01222g01012	Niben101Scf01063g02002	Niben101Scf00422g01021					Niben101Scf06949g00004
	Niben101Scf00837g11004	Niben101Scf00305g03012	Niben101Scf00490g01035	Niben101Scf02191g00008	Niben101Scf00212g01015	Niben101Scf00454g05025	Niben101Scf01237g05004	Niben101Scf01063g04016	Niben101Scf00426g02005					Niben101Scf08690g02019
	Niben101Scf00850g01025	Niben101Scf00305g03001	Niben101Scf00497g02004	Niben101Scf02195g04001	Niben101Scf00212g03010	Niben101Scf00457g11002	Niben101Scf01240g03008	Niben101Scf01073g02006	Niben101Scf00428g08018					Niben101Scf00390g04007
	Niben101Scf00851g00023	Niben101Scf00307g01019	Niben101Scf00497g09006	Niben101Scf02210g00001	Niben101Scf00213g01002	Niben101Scf00461g07003	Niben101Scf01240g07003	Niben101Scf01084g01009	Niben101Scf00428g11001					Niben101Scf01936g01001
	Niben101Scf00853g04007	Niben101Scf00307g01030	Niben101Scf00501g00004	Niben101Scf02210g11010	Niben101Scf00214g00007	Niben101Scf00468g01013	Niben101Scf01249g02006	Niben101Scf01084g02006	Niben101Scf00428g15008					Niben101Scf17398g00005
	Niben101Scf00853g07005	Niben101Scf00307g01033	Niben101Scf00501g04001	Niben101Scf02215g01004	Niben101Scf00215g02009	Niben101Scf00472g07014	Niben101Scf01252g00003	Niben101Scf01084g05013	Niben101Scf00428g17008					Niben101Scf13387g00016
	Niben101Scf00854g05039	Niben101Scf00307g02001	Niben101Scf00503g10003	Niben101Scf02215g05019	Niben101Scf00215g05003	Niben101Scf00479g03021	Niben101Scf01253g01004	Niben101Scf01084g05004	Niben101Scf00430g01026					Niben101Scf05385g02008
	Niben101Scf00861g05006	Niben101Scf00308g01005	Niben101Scf00504g02001	Niben101Scf02219g00002	Niben101Scf00217g00006	Niben101Scf00480g01009	Niben101Scf01267g11013	Niben101Scf01091g00012	Niben101Scf00436g02005					Niben101Scf01392g00011
	Niben101Scf00861g07002	Niben101Scf00309g00001	Niben101Scf00504g06004	Niben101Scf02235g02002	Niben101Scf00218g04008	Niben101Scf00481g05007	Niben101Scf01269g03010	Niben101Scf01094g01011	Niben101Scf00436g06006					Niben101Scf07489g01003
	Niben101Scf00870g13015	Niben101Scf00312g01008	Niben101Scf00508g06005	Niben101Scf02236g07003	Niben101Scf00219g00004	Niben101Scf00482g02005	Niben101Scf01269g13038	Niben101Scf01100g01013	Niben101Scf00440g00002					Niben101Scf09596g01004
	Niben101Scf00872g00007	Niben101Scf00312g03005	Niben101Scf00509g03004	Niben101Scf02237g09009	Niben101Scf00219g04018	Niben101Scf00482g02014	Niben101Scf01281g08006	Niben101Scf01100g01014	Niben101Scf00442g01001					Niben101Scf04132g02001
	Niben101Scf00872g01002	Niben101Scf00314g01006	Niben101Scf00522g01007	Niben101Scf02240g03015	Niben101Scf00219g06002	Niben101Scf00487g00014	Niben101Scf01289g00001	Niben101Scf01100g04004	Niben101Scf00446g09004					Niben101Scf06957g00010
	Niben101Scf00873g01013	Niben101Scf00317g09002	Niben101Scf00525g04010	Niben101Scf02248g01002	Niben101Scf00219g07016	Niben101Scf00490g01040	Niben101Scf01289g00006	Niben101Scf01100g06015	Niben101Scf00447g00009					Niben101Scf05848g04006
	Niben101Scf00876g00006	Niben101Scf00317g11004	Niben101Scf00526g02019	Niben101Scf02249g00006	Niben101Scf00220g02002	Niben101Scf00497g09006	Niben101Scf01289g02018	Niben101Scf01105g03002	Niben101Scf00447g02008					Niben101Scf00879g03006
	Niben101Scf00883g12004	Niben101Scf00318g03011	Niben101Scf00526g02005	Niben101Scf02249g05013	Niben101Scf00223g03019	Niben101Scf00501g03004	Niben101Scf01289g09016	Niben101Scf01105g04004	Niben101Scf00448g21006					Niben101Scf12983g01054
	Niben101Scf00885g19001	Niben101Scf00318g10005	Niben101Scf00530g00003	Niben101Scf02319g12008	Niben101Scf00225g04007	Niben101Scf00501g04001	Niben101Scf01290g01028	Niben101Scf01116g01002	Niben101Scf00449g00004					Niben101Scf06596g03021
	Niben101Scf00890g01028	Niben101Scf00321g02008	Niben101Scf00537g02022	Niben101Scf02336g01003	Niben101Scf00225g05002	Niben101Scf00504g02001	Niben101Scf01290g01025	Niben101Scf01124g27025	Niben101Scf00449g04001					Niben101Scf00016g02001
	Niben101Scf00893g00004	Niben101Scf00321g04014	Niben101Scf00539g02002	Niben101Scf02340g01003	Niben101Scf00225g06013	Niben101Scf00504g06016	Niben101Scf01290g01013	Niben101Scf01130g01014	Niben101Scf00454g05005					Niben101Scf11484g00007
	Niben101Scf00897g00001	Niben101Scf00322g00002	Niben101Scf00542g01003	Niben101Scf02340g02009	Niben101Scf00225g07011	Niben101Scf00504g06004	Niben101Scf01313g06004	Niben101Scf01133g11002	Niben101Scf00457g09007					Niben101Scf08141g01011
	Niben101Scf00912g04004	Niben101Scf00324g02004	Niben101Scf00551g02008	Niben101Scf02346g03015	Niben101Scf00228g06003	Niben101Scf00505g06008	Niben101Scf01318g00004	Niben101Scf01142g02005	Niben101Scf00466g03020					Niben101Scf05134g03007
	Niben101Scf00920g02006	Niben101Scf00324g02036	Niben101Scf00559g03009	Niben101Scf02348g10009	Niben101Scf00228g11013	Niben101Scf00505g06002	Niben101Scf01318g01012	Niben101Scf01143g09016	Niben101Scf00466g04005					Niben101Scf02537g04005
	Niben101Scf00920g05015	Niben101Scf00326g00004	Niben101Scf00565g00013	Niben101Scf02353g04005	Niben101Scf00229g01002	Niben101Scf00508g06005	Niben101Scf01320g01003	Niben101Scf01146g12006	Niben101Scf00470g03014					Niben101Scf01383g05002
	Niben101Scf00926g01011	Niben101Scf00332g06016	Niben101Scf00565g00012	Niben101Scf02366g00003	Niben101Scf00229g03008	Niben101Scf00509g00020	Niben101Scf01326g11012	Niben101Scf01148g01006	Niben101Scf00470g07001					Niben101Scf01521g08013
	Niben101Scf00927g04014	Niben101Scf00332g06030	Niben101Scf00571g04017	Niben101Scf02393g01014	Niben101Scf00230g00004	Niben101Scf00522g01007	Niben101Scf01328g01012	Niben101Scf01150g05007	Niben101Scf00471g03014					Niben101Scf02361g03010
	Niben101Scf00927g08001	Niben101Scf00332g12011	Niben101Scf00571g09005	Niben101Scf02405g03003	Niben101Scf00231g01003	Niben101Scf00522g01017	Niben101Scf01328g02027	Niben101Scf01151g00003	Niben101Scf00474g02009					Niben101Scf00415g01005
	Niben101Scf00949g01013	Niben101Scf00338g03004	Niben101Scf00576g02004	Niben101Scf02407g03010	Niben101Scf00234g01013	Niben101Scf00525g00006	Niben101Scf01339g00008	Niben101Scf01154g19004	Niben101Scf00482g02006					Niben101Scf00202g07002
	Niben101Scf00951g00005	Niben101Scf00339g16007	Niben101Scf00576g02010	Niben101Scf02411g00015	Niben101Scf00234g01015	Niben101Scf00525g04010	Niben101Scf01340g02005	Niben101Scf01166g08002	Niben101Scf00483g03004					Niben101Scf02930g00009
	Niben101Scf00953g04020	Niben101Scf00340g00006	Niben101Scf00577g09001	Niben101Scf02433g06015	Niben101Scf00234g02044	Niben101Scf00526g00018	Niben101Scf01362g03006	Niben101Scf01171g03013	Niben101Scf00487g00017					Niben101Scf00504g06004
	Niben101Scf00953g08007	Niben101Scf00341g05009	Niben101Scf00579g02012	Niben101Scf02437g08005	Niben101Scf00234g02021	Niben101Scf00526g02019	Niben101Scf01365g06013	Niben101Scf01178g01002	Niben101Scf00487g00014					Niben101Scf01232g01005
	Niben101Scf00960g02006	Niben101Scf00343g09031	Niben101Scf00595g01001	Niben101Scf02459g07003	Niben101Scf00236g00005	Niben101Scf00526g02005	Niben101Scf01374g01016	Niben101Scf01182g01020	Niben101Scf00487g06013					Niben101Scf32157g01002
	Niben101Scf00960g03014	Niben101Scf00348g06006	Niben101Scf00595g04023	Niben101Scf02474g00009	Niben101Scf00236g01011	Niben101Scf00530g00003	Niben101Scf01374g02009	Niben101Scf01184g06007	Niben101Scf00491g02005					Niben101Scf00501g04001
	Niben101Scf00961g04012	Niben101Scf00349g01014	Niben101Scf00597g08024	Niben101Scf02479g03009	Niben101Scf00238g09004	Niben101Scf00530g06012	Niben101Scf01375g06007	Niben101Scf01184g09019	Niben101Scf00497g08005					Niben101Scf03908g02005
	Niben101Scf00962g02008	Niben101Scf00349g06005	Niben101Scf00603g00007	Niben101Scf02482g02005	Niben101Scf00239g04001	Niben101Scf00537g02022	Niben101Scf01382g02001	Niben101Scf01191g01010	Niben101Scf00501g00004					Niben101Scf13758g00012
	Niben101Scf00962g03006	Niben101Scf00350g03005	Niben101Scf00603g01001	Niben101Scf02497g08023	Niben101Scf00239g10012	Niben101Scf00539g07016	Niben101Scf01394g03001	Niben101Scf01192g00008	Niben101Scf00501g03004					Niben101Scf00887g02006
	Niben101Scf00963g01022	Niben101Scf00350g04009	Niben101Scf00606g00011	Niben101Scf02520g00005	Niben101Scf00240g00004	Niben101Scf00542g02006	Niben101Scf01395g03002	Niben101Scf01203g01002	Niben101Scf00503g04003					Niben101Scf03526g01002
	Niben101Scf00963g03006	Niben101Scf00352g00001	Niben101Scf00611g07009	Niben101Scf02543g02015	Niben101Scf00244g00004	Niben101Scf00542g04011	Niben101Scf01396g01003	Niben101Scf01211g00001	Niben101Scf00505g01005					Niben101Scf07638g01010
	Niben101Scf00963g04011	Niben101Scf00352g01001	Niben101Scf00612g02022	Niben101Scf02560g00010	Niben101Scf00244g03004	Niben101Scf00543g02006	Niben101Scf01402g01007	Niben101Scf01212g01008	Niben101Scf00509g00020					Niben101Scf02819g01001
	Niben101Scf00964g05014	Niben101Scf00355g00002	Niben101Scf00618g01017	Niben101Scf02564g03007	Niben101Scf00244g03017	Niben101Scf00546g04001	Niben101Scf01417g04002	Niben101Scf01219g03010	Niben101Scf00509g03004					Niben101Scf01209g05012
	Niben101Scf00972g01012	Niben101Scf00355g02002	Niben101Scf00622g00006	Niben101Scf02564g10009	Niben101Scf00244g03007	Niben101Scf00550g00014	Niben101Scf01427g00001	Niben101Scf01227g04004	Niben101Scf00522g01017					Niben101Scf01773g06004
	Niben101Scf00975g01015	Niben101Scf00355g04013	Niben101Scf00624g00002	Niben101Scf02581g04012	Niben101Scf00245g04007	Niben101Scf00551g04013	Niben101Scf01435g01002	Niben101Scf01240g03008	Niben101Scf00525g00006					Niben101Scf03385g02012
	Niben101Scf00982g00005	Niben101Scf00358g00017	Niben101Scf00630g02003	Niben101Scf02601g04010	Niben101Scf00245g04009	Niben101Scf00553g04003	Niben101Scf01445g02008	Niben101Scf01243g02011	Niben101Scf00527g01005					Niben101Scf07121g03008
	Niben101Scf00982g02005	Niben101Scf00360g02009	Niben101Scf00638g01013	Niben101Scf02618g04018	Niben101Scf00245g05010	Niben101Scf00558g00007	Niben101Scf01453g06003	Niben101Scf01243g03015	Niben101Scf00527g05004					Niben101Scf01512g06004
	Niben101Scf00984g09008	Niben101Scf00360g05009	Niben101Scf00646g03005	Niben101Scf02653g01003	Niben101Scf00245g05007	Niben101Scf00559g03009	Niben101Scf01469g02008	Niben101Scf01243g03014	Niben101Scf00530g10007					Niben101Scf00173g06003
	Niben101Scf00986g02003	Niben101Scf00362g00007	Niben101Scf00646g06011	Niben101Scf02658g05015	Niben101Scf00247g02004	Niben101Scf00565g00013	Niben101Scf01477g00014	Niben101Scf01249g01002	Niben101Scf00530g11014					Niben101Scf06552g01006
	Niben101Scf00988g01008	Niben101Scf00367g02013	Niben101Scf00650g01008	Niben101Scf02665g02008	Niben101Scf00247g04007	Niben101Scf00567g04007	Niben101Scf01481g00009	Niben101Scf01252g04015	Niben101Scf00536g00003					Niben101Scf00352g00001
	Niben101Scf00990g00008	Niben101Scf00367g03013	Niben101Scf00661g00002	Niben101Scf02680g01006	Niben101Scf00247g05011	Niben101Scf00571g08006	Niben101Scf01493g00007	Niben101Scf01259g04007	Niben101Scf00536g01008					Niben101Scf09433g00001
	Niben101Scf00991g06001	Niben101Scf00367g08003	Niben101Scf00672g00001	Niben101Scf02693g01007	Niben101Scf00248g01002	Niben101Scf00571g09005	Niben101Scf01494g01007	Niben101Scf01269g04008	Niben101Scf00536g12004					Niben101Scf03096g01002
	Niben101Scf00991g08003	Niben101Scf00369g00001	Niben101Scf00675g03013	Niben101Scf02698g00008	Niben101Scf00248g02026	Niben101Scf00571g09002	Niben101Scf01497g04011	Niben101Scf01269g14003	Niben101Scf00537g02018					Niben101Scf05442g00002
	Niben101Scf00994g04003	Niben101Scf00369g04021	Niben101Scf00675g04004	Niben101Scf02720g10009	Niben101Scf00253g01016	Niben101Scf00576g01002	Niben101Scf01511g01006	Niben101Scf01273g01018	Niben101Scf00537g02001					Niben101Scf01232g00007
	Niben101Scf01001g04009	Niben101Scf00369g05011	Niben101Scf00682g05009	Niben101Scf02751g04008	Niben101Scf00254g02007	Niben101Scf00576g02030	Niben101Scf01517g05010	Niben101Scf01273g02006	Niben101Scf00537g02025					Niben101Scf21459g00015
	Niben101Scf01001g07020	Niben101Scf00369g07015	Niben101Scf00690g05001	Niben101Scf02752g00015	Niben101Scf00254g04005	Niben101Scf00576g02010	Niben101Scf01517g08001	Niben101Scf01281g01007	Niben101Scf00539g02003					Niben101Scf04332g02003
	Niben101Scf01008g01008	Niben101Scf00369g09016	Niben101Scf00690g07001	Niben101Scf02752g04007	Niben101Scf00262g03003	Niben101Scf00576g02005	Niben101Scf01520g01002	Niben101Scf01289g08003	Niben101Scf00539g04003					Niben101Scf02398g01001
	Niben101Scf01008g02005	Niben101Scf00369g11014	Niben101Scf00691g02030	Niben101Scf02755g06020	Niben101Scf00264g02010	Niben101Scf00577g12006	Niben101Scf01538g00024	Niben101Scf01291g04005	Niben101Scf00541g05003					Niben101Scf01070g04010
	Niben101Scf01009g00008	Niben101Scf00369g13007	Niben101Scf00703g04003	Niben101Scf02763g00016	Niben101Scf00264g03009	Niben101Scf00578g07004	Niben101Scf01543g01005	Niben101Scf01294g05002	Niben101Scf00560g09004					Niben101Scf36335g00011
	Niben101Scf01010g00009	Niben101Scf00369g19019	Niben101Scf00710g00002	Niben101Scf02772g07002	Niben101Scf00265g01015	Niben101Scf00579g02012	Niben101Scf01543g03001	Niben101Scf01304g01002	Niben101Scf00568g02004					Niben101Scf02720g10006
	Niben101Scf01012g02007	Niben101Scf00369g21012	Niben101Scf00712g05032	Niben101Scf02774g01003	Niben101Scf00270g12006	Niben101Scf00592g07009	Niben101Scf01545g00010	Niben101Scf01304g06002	Niben101Scf00571g04017					Niben101Scf32746g00007
	Niben101Scf01015g00009	Niben101Scf00369g21004	Niben101Scf00713g02001	Niben101Scf02795g00007	Niben101Scf00270g15011	Niben101Scf00595g02005	Niben101Scf01557g09006	Niben101Scf01314g00017	Niben101Scf00571g05009					Niben101Scf00603g00007
	Niben101Scf01020g02008	Niben101Scf00370g01002	Niben101Scf00713g04002	Niben101Scf02816g14006	Niben101Scf00270g15015	Niben101Scf00597g01003	Niben101Scf01566g00007	Niben101Scf01322g00001	Niben101Scf00571g05011					Niben101Scf09409g01016
	Niben101Scf01022g03042	Niben101Scf00370g03012	Niben101Scf00714g08016	Niben101Scf02864g02001	Niben101Scf00271g01019	Niben101Scf00597g05012	Niben101Scf01582g05008	Niben101Scf01326g07001	Niben101Scf00572g00009					Niben101Scf15192g01004
	Niben101Scf01025g04006	Niben101Scf00370g03002	Niben101Scf00715g05005	Niben101Scf02864g06008	Niben101Scf00271g02013	Niben101Scf00600g01011	Niben101Scf01587g00006	Niben101Scf01327g01010	Niben101Scf00573g00014					Niben101Scf00116g06001
	Niben101Scf01032g02002	Niben101Scf00371g03002	Niben101Scf00717g01006	Niben101Scf02904g05011	Niben101Scf00271g04029	Niben101Scf00603g00007	Niben101Scf01587g02019	Niben101Scf01328g02008	Niben101Scf00573g05005					Niben101Scf00713g02001
	Niben101Scf01036g03001	Niben101Scf00372g00003	Niben101Scf00725g03014	Niben101Scf02911g05015	Niben101Scf00271g08008	Niben101Scf00603g08012	Niben101Scf01587g02021	Niben101Scf01339g00008	Niben101Scf00576g02005					Niben101Scf00445g02003
	Niben101Scf01036g07020	Niben101Scf00380g04001	Niben101Scf00725g04003	Niben101Scf02913g00006	Niben101Scf00271g09019	Niben101Scf00603g08021	Niben101Scf01592g00003	Niben101Scf01357g00002	Niben101Scf00577g01007					Niben101Scf01548g00006
	Niben101Scf01037g01017	Niben101Scf00381g01002	Niben101Scf00730g00009	Niben101Scf02927g04002	Niben101Scf00272g08006	Niben101Scf00611g11028	Niben101Scf01593g06002	Niben101Scf01369g00003	Niben101Scf00577g09001					Niben101Scf02945g00002
	Niben101Scf01046g02009	Niben101Scf00381g03014	Niben101Scf00735g02011	Niben101Scf02929g03074	Niben101Scf00272g11023	Niben101Scf00613g02007	Niben101Scf01602g06014	Niben101Scf01369g00024	Niben101Scf00577g12006					Niben101Scf01722g05006
	Niben101Scf01047g01008	Niben101Scf00381g06004	Niben101Scf00735g05005	Niben101Scf02936g04020	Niben101Scf00274g01001	Niben101Scf00613g04011	Niben101Scf01606g02019	Niben101Scf01374g01016	Niben101Scf00578g07005					Niben101Scf04724g03012
	Niben101Scf01048g00011	Niben101Scf00383g04025	Niben101Scf00739g02020	Niben101Scf02952g02005	Niben101Scf00274g03001	Niben101Scf00613g05016	Niben101Scf01616g07001	Niben101Scf01374g13001	Niben101Scf00579g02008					Niben101Scf07311g00005
	Niben101Scf01049g05011	Niben101Scf00383g04013	Niben101Scf00742g01035	Niben101Scf02972g00002	Niben101Scf00276g00009	Niben101Scf00614g00028	Niben101Scf01628g00019	Niben101Scf01375g05001	Niben101Scf00581g01016					Niben101Scf00893g00003
	Niben101Scf01060g00001	Niben101Scf00388g06006	Niben101Scf00747g01027	Niben101Scf02992g03021	Niben101Scf00276g02009	Niben101Scf00622g00006	Niben101Scf01628g02006	Niben101Scf01375g09028	Niben101Scf00582g01034					Niben101Scf05372g02008
	Niben101Scf01066g03011	Niben101Scf00388g08016	Niben101Scf00747g02026	Niben101Scf03011g01012	Niben101Scf00276g02010	Niben101Scf00627g02007	Niben101Scf01631g00010	Niben101Scf01375g09008	Niben101Scf00586g00007					Niben101Scf00911g01003
	Niben101Scf01068g01003	Niben101Scf00389g02009	Niben101Scf00747g05007	Niben101Scf03021g03035	Niben101Scf00278g13003	Niben101Scf00631g01003	Niben101Scf01633g00002	Niben101Scf01376g04032	Niben101Scf00592g00017					Niben101Scf13643g01012
	Niben101Scf01070g04015	Niben101Scf00389g02010	Niben101Scf00749g05001	Niben101Scf03029g03002	Niben101Scf00278g14006	Niben101Scf00635g00003	Niben101Scf01641g00002	Niben101Scf01382g01002	Niben101Scf00592g04013					Niben101Scf01184g16001
	Niben101Scf01071g02001	Niben101Scf00390g04007	Niben101Scf00751g02007	Niben101Scf03038g07007	Niben101Scf00279g07001	Niben101Scf00635g09016	Niben101Scf01641g00004	Niben101Scf01383g07003	Niben101Scf00592g07009					Niben101Scf03271g02005
	Niben101Scf01072g03040	Niben101Scf00395g02024	Niben101Scf00751g06004	Niben101Scf03045g16008	Niben101Scf00280g01007	Niben101Scf00644g00012	Niben101Scf01641g01011	Niben101Scf01391g05004	Niben101Scf00592g09008					Niben101Scf02892g01016
	Niben101Scf01073g05003	Niben101Scf00396g00013	Niben101Scf00753g00002	Niben101Scf03046g01004	Niben101Scf00282g03016	Niben101Scf00646g07008	Niben101Scf01658g01011	Niben101Scf01392g00012	Niben101Scf00592g14006					Niben101Scf01466g01036
	Niben101Scf01084g05013	Niben101Scf00397g08001	Niben101Scf00756g01014	Niben101Scf03050g06003	Niben101Scf00282g03018	Niben101Scf00647g01005	Niben101Scf01670g04003	Niben101Scf01394g00001	Niben101Scf00593g04015					Niben101Scf00442g10010
	Niben101Scf01085g02012	Niben101Scf00398g06018	Niben101Scf00757g03002	Niben101Scf03068g00020	Niben101Scf00283g04009	Niben101Scf00652g01004	Niben101Scf01671g06019	Niben101Scf01402g02035	Niben101Scf00594g02002					Niben101Scf03488g09011
	Niben101Scf01085g03003	Niben101Scf00400g00012	Niben101Scf00758g00003	Niben101Scf03080g01014	Niben101Scf00286g01008	Niben101Scf00654g04021	Niben101Scf01674g00002	Niben101Scf01402g02022	Niben101Scf00595g01006					Niben101Scf04138g01012
	Niben101Scf01091g00041	Niben101Scf00402g01006	Niben101Scf00758g07002	Niben101Scf03080g04007	Niben101Scf00286g01015	Niben101Scf00661g00002	Niben101Scf01676g01007	Niben101Scf01409g06005	Niben101Scf00595g08009					Niben101Scf05690g01003
	Niben101Scf01100g04004	Niben101Scf00404g01016	Niben101Scf00759g01006	Niben101Scf03108g10001	Niben101Scf00286g03002	Niben101Scf00665g00011	Niben101Scf01676g02013	Niben101Scf01409g12029	Niben101Scf00595g08047					Niben101Scf04943g01004
	Niben101Scf01100g06008	Niben101Scf00404g01009	Niben101Scf00765g01004	Niben101Scf03114g07010	Niben101Scf00288g06012	Niben101Scf00665g00014	Niben101Scf01683g00003	Niben101Scf01423g01005	Niben101Scf00597g01003					Niben101Scf16089g00014
	Niben101Scf01110g00002	Niben101Scf00406g00015	Niben101Scf00769g00012	Niben101Scf03133g01013	Niben101Scf00288g07014	Niben101Scf00669g00008	Niben101Scf01687g01003	Niben101Scf01423g04012	Niben101Scf00597g03003					Niben101Scf07309g00004
	Niben101Scf01111g01004	Niben101Scf00406g06006	Niben101Scf00770g02008	Niben101Scf03147g02010	Niben101Scf00288g09010	Niben101Scf00682g05009	Niben101Scf01689g01002	Niben101Scf01426g00005	Niben101Scf00597g03006					Niben101Scf22885g00004
	Niben101Scf01123g00008	Niben101Scf00408g07005	Niben101Scf00779g06009	Niben101Scf03147g10010	Niben101Scf00288g10005	Niben101Scf00683g02004	Niben101Scf01693g01004	Niben101Scf01432g03007	Niben101Scf00597g08019					Niben101Scf01557g03005
	Niben101Scf01124g26001	Niben101Scf00410g00006	Niben101Scf00781g03018	Niben101Scf03150g05007	Niben101Scf00288g17006	Niben101Scf00684g00001	Niben101Scf01694g01003	Niben101Scf01433g08030	Niben101Scf00600g00004					Niben101Scf01414g02009
	Niben101Scf01128g00004	Niben101Scf00410g01018	Niben101Scf00783g03004	Niben101Scf03152g00026	Niben101Scf00288g18014	Niben101Scf00687g08008	Niben101Scf01701g01002	Niben101Scf01450g01008	Niben101Scf00600g01011					Niben101Scf02740g04001
	Niben101Scf01130g01014	Niben101Scf00412g00001	Niben101Scf00784g02019	Niben101Scf03170g01020	Niben101Scf00289g05001	Niben101Scf00688g02001	Niben101Scf01701g10015	Niben101Scf01455g01021	Niben101Scf00603g03023					Niben101Scf02537g12003
	Niben101Scf01142g00013	Niben101Scf00412g01011	Niben101Scf00789g00002	Niben101Scf03173g01002	Niben101Scf00293g04004	Niben101Scf00690g00013	Niben101Scf01719g02005	Niben101Scf01463g03011	Niben101Scf00603g08021					Niben101Scf27793g02008
	Niben101Scf01150g02010	Niben101Scf00414g07005	Niben101Scf00789g00009	Niben101Scf03173g01008	Niben101Scf00293g04005	Niben101Scf00693g02013	Niben101Scf01729g01014	Niben101Scf01478g00014	Niben101Scf00605g01008					Niben101Scf00062g01025
	Niben101Scf01154g02003	Niben101Scf00415g01005	Niben101Scf00795g00010	Niben101Scf03184g02002	Niben101Scf00293g07003	Niben101Scf00700g05004	Niben101Scf01731g09008	Niben101Scf01482g02018	Niben101Scf00607g03003					Niben101Scf03417g00007
	Niben101Scf01154g19015	Niben101Scf00419g00023	Niben101Scf00799g00011	Niben101Scf03191g05004	Niben101Scf00294g02015	Niben101Scf00703g04003	Niben101Scf01732g01012	Niben101Scf01489g01002	Niben101Scf00611g04005					Niben101Scf01833g00002
	Niben101Scf01157g01014	Niben101Scf00420g09001	Niben101Scf00807g01005	Niben101Scf03191g05007	Niben101Scf00294g03032	Niben101Scf00709g03002	Niben101Scf01734g01038	Niben101Scf01494g10004	Niben101Scf00611g05009					Niben101Scf01053g01016
	Niben101Scf01157g02003	Niben101Scf00421g01022	Niben101Scf00807g02005	Niben101Scf03194g00009	Niben101Scf00296g02008	Niben101Scf00709g04011	Niben101Scf01738g04008	Niben101Scf01496g00007	Niben101Scf00613g04011					Niben101Scf00189g05003
	Niben101Scf01163g04023	Niben101Scf00425g00005	Niben101Scf00807g03030	Niben101Scf03226g03006	Niben101Scf00297g00013	Niben101Scf00709g04010	Niben101Scf01740g02002	Niben101Scf01497g05019	Niben101Scf00613g05017					Niben101Scf03070g01006
	Niben101Scf01166g01035	Niben101Scf00425g03032	Niben101Scf00808g05013	Niben101Scf03227g05026	Niben101Scf00297g00003	Niben101Scf00709g07008	Niben101Scf01740g12005	Niben101Scf01500g01006	Niben101Scf00614g00028					Niben101Scf18099g00006
	Niben101Scf01167g05010	Niben101Scf00426g02029	Niben101Scf00811g05002	Niben101Scf03251g00002	Niben101Scf00298g03006	Niben101Scf00712g14002	Niben101Scf01750g01001	Niben101Scf01501g00004	Niben101Scf00621g08006					Niben101Scf05062g01006
	Niben101Scf01169g04004	Niben101Scf00428g08011	Niben101Scf00812g02008	Niben101Scf03284g01003	Niben101Scf00302g03028	Niben101Scf00713g02001	Niben101Scf01750g13009	Niben101Scf01501g01001	Niben101Scf00621g12014					Niben101Scf04500g03006
	Niben101Scf01171g02009	Niben101Scf00428g11016	Niben101Scf00815g00011	Niben101Scf03284g03012	Niben101Scf00302g03026	Niben101Scf00713g03019	Niben101Scf01758g01011	Niben101Scf01504g02007	Niben101Scf00624g00001					Niben101Scf10241g02007
	Niben101Scf01171g03019	Niben101Scf00428g14006	Niben101Scf00817g03001	Niben101Scf03293g00004	Niben101Scf00305g03012	Niben101Scf00715g05005	Niben101Scf01764g01012	Niben101Scf01520g01002	Niben101Scf00626g02012					Niben101Scf13460g00009
	Niben101Scf01176g00002	Niben101Scf00428g17012	Niben101Scf00817g04005	Niben101Scf03300g00003	Niben101Scf00307g02001	Niben101Scf00717g01006	Niben101Scf01795g02010	Niben101Scf01520g03003	Niben101Scf00635g00003					Niben101Scf18096g00003
	Niben101Scf01177g01003	Niben101Scf00435g00005	Niben101Scf00821g08002	Niben101Scf03335g01011	Niben101Scf00307g03011	Niben101Scf00725g03014	Niben101Scf01797g03034	Niben101Scf01520g07010	Niben101Scf00635g09016					Niben101Scf02621g04022
	Niben101Scf01177g06005	Niben101Scf00435g03002	Niben101Scf00837g00017	Niben101Scf03338g00002	Niben101Scf00307g04010	Niben101Scf00726g00012	Niben101Scf01802g00002	Niben101Scf01521g13003	Niben101Scf00637g05012					Niben101Scf04813g00014
	Niben101Scf01178g01002	Niben101Scf00436g02005	Niben101Scf00841g02021	Niben101Scf03340g00002	Niben101Scf00308g01003	Niben101Scf00730g00009	Niben101Scf01812g02026	Niben101Scf01529g00013	Niben101Scf00638g00005					Niben101Scf01922g04004
	Niben101Scf01182g01006	Niben101Scf00436g04003	Niben101Scf00850g00005	Niben101Scf03360g01004	Niben101Scf00308g01005	Niben101Scf00730g02011	Niben101Scf01817g02017	Niben101Scf01529g03006	Niben101Scf00638g01013					Niben101Scf02983g00001
	Niben101Scf01184g09009	Niben101Scf00436g06007	Niben101Scf00854g04024	Niben101Scf03361g00004	Niben101Scf00309g00001	Niben101Scf00735g02013	Niben101Scf01824g00013	Niben101Scf01534g00004	Niben101Scf00640g04023					Niben101Scf02348g11001
	Niben101Scf01185g02002	Niben101Scf00436g06013	Niben101Scf00858g06023	Niben101Scf03370g04008	Niben101Scf00311g03010	Niben101Scf00735g02011	Niben101Scf01830g01027	Niben101Scf01538g01003	Niben101Scf00646g04009					Niben101Scf06376g05031
	Niben101Scf01189g04025	Niben101Scf00437g00014	Niben101Scf00864g01006	Niben101Scf03371g00008	Niben101Scf00312g01008	Niben101Scf00735g05005	Niben101Scf01847g06002	Niben101Scf01550g00008	Niben101Scf00647g02002					Niben101Scf28230g00019
	Niben101Scf01191g04002	Niben101Scf00437g00015	Niben101Scf00867g00001	Niben101Scf03390g14019	Niben101Scf00314g02021	Niben101Scf00736g00008	Niben101Scf01852g04026	Niben101Scf01552g02001	Niben101Scf00648g00003					Niben101Scf03371g02006
	Niben101Scf01203g01008	Niben101Scf00439g10037	Niben101Scf00868g00005	Niben101Scf03396g07026	Niben101Scf00315g00003	Niben101Scf00736g00013	Niben101Scf01862g02001	Niben101Scf01557g05006	Niben101Scf00661g00002					Niben101Scf02827g05011
	Niben101Scf01208g02001	Niben101Scf00440g01009	Niben101Scf00868g06002	Niben101Scf03398g01005	Niben101Scf00315g01011	Niben101Scf00739g04039	Niben101Scf01863g04003	Niben101Scf01569g02006	Niben101Scf00661g03005					Niben101Scf00576g02010
	Niben101Scf01209g00003	Niben101Scf00442g10010	Niben101Scf00869g06009	Niben101Scf03426g01008	Niben101Scf00315g02001	Niben101Scf00742g01035	Niben101Scf01866g03014	Niben101Scf01579g01029	Niben101Scf00671g00007					Niben101Scf00138g05021
	Niben101Scf01210g00019	Niben101Scf00445g02003	Niben101Scf00870g01021	Niben101Scf03435g02022	Niben101Scf00317g02010	Niben101Scf00747g05007	Niben101Scf01876g01005	Niben101Scf01582g13009	Niben101Scf00671g00009					Niben101Scf04223g00001
	Niben101Scf01212g03005	Niben101Scf00447g01011	Niben101Scf00870g07018	Niben101Scf03439g03001	Niben101Scf00317g11013	Niben101Scf00747g07008	Niben101Scf01888g03004	Niben101Scf01596g01004	Niben101Scf00672g00001					Niben101Scf00815g00011
	Niben101Scf01214g00003	Niben101Scf00447g02010	Niben101Scf00870g11001	Niben101Scf03445g06001	Niben101Scf00318g03011	Niben101Scf00751g02007	Niben101Scf01892g01001	Niben101Scf01596g07001	Niben101Scf00672g01002					Niben101Scf07284g02003
	Niben101Scf01219g03011	Niben101Scf00447g03001	Niben101Scf00873g02007	Niben101Scf03446g01001	Niben101Scf00318g10005	Niben101Scf00753g01002	Niben101Scf01905g00003	Niben101Scf01604g01016	Niben101Scf00674g03010					Niben101Scf03009g03008
	Niben101Scf01221g12002	Niben101Scf00448g18001	Niben101Scf00879g00005	Niben101Scf03455g06020	Niben101Scf00320g02024	Niben101Scf00757g03002	Niben101Scf01911g03001	Niben101Scf01609g00009	Niben101Scf00675g03010					Niben101Scf04740g00007
	Niben101Scf01222g02007	Niben101Scf00448g19009	Niben101Scf00879g03006	Niben101Scf03456g00005	Niben101Scf00321g01018	Niben101Scf00757g05003	Niben101Scf01917g05005	Niben101Scf01611g11002	Niben101Scf00683g02004					Niben101Scf06383g01007
	Niben101Scf01225g04028	Niben101Scf00449g06008	Niben101Scf00883g04005	Niben101Scf03468g03027	Niben101Scf00321g02008	Niben101Scf00758g07002	Niben101Scf01926g00011	Niben101Scf01615g01017	Niben101Scf00688g02001					Niben101Scf00369g13007
	Niben101Scf01232g05005	Niben101Scf00451g03015	Niben101Scf00883g14001	Niben101Scf03491g01021	Niben101Scf00321g03009	Niben101Scf00761g04011	Niben101Scf01927g04006	Niben101Scf01620g02009	Niben101Scf00690g00013					Niben101Scf02354g04005
	Niben101Scf01236g00014	Niben101Scf00453g03019	Niben101Scf00885g07005	Niben101Scf03494g00002	Niben101Scf00321g04014	Niben101Scf00761g07019	Niben101Scf01931g06006	Niben101Scf01623g08001	Niben101Scf00691g00001					Niben101Scf02108g04001
	Niben101Scf01236g01011	Niben101Scf00454g02007	Niben101Scf00885g16001	Niben101Scf03494g05002	Niben101Scf00322g00002	Niben101Scf00765g01004	Niben101Scf01934g02004	Niben101Scf01623g10011	Niben101Scf00693g01011					Niben101Scf07875g00001
	Niben101Scf01236g02016	Niben101Scf00454g03001	Niben101Scf00887g02006	Niben101Scf03497g11006	Niben101Scf00324g02004	Niben101Scf00773g08010	Niben101Scf01941g00023	Niben101Scf01623g11001	Niben101Scf00700g09001					Niben101Scf01646g01008
	Niben101Scf01237g07020	Niben101Scf00456g00010	Niben101Scf00890g01020	Niben101Scf03500g00003	Niben101Scf00326g00004	Niben101Scf00777g04014	Niben101Scf01943g10014	Niben101Scf01628g00019	Niben101Scf00703g04005					Niben101Scf04160g00012
	Niben101Scf01240g12007	Niben101Scf00457g11002	Niben101Scf00893g00003	Niben101Scf03500g02001	Niben101Scf00328g04011	Niben101Scf00777g05017	Niben101Scf01950g02005	Niben101Scf01633g00030	Niben101Scf00709g02007					Niben101Scf00468g01013
	Niben101Scf01241g01001	Niben101Scf00465g00003	Niben101Scf00894g01001	Niben101Scf03548g01001	Niben101Scf00332g02011	Niben101Scf00779g08011	Niben101Scf01956g03004	Niben101Scf01633g00036	Niben101Scf00709g03002					Niben101Scf05950g01001
	Niben101Scf01243g02005	Niben101Scf00466g00012	Niben101Scf00898g01009	Niben101Scf03551g00005	Niben101Scf00332g06018	Niben101Scf00780g00002	Niben101Scf01958g04001	Niben101Scf01642g01014	Niben101Scf00709g07008					Niben101Scf05043g02001
	Niben101Scf01243g03002	Niben101Scf00468g00007	Niben101Scf00898g01008	Niben101Scf03597t01011	Niben101Scf00337g03005	Niben101Scf00780g01026	Niben101Scf01976g00017	Niben101Scf01646g00008	Niben101Scf00710g00002					Niben101Scf04740g01001
	Niben101Scf01249g06002	Niben101Scf00468g01007	Niben101Scf00911g01003	Niben101Scf03600g03016	Niben101Scf00338g04003	Niben101Scf00781g05001	Niben101Scf01978g00010	Niben101Scf01660g00001	Niben101Scf00711g02008					Niben101Scf08047g02010
	Niben101Scf01249g06003	Niben101Scf00468g01013	Niben101Scf00911g02014	Niben101Scf03628g14021	Niben101Scf00339g04001	Niben101Scf00782g01007	Niben101Scf01980g02002	Niben101Scf01664g04002	Niben101Scf00711g04013					Niben101Scf03404g00006
	Niben101Scf01256g00007	Niben101Scf00470g04002	Niben101Scf00912g02003	Niben101Scf03643g02042	Niben101Scf00339g08017	Niben101Scf00783g06005	Niben101Scf01992g01013	Niben101Scf01677g04002	Niben101Scf00712g01018					Niben101Scf01586g01010
	Niben101Scf01259g09006	Niben101Scf00470g05003	Niben101Scf00918g00001	Niben101Scf03651g03002	Niben101Scf00340g03001	Niben101Scf00786g01008	Niben101Scf01992g01011	Niben101Scf01689g04016	Niben101Scf00712g05032					Niben101Scf07586g02002
	Niben101Scf01262g00008	Niben101Scf00471g02022	Niben101Scf00919g01003	Niben101Scf03710g06002	Niben101Scf00340g03006	Niben101Scf00797g20014	Niben101Scf01994g02014	Niben101Scf01693g00017	Niben101Scf00712g06006					Niben101Scf03735g06006
	Niben101Scf01267g11013	Niben101Scf00472g06014	Niben101Scf00919g07002	Niben101Scf03735g07020	Niben101Scf00341g02007	Niben101Scf00799g00011	Niben101Scf01998g00010	Niben101Scf01696g00011	Niben101Scf00712g14003					Niben101Scf03930g01017
	Niben101Scf01267g11012	Niben101Scf00474g11008	Niben101Scf00920g09027	Niben101Scf03737g06007	Niben101Scf00343g09031	Niben101Scf00799g01005	Niben101Scf01999g06002	Niben101Scf01697g17008	Niben101Scf00712g15020					Niben101Scf01041g04001
	Niben101Scf01269g03010	Niben101Scf00479g00002	Niben101Scf00927g08010	Niben101Scf03738g00006	Niben101Scf00344g00004	Niben101Scf00799g06005	Niben101Scf01999g06014	Niben101Scf01701g03005	Niben101Scf00713g05004					Niben101Scf05610g01004
	Niben101Scf01269g13038	Niben101Scf00479g03020	Niben101Scf00935g00011	Niben101Scf03739g05005	Niben101Scf00348g06006	Niben101Scf00800g04004	Niben101Scf02002g04014	Niben101Scf01717g05005	Niben101Scf00714g08016					Niben101Scf16997g00001
	Niben101Scf01272g01010	Niben101Scf00481g05007	Niben101Scf00944g07016	Niben101Scf03766g03006	Niben101Scf00348g10005	Niben101Scf00806g02001	Niben101Scf02006g01014	Niben101Scf01732g02009	Niben101Scf00725g04003					Niben101Scf18343g00015
	Niben101Scf01273g01018	Niben101Scf00482g08004	Niben101Scf00953g03009	Niben101Scf03773g00009	Niben101Scf00348g14005	Niben101Scf00811g05002	Niben101Scf02010g04027	Niben101Scf01735g00005	Niben101Scf00730g02011					Niben101Scf00504g02001
	Niben101Scf01281g06013	Niben101Scf00483g02004	Niben101Scf00959g00018	Niben101Scf03786g04014	Niben101Scf00349g06005	Niben101Scf00812g02008	Niben101Scf02014g00032	Niben101Scf01735g02022	Niben101Scf00735g03006					Niben101Scf01409g04017
	Niben101Scf01283g02002	Niben101Scf00487g00011	Niben101Scf00960g09001	Niben101Scf03790g00015	Niben101Scf00349g06006	Niben101Scf00815g00011	Niben101Scf02042g01009	Niben101Scf01738g04009	Niben101Scf00736g00013					Niben101Scf01706g00025
	Niben101Scf01284g04006	Niben101Scf00487g00014	Niben101Scf00960g15004	Niben101Scf03804g09010	Niben101Scf00350g03005	Niben101Scf00825g04011	Niben101Scf02044g05020	Niben101Scf01740g03002	Niben101Scf00737g00006					Niben101Scf09570g00018
	Niben101Scf01291g01011	Niben101Scf00488g01002	Niben101Scf00961g04012	Niben101Scf03819g03026	Niben101Scf00351g02003	Niben101Scf00837g00017	Niben101Scf02044g08008	Niben101Scf01745g01011	Niben101Scf00739g04037			mock control vs mutant GHu 17 dpi mock control vs mutant GHu 26 dpi mock control vs mutant GHu 4 dpi mock control vs wildtype GHu 17 dpi	12	Niben101Scf04331g06010
	Niben101Scf01293g03017	Niben101Scf00492g03001	Niben101Scf00963g02014	Niben101Scf03830g02010	Niben101Scf00351g03005	Niben101Scf00837g05003	Niben101Scf02050g01003	Niben101Scf01745g07025	Niben101Scf00747g02026					Niben101Scf04240g02010
	Niben101Scf01293g03012	Niben101Scf00494g07016	Niben101Scf00963g03006	Niben101Scf03834g02006	Niben101Scf00352g00001	Niben101Scf00837g08001	Niben101Scf02054g02012	Niben101Scf01750g10003	Niben101Scf00747g07008					Niben101Scf16236g00007
	Niben101Scf01308g02002	Niben101Scf00496g00001	Niben101Scf00963g04011	Niben101Scf03861g01001	Niben101Scf00352g01001	Niben101Scf00837g11005	Niben101Scf02060g01013	Niben101Scf01759g07006	Niben101Scf00747g11007					Niben101Scf04674g04008
	Niben101Scf01339g02017	Niben101Scf00496g02009	Niben101Scf00963g05013	Niben101Scf03877g00007	Niben101Scf00355g00002	Niben101Scf00841g02021	Niben101Scf02062g02001	Niben101Scf01763g02017	Niben101Scf00749g04013					Niben101Scf02693g01007
	Niben101Scf01339g06010	Niben101Scf00501g01014	Niben101Scf00974g02010	Niben101Scf03885g10002	Niben101Scf00355g01008	Niben101Scf00850g00005	Niben101Scf02070g00001	Niben101Scf01784g07016	Niben101Scf00749g04008					Niben101Scf04793g01008
	Niben101Scf01350g02008	Niben101Scf00501g03004	Niben101Scf00980g01002	Niben101Scf03913g01021	Niben101Scf00355g02002	Niben101Scf00850g00008	Niben101Scf02072g01013	Niben101Scf01792g00006	Niben101Scf00749g05001					Niben101Scf02658g05015
	Niben101Scf01365g05003	Niben101Scf00501g04001	Niben101Scf00981g02004	Niben101Scf03925g02012	Niben101Scf00355g04013	Niben101Scf00854g10033	Niben101Scf02080g03010	Niben101Scf01792g00012	Niben101Scf00753g00002					Niben101Scf03114g07010
	Niben101Scf01365g06006	Niben101Scf00502g00012	Niben101Scf00991g13024	Niben101Scf03942g00003	Niben101Scf00360g01006	Niben101Scf00856g02002	Niben101Scf02082g00003	Niben101Scf01795g08010	Niben101Scf00758g06006					Niben101Scf01836g00002
	Niben101Scf01369g04021	Niben101Scf00503g01012	Niben101Scf00996g02009	Niben101Scf03949g00023	Niben101Scf00360g02009	Niben101Scf00858g06023	Niben101Scf02085g17002	Niben101Scf01795g17003	Niben101Scf00761g04011					Niben101Scf02752g00015
	Niben101Scf01372g09016	Niben101Scf00503g02005	Niben101Scf01001g01002	Niben101Scf03949g03005	Niben101Scf00360g05009	Niben101Scf00860g03017	Niben101Scf02085g26017	Niben101Scf01807g01013	Niben101Scf00761g05018					Niben101Scf04174g01004
	Niben101Scf01374g06001	Niben101Scf00503g07005	Niben101Scf01001g04001	Niben101Scf04028g02017	Niben101Scf00361g04022	Niben101Scf00862g01016	Niben101Scf02111g26009	Niben101Scf01818g01005	Niben101Scf00779g06009					Niben101Scf08588g00013
	Niben101Scf01375g09028	Niben101Scf00503g08009	Niben101Scf01005g00007	Niben101Scf04040g08009	Niben101Scf00362g00004	Niben101Scf00863g17026	Niben101Scf02124g01031	Niben101Scf01818g08020	Niben101Scf00779g08011			mock control vs mutant GHu 17 dpi mock control vs mutant GHu 26 dpi mock control vs mutant GHu 4 dpi mock control vs wildtype GHu 26 dpi	2	Niben101Scf02236g07003
	Niben101Scf01376g04023	Niben101Scf00503g10003	Niben101Scf01005g00020	Niben101Scf04053g02006	Niben101Scf00362g00007	Niben101Scf00867g00001	Niben101Scf02128g00037	Niben101Scf01818g08022	Niben101Scf00781g00004					Niben101Scf14591g01007
	Niben101Scf01397g00017	Niben101Scf00504g00001	Niben101Scf01005g10006	Niben101Scf04053g02007	Niben101Scf00363g00015	Niben101Scf00868g06002	Niben101Scf02130g00004	Niben101Scf01819g01001	Niben101Scf00781g03018			mock control vs wildtype GHu 17 dpi mock control vs wildtype GHu 26 dpi mock control vs wildtype GHu 4 dpi	3	Niben101Scf07223g03029
	Niben101Scf01399g00012	Niben101Scf00504g02001	Niben101Scf01006t06007	Niben101Scf04060g02009	Niben101Scf00366g09002	Niben101Scf00869g06025	Niben101Scf02132g02007	Niben101Scf01830g01024	Niben101Scf00781g05001					Niben101Scf18696g00001
	Niben101Scf01402g01007	Niben101Scf00504g06016	Niben101Scf01012g04002	Niben101Scf04081g02015	Niben101Scf00366g09001	Niben101Scf00870g01021	Niben101Scf02133g10004	Niben101Scf01834g04018	Niben101Scf00786g01009					Niben101Scf02909g03002
	Niben101Scf01402g02030	Niben101Scf00504g06004	Niben101Scf01015g00012	Niben101Scf04083g04039	Niben101Scf00367g02011	Niben101Scf00870g02009	Niben101Scf02145g07001	Niben101Scf01852g01020	Niben101Scf00797g20013			mock control vs mutant GHu 4 dpi mock control vs wildtype GHu 17 dpi mock control vs wildtype GHu 4 dpi	22	Niben101Scf09560g02001
	Niben101Scf01412g00018	Niben101Scf00505g06002	Niben101Scf01017g02001	Niben101Scf04091g00013	Niben101Scf00367g02013	Niben101Scf00870g07018	Niben101Scf02145g07026	Niben101Scf01858g01031	Niben101Scf00806g01001					Niben101Scf01859g00003
	Niben101Scf01413g05009	Niben101Scf00506g02003	Niben101Scf01018g01009	Niben101Scf04096g03003	Niben101Scf00367g03017	Niben101Scf00872g00005	Niben101Scf02145g11008	Niben101Scf01859g00003	Niben101Scf00807g03029					Niben101Scf00449g06008
	Niben101Scf01428g03001	Niben101Scf00508g03007	Niben101Scf01018g08011	Niben101Scf04096g12002	Niben101Scf00367g03013	Niben101Scf00873g01015	Niben101Scf02148g00019	Niben101Scf01859g09002	Niben101Scf00812g01008					Niben101Scf00339g16007
	Niben101Scf01432g06023	Niben101Scf00509g03006	Niben101Scf01020g00009	Niben101Scf04099g02011	Niben101Scf00367g05002	Niben101Scf00879g03006	Niben101Scf02156g03022	Niben101Scf01862g02013	Niben101Scf00817g03007					Niben101Scf01696g00011
	Niben101Scf01440g02010	Niben101Scf00519g00010	Niben101Scf01022g01001	Niben101Scf04102g00007	Niben101Scf00367g05005	Niben101Scf00883g10001	Niben101Scf02160g02013	Niben101Scf01863g03008	Niben101Scf00817g04005					Niben101Scf01463g07007
	Niben101Scf01448g02025	Niben101Scf00519g00015	Niben101Scf01025g04007	Niben101Scf04109g00001	Niben101Scf00367g08003	Niben101Scf00884g00014	Niben101Scf02168g05002	Niben101Scf01863g04002	Niben101Scf00819g07001					Niben101Scf08546g05004
	Niben101Scf01463g07007	Niben101Scf00520g06006	Niben101Scf01025g07004	Niben101Scf04110g03005	Niben101Scf00369g00001	Niben101Scf00887g02006	Niben101Scf02171g00007	Niben101Scf01876g01005	Niben101Scf00819g10005					Niben101Scf00056g07001
	Niben101Scf01486g02004	Niben101Scf00526g02019	Niben101Scf01025g13015	Niben101Scf04118g01004	Niben101Scf00369g04003	Niben101Scf00890g01028	Niben101Scf02175g06008	Niben101Scf01888g07008	Niben101Scf00821g10001					Niben101Scf02665g02008
	Niben101Scf01486g04014	Niben101Scf00526g02005	Niben101Scf01032g00006	Niben101Scf04119g03004	Niben101Scf00369g05011	Niben101Scf00893g00003	Niben101Scf02191g00014	Niben101Scf01892g01001	Niben101Scf00821g13003					Niben101Scf00823g00002
	Niben101Scf01495g01002	Niben101Scf00528g01003	Niben101Scf01033g02012	Niben101Scf04133g00001	Niben101Scf00369g07015	Niben101Scf00897g03002	Niben101Scf02197g04006	Niben101Scf01897g08005	Niben101Scf00821g14010					Niben101Scf02433g06015
	Niben101Scf01500g03001	Niben101Scf00530g04002	Niben101Scf01033g04008	Niben101Scf04174g01004	Niben101Scf00369g07017	Niben101Scf00898g01008	Niben101Scf02207g09016	Niben101Scf01903g01001	Niben101Scf00823g01006					Niben101Scf00133g04024
	Niben101Scf01505g00005	Niben101Scf00530g04004	Niben101Scf01041g04001	Niben101Scf04174g05001	Niben101Scf00369g08005	Niben101Scf00905g09006	Niben101Scf02215g05019	Niben101Scf01911g03001	Niben101Scf00825g04011					Niben101Scf00389g02010
	Niben101Scf01506g02001	Niben101Scf00530g06004	Niben101Scf01042g02013	Niben101Scf04196g00005	Niben101Scf00369g09013	Niben101Scf00905g16008	Niben101Scf02220g05014	Niben101Scf01912g00005	Niben101Scf00825g04020					Niben101Scf11737g00029
	Niben101Scf01517g05010	Niben101Scf00530g06012	Niben101Scf01053g00006	Niben101Scf04198g07005	Niben101Scf00369g11018	Niben101Scf00911g01003	Niben101Scf02227g02008	Niben101Scf01912g01006	Niben101Scf00830g01001					Niben101Scf04406g04006
	Niben101Scf01529g00012	Niben101Scf00530g10010	Niben101Scf01053g01016	Niben101Scf04216g04012	Niben101Scf00369g13007	Niben101Scf00911g05008	Niben101Scf02232g05001	Niben101Scf01917g05005	Niben101Scf00831g02021					Niben101Scf11037g00019
	Niben101Scf01529g04008	Niben101Scf00530g11016	Niben101Scf01053g01013	Niben101Scf04234g00006	Niben101Scf00369g18021	Niben101Scf00912g02003	Niben101Scf02236g07003	Niben101Scf01927g01009	Niben101Scf00837g01002					Niben101Scf03360g01004
	Niben101Scf01531g00004	Niben101Scf00536g04007	Niben101Scf01055g00004	Niben101Scf04240g02010	Niben101Scf00369g19019	Niben101Scf00919g01003	Niben101Scf02241g00013	Niben101Scf01931g06006	Niben101Scf00837g08001					Niben101Scf06909g04006
	Niben101Scf01543g03001	Niben101Scf00537g00006	Niben101Scf01063g00005	Niben101Scf04242g00005	Niben101Scf00369g21008	Niben101Scf00919g07002	Niben101Scf02245g01018	Niben101Scf01934g01001	Niben101Scf00837g11005					Niben101Scf11980g03011
	Niben101Scf01545g01003	Niben101Scf00537g02019	Niben101Scf01063g02002	Niben101Scf04283g03002	Niben101Scf00369g21012	Niben101Scf00920g03004	Niben101Scf02250g01014	Niben101Scf01938g05001	Niben101Scf00851g01002					Niben101Scf14115g00002
	Niben101Scf01546g00012	Niben101Scf00537g02022	Niben101Scf01063g04016	Niben101Scf04285g03022	Niben101Scf00369g21004	Niben101Scf00920g09017	Niben101Scf02253g01014	Niben101Scf01951g00023	Niben101Scf00851g02011					Niben101Scf02564g10009
	Niben101Scf01552g05001	Niben101Scf00537g02021	Niben101Scf01063g04025	Niben101Scf04290g01001	Niben101Scf00369g24005	Niben101Scf00920g09027	Niben101Scf02279g07010	Niben101Scf01954g01021	Niben101Scf00851g06022					Niben101Scf15666g00009
	Niben101Scf01556g01007	Niben101Scf00539g04003	Niben101Scf01063g06001	Niben101Scf04292g01006	Niben101Scf00370g01002	Niben101Scf00944g04003	Niben101Scf02280g08008	Niben101Scf01954g02001	Niben101Scf00853g01012			mock control vs mutant GHu 17 dpi mock control vs wildtype GHu 17 dpi mock control vs wildtype GHu 4 dpi	66	Niben101Scf07069g01002
	Niben101Scf01556g04021	Niben101Scf00539g05008	Niben101Scf01064g05007	Niben101Scf04294g04017	Niben101Scf00370g02002	Niben101Scf00953g00018	Niben101Scf02290g05026	Niben101Scf01958g04001	Niben101Scf00857g01003					Niben101Scf03913g01045
	Niben101Scf01557g07006	Niben101Scf00539g05009	Niben101Scf01066g05008	Niben101Scf04294g06002	Niben101Scf00370g03012	Niben101Scf00956g01002	Niben101Scf02299g02013	Niben101Scf01964g03005	Niben101Scf00861g07002					Niben101Ctg15956g00002
	Niben101Scf01557g09006	Niben101Scf00539g06001	Niben101Scf01066g05012	Niben101Scf04296g00008	Niben101Scf00370g03008	Niben101Scf00962g04004	Niben101Scf02301g02002	Niben101Scf01971g02002	Niben101Scf00862g01016					Niben101Scf07509g00009
	Niben101Scf01559g01003	Niben101Scf00539g07022	Niben101Scf01070g04010	Niben101Scf04306g02006	Niben101Scf00380g04001	Niben101Scf00963g02014	Niben101Scf02303g00008	Niben101Scf01984g00020	Niben101Scf00862g02053					Niben101Scf03203g06001
	Niben101Scf01566g00007	Niben101Scf00542g04001	Niben101Scf01072g03009	Niben101Scf04331g06010	Niben101Scf00381g01001	Niben101Scf00963g03006	Niben101Scf02316g03041	Niben101Scf01984g00019	Niben101Scf00863g07003					Niben101Scf09530g01010
	Niben101Scf01578g00008	Niben101Scf00542g07008	Niben101Scf01073g00003	Niben101Scf04383g01014	Niben101Scf00381g01002	Niben101Scf00963g04011	Niben101Scf02322g03009	Niben101Scf01991g02022	Niben101Scf00872g00005					Niben101Scf05956g00006
	Niben101Scf01579g00002	Niben101Scf00546g04001	Niben101Scf01076g05028	Niben101Scf04384g02014	Niben101Scf00381g03001	Niben101Scf00964g05014	Niben101Scf02325g03023	Niben101Scf01991g02023	Niben101Scf00872g01002					Niben101Scf02203g05002
	Niben101Scf01584g01003	Niben101Scf00546g06004	Niben101Scf01078g00028	Niben101Scf04386g04007	Niben101Scf00381g06004	Niben101Scf00971g00014	Niben101Scf02330g00005	Niben101Scf01999g03013	Niben101Scf00879g00005					Niben101Scf00006g02010
	Niben101Scf01587g01006	Niben101Scf00550g00014	Niben101Scf01082g09004	Niben101Scf04398g06018	Niben101Scf00383g03001	Niben101Scf00974g01002	Niben101Scf02334g01003	Niben101Scf01999g06014	Niben101Scf00884g00014					Niben101Scf02316g03041
	Niben101Scf01592g01001	Niben101Scf00551g00006	Niben101Scf01084g02006	Niben101Scf04404g05001	Niben101Scf00383g04013	Niben101Scf00974g01015	Niben101Scf02340g02009	Niben101Scf01999g07010	Niben101Scf00885g07005					Niben101Scf05389g00010
	Niben101Scf01596g12004	Niben101Scf00551g01022	Niben101Scf01085g02012	Niben101Scf04406g04006	Niben101Scf00383g04027	Niben101Scf00978g06005	Niben101Scf02349g03001	Niben101Scf02006g01014	Niben101Scf00885g16001					Niben101Scf01100g04004
	Niben101Scf01602g06014	Niben101Scf00551g01003	Niben101Scf01090g04020	Niben101Scf04410g05002	Niben101Scf00388g06006	Niben101Scf00978g09002	Niben101Scf02351g02007	Niben101Scf02006g04010	Niben101Scf00887g04025					Niben101Scf02430g01015
	Niben101Scf01602g06016	Niben101Scf00553g01001	Niben101Scf01100g00009	Niben101Scf04414g01004	Niben101Scf00388g08016	Niben101Scf00978g12003	Niben101Scf02353g06039	Niben101Scf02011g03011	Niben101Scf00890g01028					Niben101Ctg12940g00001
	Niben101Scf01606g02019	Niben101Scf00555g00007	Niben101Scf01102g00009	Niben101Scf04418g07006	Niben101Scf00390g04007	Niben101Scf00980g01002	Niben101Scf02360g01011	Niben101Scf02011g08012	Niben101Scf00893g00004					Niben101Scf00861g05006
	Niben101Scf01611g13001	Niben101Scf00556g00004	Niben101Scf01102g03003	Niben101Scf04430g00004	Niben101Scf00390g05022	Niben101Scf00983g06002	Niben101Scf02366g04011	Niben101Scf02015g01022	Niben101Scf00893g01029					Niben101Scf09470g01004
	Niben101Scf01616g03005	Niben101Scf00561g00002	Niben101Scf01105g01019	Niben101Scf04456g03003	Niben101Scf00390g05027	Niben101Scf00984g03007	Niben101Scf02375g02001	Niben101Scf02015g06008	Niben101Scf00897g03001					Niben101Scf08936g09009
	Niben101Scf01623g06001	Niben101Scf00563g01003	Niben101Scf01105g01021	Niben101Scf04481g00028	Niben101Scf00395g02016	Niben101Scf00988g01005	Niben101Scf02376g00008	Niben101Scf02015g06005	Niben101Scf00905g16008					Niben101Scf03444g01010
	Niben101Scf01638g00002	Niben101Scf00565g00013	Niben101Scf01105g03002	Niben101Scf04488g00025	Niben101Scf00395g02024	Niben101Scf00988g06017	Niben101Scf02380g01006	Niben101Scf02027g02020	Niben101Scf00911g04001					Niben101Scf38401g00004
	Niben101Scf01653g02027	Niben101Scf00565g00012	Niben101Scf01106g01005	Niben101Scf04551g04013	Niben101Scf00397g06001	Niben101Scf00991g08004	Niben101Scf02393g02025	Niben101Scf02041g00002	Niben101Scf00914g04006					Niben101Scf03926g00001
	Niben101Scf01655g04006	Niben101Scf00568g04018	Niben101Scf01109g03005	Niben101Scf04570g02013	Niben101Scf00397g08001	Niben101Scf00994g00001	Niben101Scf02405g03003	Niben101Scf02041g04019	Niben101Scf00916g01018					Niben101Scf06525g00026
	Niben101Scf01669g00001	Niben101Scf00571g09005	Niben101Scf01110g00002	Niben101Scf04592g00020	Niben101Scf00398g00015	Niben101Scf00994g07009	Niben101Scf02407g04010	Niben101Scf02044g08008	Niben101Scf00917g04015					Niben101Scf04327g02015
	Niben101Scf01669g04020	Niben101Scf00571g09002	Niben101Scf01111g01003	Niben101Scf04592g00016	Niben101Scf00398g06028	Niben101Scf00996g02009	Niben101Scf02413g01014	Niben101Scf02057g01015	Niben101Scf00920g00015					Niben101Scf07073g03008
	Niben101Scf01670g05004	Niben101Scf00573g01003	Niben101Scf01111g02001	Niben101Scf04594g02003	Niben101Scf00400g00006	Niben101Scf01001g01002	Niben101Scf02414g02002	Niben101Scf02063g05001	Niben101Scf00920g03004					Niben101Scf04994g00005
	Niben101Scf01671g06021	Niben101Scf00573g01005	Niben101Scf01124g12004	Niben101Scf04621g00006	Niben101Scf00400g00012	Niben101Scf01002g01001	Niben101Scf02425g02016	Niben101Scf02068g04005	Niben101Scf00922g02006					Niben101Scf05491g09004
	Niben101Scf01676g00009	Niben101Scf00573g04004	Niben101Scf01124g23015	Niben101Scf04627g00001	Niben101Scf00402g02003	Niben101Scf01005g02014	Niben101Scf02433g02008	Niben101Scf02078g05014	Niben101Scf00925g00005					Niben101Scf02026g06001
	Niben101Scf01676g02004	Niben101Scf00574g04009	Niben101Scf01142g03003	Niben101Scf04632g03006	Niben101Scf00402g04008	Niben101Scf01005g08001	Niben101Scf02437g08005	Niben101Scf02090g06011	Niben101Scf00927g02017					Niben101Scf08929g00003
	Niben101Scf01677g04002	Niben101Scf00574g04011	Niben101Scf01142g04009	Niben101Scf04636g01004	Niben101Scf00402g05011	Niben101Scf01015g01002	Niben101Scf02445g08002	Niben101Scf02105g00016	Niben101Scf00927g04014					Niben101Scf00487g00011
	Niben101Scf01682g01007	Niben101Scf00576g02001	Niben101Scf01143g09016	Niben101Scf04643g03003	Niben101Scf00406g00015	Niben101Scf01018g08001	Niben101Scf02452g04010	Niben101Scf02111g11033	Niben101Scf00929g02006					Niben101Scf01495g01002
	Niben101Scf01683g11003	Niben101Scf00576g02010	Niben101Scf01145g00004	Niben101Scf04656g00006	Niben101Scf00408g07005	Niben101Scf01020g00009	Niben101Scf02466g03003	Niben101Scf02111g26009	Niben101Scf00929g03008					Niben101Scf09170g00003
	Niben101Scf01688g02011	Niben101Scf00577g00006	Niben101Scf01146g12006	Niben101Scf04674g04008	Niben101Scf00409g01003	Niben101Scf01020g06001	Niben101Scf02468g11017	Niben101Scf02112g02010	Niben101Scf00935g00011					Niben101Scf11706g00010
	Niben101Scf01689g04015	Niben101Scf00577g09001	Niben101Scf01147g05011	Niben101Scf04697g02010	Niben101Scf00410g00006	Niben101Scf01023g07011	Niben101Scf02479g03009	Niben101Scf02119g00001	Niben101Scf00946g00013					Niben101Scf05855g05001
	Niben101Scf01694g01003	Niben101Scf00578g04002	Niben101Scf01148g01006	Niben101Scf04701g00003	Niben101Scf00410g01013	Niben101Scf01025g00006	Niben101Scf02486g01010	Niben101Scf02132g02012	Niben101Scf00953g08007					Niben101Scf01212g03005
	Niben101Scf01694g12011	Niben101Scf00578g05003	Niben101Scf01150g01012	Niben101Scf04709g00016	Niben101Scf00412g00001	Niben101Scf01025g07003	Niben101Scf02502g03009	Niben101Scf02137g00007	Niben101Scf00959g00018					Niben101Scf01926g05001
	Niben101Scf01694g11001	Niben101Scf00582g01033	Niben101Scf01154g12010	Niben101Scf04713g04008	Niben101Scf00412g01015	Niben101Scf01032g00006	Niben101Scf02507g04021	Niben101Scf02145g01003	Niben101Scf00961g03002					Niben101Scf00280g01007
	Niben101Scf01696g00011	Niben101Scf00584g03033	Niben101Scf01166g07002	Niben101Scf04741g02007	Niben101Scf00414g00002	Niben101Scf01033g00007	Niben101Scf02511g04008	Niben101Scf02160g00017	Niben101Scf00961g04012					Niben101Scf00639g02005
	Niben101Scf01696g04006	Niben101Scf00585g01003	Niben101Scf01166g08001	Niben101Scf04752g00008	Niben101Scf00414g06008	Niben101Scf01033g02012	Niben101Scf02513g05010	Niben101Scf02164g00002	Niben101Scf00962g04004					Niben101Scf03592g02002
	Niben101Scf01696g06033	Niben101Scf00585g02015	Niben101Scf01166g15001	Niben101Scf04754g02006	Niben101Scf00415g00002	Niben101Scf01037g02015	Niben101Scf02518g01012	Niben101Scf02170g01012	Niben101Scf00963g01022					Niben101Scf05019g00008
	Niben101Scf01697g19003	Niben101Scf00592g07008	Niben101Scf01171g04009	Niben101Scf04763g01014	Niben101Scf00415g00003	Niben101Scf01037g09001	Niben101Scf02522g00001	Niben101Scf02172g06025	Niben101Scf00963g02001					Niben101Scf05583g00011
	Niben101Scf01701g01002	Niben101Scf00593g02002	Niben101Scf01182g03011	Niben101Scf04765g00011	Niben101Scf00415g00001	Niben101Scf01041g04001	Niben101Scf02523g00007	Niben101Scf02175g02002	Niben101Scf00963g02028					Niben101Scf08054g00024
	Niben101Scf01702g01012	Niben101Scf00593g04019	Niben101Scf01182g03013	Niben101Scf04779g01029	Niben101Scf00415g01005	Niben101Scf01041g05001	Niben101Scf02525g03016	Niben101Scf02175g03014	Niben101Scf00963g02005					Niben101Scf37170g00003
	Niben101Scf01717g05005	Niben101Scf00595g02026	Niben101Scf01182g04002	Niben101Scf04784g03004	Niben101Scf00415g01006	Niben101Scf01052g09001	Niben101Scf02525g03003	Niben101Scf02175g04012	Niben101Scf00964g05014					Niben101Scf00741g01033
	Niben101Scf01718g02006	Niben101Scf00596g01009	Niben101Scf01184g16001	Niben101Scf04793g01008	Niben101Scf00415g04001	Niben101Scf01053g01016	Niben101Scf02537g02023	Niben101Scf02180g00010	Niben101Scf00972g01012					Niben101Scf07162g02009
	Niben101Scf01718g03006	Niben101Scf00597g01003	Niben101Scf01188g08016	Niben101Scf04796g00011	Niben101Scf00419g00023	Niben101Scf01055g00004	Niben101Scf02537g03005	Niben101Scf02180g00007	Niben101Scf00974g00015					Niben101Scf01046g02009
	Niben101Scf01722g04010	Niben101Scf00597g05012	Niben101Scf01188g10003	Niben101Scf04820g03010	Niben101Scf00419g11019	Niben101Scf01061g00002	Niben101Scf02537g10001	Niben101Scf02207g01011	Niben101Scf00981g02001					Niben101Scf01926g06008
	Niben101Scf01727g00006	Niben101Scf00602g02003	Niben101Scf01189g00004	Niben101Scf04871g08010	Niben101Scf00420g09002	Niben101Scf01063g02002	Niben101Scf02537g13010	Niben101Scf02207g04014	Niben101Scf00983g06002					Niben101Scf00063g06042
	Niben101Scf01739g01006	Niben101Scf00603g00007	Niben101Scf01189g04024	Niben101Scf04903g01012	Niben101Scf00425g03032	Niben101Scf01063g04016	Niben101Scf02538g03007	Niben101Scf02207g04005	Niben101Scf00984g03008					Niben101Scf07801g00001
	Niben101Scf01761g00016	Niben101Scf00603g02008	Niben101Scf01190g04003	Niben101Scf04910g01027	Niben101Scf00426g01004	Niben101Scf01063g05023	Niben101Scf02543g02015	Niben101Scf02210g10009	Niben101Scf00988g02020					Niben101Scf00962g03006
	Niben101Scf01764g00009	Niben101Scf00603g03027	Niben101Scf01191g02021	Niben101Scf04922g00002	Niben101Scf00426g02005	Niben101Scf01070g04010	Niben101Scf02549g01001	Niben101Scf02216g01017	Niben101Scf00991g13022					Niben101Scf08691g00013
	Niben101Scf01764g02032	Niben101Scf00603g04009	Niben101Scf01192g08003	Niben101Scf04955g07019	Niben101Scf00428g00001	Niben101Scf01071g03004	Niben101Scf02566g01003	Niben101Scf02217g02019	Niben101Scf00994g00001					Niben101Scf13762g02019
	Niben101Scf01773g03003	Niben101Scf00606g00011	Niben101Scf01201g00011	Niben101Scf04973g00008	Niben101Scf00428g05011	Niben101Scf01072g01008	Niben101Scf02569g02008	Niben101Scf02232g04001	Niben101Scf00994g02005					Niben101Ctg14421g00002
	Niben101Scf01773g03023	Niben101Scf00606g03012	Niben101Scf01203g01008	Niben101Scf05035g00003	Niben101Scf00428g11016	Niben101Scf01072g03009	Niben101Scf02571g03004	Niben101Scf02235g04023	Niben101Scf00994g04003					Niben101Scf04876g00001
	Niben101Scf01774g03001	Niben101Scf00611g07009	Niben101Scf01209g02015	Niben101Scf05060g08015	Niben101Scf00435g03002	Niben101Scf01073g00003	Niben101Scf02581g02007	Niben101Scf02236g07003	Niben101Scf01001g02005					Niben101Scf00215g05003
	Niben101Scf01774g04006	Niben101Scf00611g08002	Niben101Scf01209g04012	Niben101Scf05061g04003	Niben101Scf00436g00003	Niben101Scf01073g07006	Niben101Scf02581g04012	Niben101Scf02241g00013	Niben101Scf01002g00008					Niben101Scf02422g02015
	Niben101Scf01779g05003	Niben101Scf00612g01002	Niben101Scf01209g05012	Niben101Scf05107g02002	Niben101Scf00436g02005	Niben101Scf01075g01015	Niben101Scf02581g05014	Niben101Scf02245g02007	Niben101Scf01002g01001					Niben101Scf11737g00013
	Niben101Scf01781g00009	Niben101Scf00612g01004	Niben101Scf01210g00004	Niben101Scf05135g05004	Niben101Scf00436g04003	Niben101Scf01082g09004	Niben101Scf02601g04009	Niben101Scf02264g00008	Niben101Scf01002g06004					Niben101Scf10412g02016
	Niben101Scf01787g00081	Niben101Scf00612g02002	Niben101Scf01211g00001	Niben101Scf05151g03007	Niben101Scf00436g06006	Niben101Scf01084g02006	Niben101Scf02605g01002	Niben101Scf02268g06020	Niben101Scf01005g00007					Niben101Scf00380g04001
	Niben101Scf01789g02014	Niben101Scf00612g02005	Niben101Scf01211g04003	Niben101Scf05245g02003	Niben101Scf00437g00015	Niben101Scf01085g02012	Niben101Scf02627g00015	Niben101Scf02284g01002	Niben101Scf01005g01002					Niben101Scf01669g00001
	Niben101Scf01792g00012	Niben101Scf00613g04011	Niben101Scf01218g01026	Niben101Scf05262g00020	Niben101Scf00439g07001	Niben101Scf01093g04004	Niben101Scf02632g00005	Niben101Scf02287g00002	Niben101Scf01005g10006					Niben101Scf04893g01007
	Niben101Scf01792g00008	Niben101Scf00616g01009	Niben101Scf01219g03011	Niben101Scf05290g00013	Niben101Scf00439g10057	Niben101Scf01093g05001	Niben101Scf02636g08001	Niben101Scf02289g07017	Niben101Scf01006g01004					Niben101Scf13773g00014
	Niben101Scf01795g04036	Niben101Scf00616g02010	Niben101Scf01220g04008	Niben101Scf05294g00006	Niben101Scf00439g10056	Niben101Scf01100g00009	Niben101Scf02653g05015	Niben101Scf02293g03024	Niben101Scf01008g00004					Niben101Scf03857g02007
	Niben101Scf01797g03034	Niben101Scf00618g05002	Niben101Scf01222g02010	Niben101Scf05295g03021	Niben101Scf00440g01018	Niben101Scf01100g03005	Niben101Scf02658g05015	Niben101Scf02298g06013	Niben101Scf01009g01015					Niben101Scf02738g03012
	Niben101Scf01808g00015	Niben101Scf00621g10003	Niben101Scf01226g01001	Niben101Scf05298g06005	Niben101Scf00442g10010	Niben101Scf01100g06015	Niben101Scf02665g13003	Niben101Scf02300g00031	Niben101Scf01010g00008					Niben101Scf06684g01005
	Niben101Scf01812g02025	Niben101Scf00624g00001	Niben101Scf01230g02002	Niben101Scf05306g04010	Niben101Scf00444g01002	Niben101Scf01101g04010	Niben101Scf02680g01006	Niben101Scf02306g01002	Niben101Scf01015g01002					Niben101Scf03374g09004
	Niben101Scf01813g00021	Niben101Scf00627g02007	Niben101Scf01232g00007	Niben101Scf05307g04010	Niben101Scf00445g02003	Niben101Scf01102g00009	Niben101Scf02698g00008	Niben101Scf02309g03022	Niben101Scf01018g01009					Niben101Scf06949g02020
	Niben101Scf01820g00025	Niben101Scf00629g00001	Niben101Scf01232g01005	Niben101Scf05308g00012	Niben101Scf00447g01011	Niben101Scf01105g01019	Niben101Scf02740g07003	Niben101Scf02319g12008	Niben101Scf01018g03001					Niben101Scf00297g00013
	Niben101Scf01826g05011	Niben101Scf00630g00004	Niben101Scf01236g01011	Niben101Scf05323g01002	Niben101Scf00447g02010	Niben101Scf01105g01021	Niben101Scf02750g04023	Niben101Scf02322g06002	Niben101Scf01018g04014			mock control vs mutant GHu 26 dpi mock control vs wildtype GHu 17 dpi mock control vs wildtype GHu 4 dpi	6	Niben101Scf13036g00009
	Niben101Scf01827g02004	Niben101Scf00630g02003	Niben101Scf01237g01015	Niben101Scf05326g00010	Niben101Scf00447g03001	Niben101Scf01105g03002	Niben101Scf02751g04008	Niben101Scf02336g01003	Niben101Scf01020g06001					Niben101Scf22564g00001
	Niben101Scf01834g01011	Niben101Scf00630g05018	Niben101Scf01237g07020	Niben101Scf05326g00012	Niben101Scf00448g18001	Niben101Scf01105g04004	Niben101Scf02751g07013	Niben101Scf02350g02011	Niben101Scf01022g03011					Niben101Scf20521g00005
	Niben101Scf01834g01024	Niben101Scf00635g04005	Niben101Scf01238g01006	Niben101Scf05343g01007	Niben101Scf00448g21001	Niben101Scf01109g04010	Niben101Scf02752g04007	Niben101Scf02358g01010	Niben101Scf01022g03004					Niben101Scf04172g02006
	Niben101Scf01834g02011	Niben101Scf00635g06006	Niben101Scf01239g01007	Niben101Scf05351g02004	Niben101Scf00449g04003	Niben101Scf01111g01001	Niben101Scf02757g01001	Niben101Scf02358g03020	Niben101Scf01025g05001					Niben101Scf04981g00001
	Niben101Scf01834g04007	Niben101Scf00635g09016	Niben101Scf01240g05001	Niben101Scf05360g01012	Niben101Scf00449g06013	Niben101Scf01111g02001	Niben101Scf02775g00003	Niben101Scf02360g04015	Niben101Scf01025g10006					Niben101Scf14799g01012
	Niben101Scf01847g00001	Niben101Scf00638g01013	Niben101Scf01240g12007	Niben101Scf05382g03009	Niben101Scf00451g03021	Niben101Scf01119g06002	Niben101Scf02785g00011	Niben101Scf02362g03007	Niben101Scf01025g13015			mock control vs mutant GHu 4 dpi mock control vs wildtype GHu 26 dpi mock control vs wildtype GHu 4 dpi	11	Niben101Scf01237g07020
	Niben101Scf01847g03004	Niben101Scf00639g02005	Niben101Scf01241g01001	Niben101Scf05395g04023	Niben101Scf00453g03019	Niben101Scf01121g00005	Niben101Scf02790g00006	Niben101Scf02375g02001	Niben101Scf01036g03005					Niben101Scf04294g04017
	Niben101Scf01847g06002	Niben101Scf00640g04021	Niben101Scf01241g02001	Niben101Scf05438g04002	Niben101Scf00454g00010	Niben101Scf01123g01013	Niben101Scf02798g01065	Niben101Scf02379g03014	Niben101Scf01036g08009					Niben101Scf00087g00009
	Niben101Scf01848g04005	Niben101Scf00646g03017	Niben101Scf01241g06001	Niben101Scf05459g00005	Niben101Scf00454g01009	Niben101Scf01124g02003	Niben101Scf02805g07008	Niben101Scf02380g00007	Niben101Scf01037g10003					Niben101Scf07465g03010
	Niben101Scf01848g05002	Niben101Scf00646g07008	Niben101Scf01241g08005	Niben101Scf05468g01003	Niben101Scf00454g03001	Niben101Scf01124g23015	Niben101Scf02814g04008	Niben101Scf02381g04004	Niben101Scf01047g01008					Niben101Scf04133g00001
	Niben101Scf01854g00028	Niben101Scf00646g07018	Niben101Scf01243g03020	Niben101Scf05494g01014	Niben101Scf00456g00010	Niben101Scf01139g00001	Niben101Scf02824g03019	Niben101Scf02386g00005	Niben101Scf01048g00005					Niben101Scf03194g00009
	Niben101Scf01855g02015	Niben101Scf00647g01005	Niben101Scf01249g02006	Niben101Scf05516g04014	Niben101Scf00457g02015	Niben101Scf01142g03003	Niben101Scf02825g00022	Niben101Scf02387g00010	Niben101Scf01051g09025					Niben101Scf07147g03003
	Niben101Scf01859g00003	Niben101Scf00647g01009	Niben101Scf01267g04015	Niben101Scf05519g02006	Niben101Scf00457g07011	Niben101Scf01142g04009	Niben101Scf02828g04012	Niben101Scf02389g00012	Niben101Scf01052g01004					Niben101Scf02482g02005
	Niben101Scf01862g02024	Niben101Scf00650g02005	Niben101Scf01267g04018	Niben101Scf05565g00001	Niben101Scf00457g09007	Niben101Scf01143g06001	Niben101Scf02829g09009	Niben101Scf02392g00002	Niben101Scf01053g00006					Niben101Scf01110g00002
	Niben101Scf01872g02005	Niben101Scf00652g01001	Niben101Scf01269g12011	Niben101Scf05587g00010	Niben101Scf00457g10012	Niben101Scf01143g09016	Niben101Scf02831g00002	Niben101Scf02404g01007	Niben101Scf01053g01016					Niben101Scf07156g01005
	Niben101Scf01873g01004	Niben101Scf00652g01004	Niben101Scf01274g04012	Niben101Scf05605g00045	Niben101Scf00457g11002	Niben101Scf01143g09017	Niben101Scf02831g03016	Niben101Scf02405g02003	Niben101Scf01060g01010					Niben101Scf19584g00018
	Niben101Scf01876g01005	Niben101Scf00661g01014	Niben101Scf01290g01028	Niben101Scf05633g01012	Niben101Scf00457g13007	Niben101Scf01147g04015	Niben101Scf02838g04006	Niben101Scf02406g04036	Niben101Scf01061g04017			mock control vs mutant GHu 17 dpi mock control vs wildtype GHu 26 dpi mock control vs wildtype GHu 4 dpi	8	Niben101Scf03942g02002
	Niben101Scf01881g02004	Niben101Scf00662g00006	Niben101Scf01291g04001	Niben101Scf05664g04010	Niben101Scf00466g03022	Niben101Scf01147g05011	Niben101Scf02847g00005	Niben101Scf02407g03001	Niben101Scf01061g08039					Niben101Scf06814g00001
	Niben101Scf01888g03004	Niben101Scf00662g00007	Niben101Scf01300g02003	Niben101Scf05665g00012	Niben101Scf00467g00009	Niben101Scf01150g00005	Niben101Scf02849g05002	Niben101Scf02413g03022	Niben101Scf01062g01001					Niben101Scf01596g12004
	Niben101Scf01892g01001	Niben101Scf00662g01006	Niben101Scf01300g04001	Niben101Scf05678g01002	Niben101Scf00468g01007	Niben101Scf01150g01004	Niben101Scf02852g02007	Niben101Scf02414g03011	Niben101Scf01062g06003					Niben101Scf02325g03023
	Niben101Scf01894g02004	Niben101Scf00663g05001	Niben101Scf01301g03020	Niben101Scf05690g00002	Niben101Scf00468g01013	Niben101Scf01150g01006	Niben101Scf02864g05007	Niben101Scf02418g00014	Niben101Scf01062g08012					Niben101Scf07482g00003
	Niben101Scf01894g03001	Niben101Scf00665g00014	Niben101Scf01310g05004	Niben101Scf05710g03023	Niben101Scf00470g00001	Niben101Scf01153g00016	Niben101Scf02864g06008	Niben101Scf02422g02021	Niben101Scf01063g02001					Niben101Scf05549g02006
	Niben101Scf01897g03007	Niben101Scf00669g00008	Niben101Scf01313g00013	Niben101Scf05755g03012	Niben101Scf00470g03014	Niben101Scf01154g19017	Niben101Scf02864g11041	Niben101Scf02423g03019	Niben101Scf01063g05019					Niben101Scf05809g00011
	Niben101Scf01911g02007	Niben101Scf00669g00004	Niben101Scf01314g00017	Niben101Scf05761g01007	Niben101Scf00470g04003	Niben101Scf01156g01001	Niben101Scf02868g04003	Niben101Scf02425g02015	Niben101Scf01063g09014					Niben101Scf04989g01023
	Niben101Scf01922g01003	Niben101Scf00669g01007	Niben101Scf01316g01005	Niben101Scf05799g02020	Niben101Scf00470g05003	Niben101Scf01163g04025	Niben101Scf02877g02005	Niben101Scf02426g02031	Niben101Scf01065g02016			mock control vs mutant GHu 26 dpi mock control vs wildtype GHu 26 dpi mock control vs wildtype GHu 4 dpi	19	Niben101Scf09353g03004
	Niben101Scf01922g11013	Niben101Scf00672g00001	Niben101Scf01318g01008	Niben101Scf05804g02004	Niben101Scf00472g02009	Niben101Scf01166g13001	Niben101Scf02890g00008	Niben101Scf02430g01003	Niben101Scf01072g01009					Niben101Scf04126g01013
	Niben101Scf01926g05001	Niben101Scf00675g01003	Niben101Scf01319g04016	Niben101Scf05816g02007	Niben101Scf00472g03021	Niben101Scf01166g18016	Niben101Scf02907g06016	Niben101Scf02433g00011	Niben101Scf01072g01008					Niben101Scf01797g03034
	Niben101Scf01926g06008	Niben101Scf00675g04004	Niben101Scf01319g06004	Niben101Scf05821g02003	Niben101Scf00472g05009	Niben101Scf01176g00002	Niben101Scf02910g01036	Niben101Scf02437g06011	Niben101Scf01073g05003					Niben101Scf05782g00010
	Niben101Scf01931g06006	Niben101Scf00679g07004	Niben101Scf01323g02005	Niben101Scf05841g01035	Niben101Scf00472g06014	Niben101Scf01181g04007	Niben101Scf02911g05015	Niben101Scf02439g00028	Niben101Scf01075g01015					Niben101Scf00963g03006
	Niben101Scf01934g00006	Niben101Scf00682g00004	Niben101Scf01326g05008	Niben101Scf05846g00004	Niben101Scf00472g08006	Niben101Scf01181g04010	Niben101Scf02914g02038	Niben101Scf02440g01018	Niben101Scf01075g02028					Niben101Scf00176g05004
	Niben101Scf01941g00023	Niben101Scf00682g02010	Niben101Scf01326g10012	Niben101Scf05855g01009	Niben101Scf00473g00003	Niben101Scf01182g03006	Niben101Scf02918g00003	Niben101Scf02441g01009	Niben101Scf01076g05028					Niben101Scf18347g00023
	Niben101Scf01941g01008	Niben101Scf00682g03004	Niben101Scf01326g11037	Niben101Scf05883g00008	Niben101Scf00474g01002	Niben101Scf01184g16001	Niben101Scf02919g00019	Niben101Scf02455g00009	Niben101Scf01085g07010					Niben101Scf08002g01012
	Niben101Scf01943g02003	Niben101Scf00682g05011	Niben101Scf01328g01012	Niben101Scf05902g00001	Niben101Scf00474g06009	Niben101Scf01189g00004	Niben101Scf02922g00017	Niben101Scf02461g01005	Niben101Scf01091g00012					Niben101Scf00963g04011
	Niben101Scf01943g09007	Niben101Scf00682g05009	Niben101Scf01328g02009	Niben101Scf05942g00003	Niben101Scf00474g11008	Niben101Scf01189g04024	Niben101Scf02929g06023	Niben101Scf02471g01008	Niben101Scf01091g00041					Niben101Ctg14776g00003
	Niben101Scf01956g03004	Niben101Scf00683g00003	Niben101Scf01350g07007	Niben101Scf05963g00024	Niben101Scf00478g02010	Niben101Scf01190g01009	Niben101Scf02939g02005	Niben101Scf02480g01002	Niben101Scf01094g01011					Niben101Scf03070g01003
	Niben101Scf01958g06004	Niben101Scf00683g03030	Niben101Scf01372g00003	Niben101Scf05963g00010	Niben101Scf00479g00002	Niben101Scf01191g01010	Niben101Scf02976g00006	Niben101Scf02502g06012	Niben101Scf01094g03014					Niben101Scf03898g01004
	Niben101Scf01959g01001	Niben101Scf00684g02005	Niben101Scf01374g10002	Niben101Scf05963g00013	Niben101Scf00479g03020	Niben101Scf01192g05016	Niben101Scf03006g10002	Niben101Scf02503g00004	Niben101Scf01100g06014					Niben101Scf03250g01004
	Niben101Scf01959g03004	Niben101Scf00684g02003	Niben101Scf01375g02012	Niben101Scf06009g00004	Niben101Scf00481g05007	Niben101Scf01202g00001	Niben101Scf03015g00001	Niben101Scf02509g11007	Niben101Scf01105g01020					Niben101Scf06848g09002
	Niben101Scf01959g06015	Niben101Scf00687g06006	Niben101Scf01375g08016	Niben101Scf06016g08006	Niben101Scf00482g08004	Niben101Scf01203g01008	Niben101Scf03015g03012	Niben101Scf02516g00006	Niben101Scf01105g04004					Niben101Scf08127g12002
	Niben101Scf01960g00004	Niben101Scf00687g08006	Niben101Scf01376g04034	Niben101Scf06064g00009	Niben101Scf00484g00004	Niben101Scf01209g00005	Niben101Scf03015g09003	Niben101Scf02525g02002	Niben101Scf01110g00002					Niben101Ctg15402g00004
	Niben101Scf01964g11013	Niben101Scf00688g02001	Niben101Scf01380g02001	Niben101Scf06123g01019	Niben101Scf00486g00002	Niben101Scf01209g00012	Niben101Scf03018g16009	Niben101Scf02537g06001	Niben101Scf01111g01003					Niben101Scf03911g05013
	Niben101Scf01966g02001	Niben101Scf00690g03002	Niben101Scf01382g01008	Niben101Scf06176g04001	Niben101Scf00486g03003	Niben101Scf01209g01002	Niben101Scf03021g00010	Niben101Scf02537g06002	Niben101Scf01111g04025					Niben101Scf06024g00002
	Niben101Scf01970g06011	Niben101Scf00690g05001	Niben101Scf01382g01002	Niben101Scf06187g01033	Niben101Scf00487g00011	Niben101Scf01209g02009	Niben101Scf03021g01005	Niben101Scf02537g13010	Niben101Scf01123g01011					Niben101Scf05813g03003
	Niben101Scf01976g00011	Niben101Scf00690g07001	Niben101Scf01382g04009	Niben101Scf06235g02011	Niben101Scf00488g02003	Niben101Scf01209g02015	Niben101Scf03022g00002	Niben101Scf02537g14003	Niben101Scf01124g07006			mock control vs mutant GHu 17 dpi mock control vs mutant GHu 4 dpi mock control vs wildtype GHu 4 dpi	16	Niben101Scf02336g01003
	Niben101Scf01984g00023	Niben101Scf00691g01002	Niben101Scf01382g05009	Niben101Scf06248g00007	Niben101Scf00488g06010	Niben101Scf01209g05012	Niben101Scf03026g03006	Niben101Scf02538g00007	Niben101Scf01131g00003					Niben101Scf05516g04014
	Niben101Scf01986g02010	Niben101Scf00691g04016	Niben101Scf01383g05002	Niben101Scf06249g05020	Niben101Scf00491g04007	Niben101Scf01209g07005	Niben101Scf03038g02002	Niben101Scf02540g01009	Niben101Scf01131g00004					Niben101Scf00351g02003
	Niben101Scf01998g00002	Niben101Scf00698g00008	Niben101Scf01383g09009	Niben101Scf06267g03011	Niben101Scf00492g04001	Niben101Scf01210g00004	Niben101Scf03038g07007	Niben101Scf02543g00002	Niben101Scf01139g00001					Niben101Scf00819g01009
	Niben101Scf01998g00010	Niben101Scf00698g02020	Niben101Scf01385g11005	Niben101Scf06295g04006	Niben101Scf00494g07012	Niben101Scf01211g00001	Niben101Scf03046g01004	Niben101Scf02543g02015	Niben101Scf01143g02007					Niben101Scf00951g00005
	Niben101Scf01999g06011	Niben101Scf00709g02007	Niben101Scf01392g00011	Niben101Scf06388g01024	Niben101Scf00494g08002	Niben101Scf01211g04003	Niben101Scf03048g01021	Niben101Scf02551g01007	Niben101Scf01143g06001					Niben101Scf05326g00010
	Niben101Scf02003g01002	Niben101Scf00709g03002	Niben101Scf01392g01003	Niben101Scf06394g04023	Niben101Scf00496g01001	Niben101Scf01212t01014	Niben101Scf03056g02014	Niben101Scf02560g00010	Niben101Scf01146g09022					Niben101Scf18152g00003
	Niben101Scf02023g02007	Niben101Scf00711g02004	Niben101Scf01396g03002	Niben101Scf06424g02024	Niben101Scf00497g07006	Niben101Scf01214g02004	Niben101Scf03059g00012	Niben101Scf02565g03002	Niben101Scf01146g12006					Niben101Scf05963g00010
	Niben101Scf02026g06001	Niben101Scf00711g04013	Niben101Scf01398g00004	Niben101Scf06430g00022	Niben101Scf00497g08005	Niben101Scf01215g01010	Niben101Scf03064g00009	Niben101Scf02581g04012	Niben101Scf01147g04006					Niben101Scf06584g00004
	Niben101Scf02027g01022	Niben101Scf00712g04005	Niben101Scf01398g00006	Niben101Scf06437g00010	Niben101Scf00501g02005	Niben101Scf01218g01012	Niben101Scf03068g00020	Niben101Scf02585g00002	Niben101Scf01148g01006					Niben101Scf00505g00005
	Niben101Scf02029g00004	Niben101Scf00712g09031	Niben101Scf01399g00008	Niben101Scf06493g01013	Niben101Scf00501g02004	Niben101Scf01218g01026	Niben101Scf03072g02003	Niben101Scf02608g01007	Niben101Scf01150g01006					Niben101Scf00415g00001
	Niben101Scf02041g05002	Niben101Scf00712g09003	Niben101Scf01402g02030	Niben101Scf06506g02013	Niben101Scf00501g04001	Niben101Scf01219g06027	Niben101Scf03076g00013	Niben101Scf02608g03021	Niben101Scf01153g00016					Niben101Scf04102g00007
	Niben101Scf02042g00001	Niben101Scf00712g09033	Niben101Scf01409g00020	Niben101Scf06538g02009	Niben101Scf00502g00012	Niben101Scf01220g00011	Niben101Scf03092g00007	Niben101Scf02621g04022	Niben101Scf01154g02003					Niben101Scf13569g00001
	Niben101Scf02043g04020	Niben101Scf00713g02001	Niben101Scf01409g04017	Niben101Scf06584g00004	Niben101Scf00502g00006	Niben101Scf01220g04008	Niben101Scf03104g00009	Niben101Scf02623g00007	Niben101Scf01154g12010					Niben101Scf31689g00006
	Niben101Scf02043g04014	Niben101Scf00713g04014	Niben101Scf01409g07004	Niben101Scf06603g03002	Niben101Scf00503g02005	Niben101Scf01222g02010	Niben101Scf03108g14001	Niben101Scf02625g04001	Niben101Scf01154g18013					Niben101Scf00991g08003
	Niben101Scf02050g00011	Niben101Scf00715g01003	Niben101Scf01412g00017	Niben101Scf06655g00013	Niben101Scf00503g04003	Niben101Scf01225g04031	Niben101Scf03129g02014	Niben101Scf02625g06019	Niben101Scf01155g05002					Niben101Scf05343g01007
	Niben101Scf02051g03004	Niben101Scf00715g05005	Niben101Scf01413g04009	Niben101Scf06668g08002	Niben101Scf00503g07005	Niben101Scf01227g04027	Niben101Scf03147g10010	Niben101Scf02653g04020	Niben101Scf01157g00003			mock control vs mutant GHu 26 dpi mock control vs mutant GHu 4 dpi mock control vs wildtype GHu 4 dpi	14	Niben101Scf01243g02005
	Niben101Scf02062g06004	Niben101Scf00715g08002	Niben101Scf01414g02009	Niben101Scf06684g03027	Niben101Scf00503g08009	Niben101Scf01230g02007	Niben101Scf03173g01002	Niben101Scf02686g00001	Niben101Scf01171g03016					Niben101Scf00709g07008
	Niben101Scf02063g05005	Niben101Scf00715g09005	Niben101Scf01417g05001	Niben101Scf06702g01002	Niben101Scf00503g10003	Niben101Scf01232g00007	Niben101Scf03173g01008	Niben101Scf02688g02007	Niben101Scf01171g04001					Niben101Scf03284g01003
	Niben101Scf02068g04005	Niben101Scf00715g09002	Niben101Scf01418g03005	Niben101Scf06734g02014	Niben101Scf00504g02001	Niben101Scf01232g01005	Niben101Scf03189g00001	Niben101Scf02738g07007	Niben101Scf01171g08005					Niben101Scf07303g01001
	Niben101Scf02072g03008	Niben101Scf00717g01006	Niben101Scf01422g00019	Niben101Scf06751g00004	Niben101Scf00504g06016	Niben101Scf01232g02005	Niben101Scf03191g04002	Niben101Scf02740g03011	Niben101Scf01172g11018					Niben101Scf08338g01026
	Niben101Scf02078g05004	Niben101Scf00724g00005	Niben101Scf01430g00007	Niben101Scf06789g01001	Niben101Scf00504g06004	Niben101Scf01232g02007	Niben101Scf03191g05004	Niben101Scf02752g04007	Niben101Scf01174g00011					Niben101Scf03446g01001
	Niben101Scf02098g02013	Niben101Scf00725g03014	Niben101Scf01430g02010	Niben101Scf06812g00002	Niben101Scf00505g00005	Niben101Scf01236g00014	Niben101Scf03203g05017	Niben101Scf02772g07004	Niben101Scf01176g00002					Niben101Scf33454g00007
	Niben101Scf02111g26009	Niben101Scf00725g03013	Niben101Scf01432g03006	Niben101Scf06846g04002	Niben101Scf00505g01005	Niben101Scf01237g04021	Niben101Scf03214g01021	Niben101Scf02775g00003	Niben101Scf01176g01009					Niben101Scf02195g04001
	Niben101Scf02122g00010	Niben101Scf00726g00013	Niben101Scf01432g04001	Niben101Scf06864g02007	Niben101Scf00505g06002	Niben101Scf01237g13017	Niben101Scf03222g04001	Niben101Scf02785g02014	Niben101Scf01181g01012					Niben101Scf04592g00020
	Niben101Scf02132g01013	Niben101Scf00735g00002	Niben101Scf01434g03001	Niben101Scf06865g00004	Niben101Scf00505g07001	Niben101Scf01240g05017	Niben101Scf03226g03006	Niben101Scf02793g18010	Niben101Scf01181g03027					Niben101Scf00576g02030
	Niben101Scf02133g00014	Niben101Scf00735g02013	Niben101Scf01435g00008	Niben101Scf06883g01010	Niben101Scf00508g03007	Niben101Scf01241g06001	Niben101Scf03227g05026	Niben101Scf02793g27005	Niben101Scf01181g04007					Niben101Scf08804g03050
	Niben101Scf02142g02007	Niben101Scf00735g06037	Niben101Scf01435g02002	Niben101Scf06909g04006	Niben101Scf00508g06005	Niben101Scf01241g08005	Niben101Scf03240g00007	Niben101Scf02795g00008	Niben101Scf01181g04010					Niben101Scf01236g00014
	Niben101Scf02144g00003	Niben101Scf00736g00013	Niben101Scf01444g00001	Niben101Scf06912g01015	Niben101Scf00508g09017	Niben101Scf01243g02005	Niben101Scf03240g00008	Niben101Scf02803g01010	Niben101Scf01182g03011					Niben101Scf03080g01014
	Niben101Scf02151g04016	Niben101Scf00736g01013	Niben101Scf01448g02029	Niben101Scf06942g02006	Niben101Scf00508g10015	Niben101Scf01243g03020	Niben101Scf03251g00002	Niben101Scf02805g08007	Niben101Scf01182g03013					Niben101Scf01676g00009
	Niben101Scf02153g01004	Niben101Scf00737g01010	Niben101Scf01451g05008	Niben101Scf06976g07016	Niben101Scf00509g01017	Niben101Scf01249g01002	Niben101Scf03263g03004	Niben101Scf02807g01001	Niben101Scf01184g08003			mock control vs mutant GHu 17 dpi mock control vs mutant GHu 26 dpi mock control vs wildtype GHu 4 dpi	17	Niben101Scf00890g01028
	Niben101Scf02155g03008	Niben101Scf00739g02020	Niben101Scf01453g03001	Niben101Scf07000g01005	Niben101Scf00509g03006	Niben101Scf01259g10014	Niben101Scf03264g05010	Niben101Scf02809g00009	Niben101Scf01188g08016					Niben101Scf08341g05018
	Niben101Scf02156g03022	Niben101Scf00739g04033	Niben101Scf01453g05006	Niben101Scf07001g00004	Niben101Scf00519g00010	Niben101Scf01267g04015	Niben101Scf03274g03015	Niben101Scf02814g00001	Niben101Scf01188g08017					Niben101Scf19016g00005
	Niben101Scf02158g00009	Niben101Scf00741g01022	Niben101Scf01453g05015	Niben101Scf07004g01004	Niben101Scf00522g01022	Niben101Scf01269g04025	Niben101Scf03282g08004	Niben101Scf02814g04008	Niben101Scf01190g00012					Niben101Scf03714g00006
	Niben101Scf02164g06008	Niben101Scf00741g01033	Niben101Scf01460g00009	Niben101Scf07007g00008	Niben101Scf00526g02005	Niben101Scf01269g09009	Niben101Scf03284g03012	Niben101Scf02819g07011	Niben101Scf01191g02021					Niben101Scf04052g03012
	Niben101Scf02168g04008	Niben101Scf00742g01035	Niben101Scf01460g02002	Niben101Scf07007g01009	Niben101Scf00528g01003	Niben101Scf01269g09002	Niben101Scf03292g03005	Niben101Scf02828g03013	Niben101Scf01191g06018					Niben101Scf04860g04008
	Niben101Scf02168g05002	Niben101Scf00742g01014	Niben101Scf01462g00001	Niben101Scf07147g03003	Niben101Scf00528g01004	Niben101Scf01273g01010	Niben101Scf03323g01004	Niben101Scf02831g07010	Niben101Scf01201g00011					Niben101Scf15916g00001
	Niben101Scf02172g01006	Niben101Scf00745g03016	Niben101Scf01463g00010	Niben101Scf07156g01005	Niben101Scf00530g00003	Niben101Scf01276g00005	Niben101Scf03325g01018	Niben101Scf02831g08011	Niben101Scf01205g02005					Niben101Scf01176g00002
	Niben101Scf02176g00001	Niben101Scf00747g01027	Niben101Scf01466g01036	Niben101Scf07198g00006	Niben101Scf00530g03005	Niben101Scf01281g00006	Niben101Scf03328g02008	Niben101Scf02832g01014	Niben101Scf01208g02001					Niben101Scf09475g01017
	Niben101Scf02182g01012	Niben101Scf00747g05007	Niben101Scf01466g01006	Niben101Scf07226g05005	Niben101Scf00530g04003	Niben101Scf01289g08001	Niben101Scf03329g02001	Niben101Scf02838g04006	Niben101Scf01208g03023					Niben101Scf11909g00001
	Niben101Scf02182g01015	Niben101Scf00749g06005	Niben101Scf01470g00001	Niben101Scf07244g03021	Niben101Scf00530g06004	Niben101Scf01290g01007	Niben101Scf03352g03004	Niben101Scf02838g07002	Niben101Scf01209g00014					Niben101Scf00543g02006
	Niben101Scf02182g18008	Niben101Scf00750g02005	Niben101Scf01478g05007	Niben101Scf07247g00004	Niben101Scf00530g06012	Niben101Scf01293g05001	Niben101Scf03357g00035	Niben101Scf02846g00001	Niben101Scf01209g02009					Niben101Scf02910g01040
	Niben101Scf02190g04003	Niben101Scf00751g00001	Niben101Scf01487g04010	Niben101Scf07303g01001	Niben101Scf00530g08004	Niben101Scf01300g03001	Niben101Scf03366g00003	Niben101Scf02847g00005	Niben101Scf01209g04001					Niben101Scf04073g00005
	Niben101Scf02195g04001	Niben101Scf00752g02009	Niben101Scf01489g01037	Niben101Scf07304g01003	Niben101Scf00535g00010	Niben101Scf01301g03020	Niben101Scf03370g05005	Niben101Scf02852g01011	Niben101Scf01209g04012					Niben101Scf03964g04031
	Niben101Scf02197g04006	Niben101Scf00753g02005	Niben101Scf01494g05019	Niben101Scf07339g00001	Niben101Scf00536g01008	Niben101Scf01304g06002	Niben101Scf03371g00008	Niben101Scf02852g03013	Niben101Scf01210g00076					Niben101Scf03973g01004
	Niben101Scf02201g00013	Niben101Scf00757g03002	Niben101Scf01494g05020	Niben101Scf07339g02015	Niben101Scf00537g02022	Niben101Scf01305g04002	Niben101Scf03393g00007	Niben101Scf02853g06014	Niben101Scf01212g00003					Niben101Scf04122g03021
	Niben101Scf02203g05002	Niben101Scf00761g02006	Niben101Scf01494g06002	Niben101Scf07391g04030	Niben101Scf00537g02021	Niben101Scf01310g01008	Niben101Scf03398g06007	Niben101Scf02854g08003	Niben101Scf01212t01014					Niben101Scf02945g01004
	Niben101Scf02207g05010	Niben101Scf00766g00005	Niben101Scf01494g08005	Niben101Scf07402g02013	Niben101Scf00539g01011	Niben101Scf01313g06004	Niben101Scf03400g02010	Niben101Scf02860g01012	Niben101Scf01214g02004			mock control vs mutant GHu 4 dpi mock control vs wildtype GHu 17 dpi mock control vs wildtype GHu 26 dpi	2	Niben101Scf09242g00007
	Niben101Scf02210g09008	Niben101Scf00770g01004	Niben101Scf01494g15009	Niben101Scf07429g00006	Niben101Scf00539g04003	Niben101Scf01316g02008	Niben101Scf03403g01030	Niben101Scf02864g02001	Niben101Scf01219g03011					Niben101Scf02952g02005
	Niben101Scf02215g01004	Niben101Scf00772g00003	Niben101Scf01494g15008	Niben101Scf07444g00002	Niben101Scf00539g05008	Niben101Scf01322g04021	Niben101Scf03403g03004	Niben101Scf02869g17007	Niben101Scf01219g06027			mock control vs mutant GHu 17 dpi mock control vs wildtype GHu 17 dpi mock control vs wildtype GHu 26 dpi	226	Niben101Scf04007g05005
	Niben101Scf02216g02002	Niben101Scf00773g13004	Niben101Scf01495g01001	Niben101Scf07465g03010	Niben101Scf00539g05009	Niben101Scf01326g00005	Niben101Scf03422g04036	Niben101Scf02892g01021	Niben101Scf01225g02010					Niben101Scf03455g01006
	Niben101Scf02218g01005	Niben101Scf00779g08010	Niben101Scf01497g05019	Niben101Scf07503g00009	Niben101Scf00539g07022	Niben101Scf01326g08023	Niben101Scf03445g03008	Niben101Scf02892g01016	Niben101Scf01230g02007					Niben101Scf02525g02002
	Niben101Scf02219g00002	Niben101Scf00780g00002	Niben101Scf01506g02013	Niben101Scf07508g03002	Niben101Scf00539g07005	Niben101Scf01328g02027	Niben101Scf03449g01008	Niben101Scf02896g00007	Niben101Scf01232g00005					Niben101Scf04377g01001
	Niben101Scf02220g04002	Niben101Scf00781g05001	Niben101Scf01511g01007	Niben101Scf07508g04003	Niben101Scf00541g00005	Niben101Scf01329g00002	Niben101Scf03455g01031	Niben101Scf02902g00007	Niben101Scf01237g04021					Niben101Scf00094g00006
	Niben101Scf02221g04006	Niben101Scf00781g06015	Niben101Scf01512g06005	Niben101Scf07512g00017	Niben101Scf00542g04001	Niben101Scf01329g01014	Niben101Scf03455g02015	Niben101Scf02902g02003	Niben101Scf01237g13017					Niben101Scf34724g00003
	Niben101Scf02228g02009	Niben101Scf00781g06027	Niben101Scf01512g06004	Niben101Scf07533g03003	Niben101Scf00543g02006	Niben101Scf01330g01003	Niben101Scf03461g01006	Niben101Scf02909g10007	Niben101Scf01240g05002					Niben101Scf01534g02027
	Niben101Scf02236g06002	Niben101Scf00783g04014	Niben101Scf01518g03002	Niben101Scf07552g00006	Niben101Scf00546g01001	Niben101Scf01362g03006	Niben101Scf03488g08014	Niben101Scf02914g02038	Niben101Scf01240g05001					Niben101Scf00188g03009
	Niben101Scf02237g07012	Niben101Scf00783g06007	Niben101Scf01520g07010	Niben101Scf07576g02009	Niben101Scf00546g04001	Niben101Scf01362g04017	Niben101Scf03494g05002	Niben101Scf02915g08006	Niben101Scf01241g01001					Niben101Scf15817g01014
	Niben101Scf02237g09042	Niben101Scf00784g02019	Niben101Scf01521g02013	Niben101Scf07590g01002	Niben101Scf00546g06004	Niben101Scf01365g06013	Niben101Scf03500g00003	Niben101Scf02929g02030	Niben101Scf01241g07001					Niben101Scf02307g00013
	Niben101Scf02239g06010	Niben101Scf00786g02015	Niben101Scf01521g08013	Niben101Scf07623g01047	Niben101Scf00550g00014	Niben101Scf01369g04017	Niben101Scf03506g01003	Niben101Scf02949g03002	Niben101Scf01243g03015					Niben101Scf01025g13015
	Niben101Scf02248g01002	Niben101Scf00788g02013	Niben101Scf01521g15009	Niben101Scf07638g04002	Niben101Scf00551g00006	Niben101Scf01369g04022	Niben101Scf03507g02020	Niben101Scf02949g06001	Niben101Scf01249g01002					Niben101Scf15792g00002
	Niben101Scf02249g00006	Niben101Scf00790g00006	Niben101Scf01526g10005	Niben101Scf07687g01003	Niben101Scf00551g01003	Niben101Scf01374g01016	Niben101Scf03510g06011	Niben101Scf02949g06004	Niben101Scf01249g01005					Niben101Scf08008g01001
	Niben101Scf02249g05013	Niben101Scf00790g00004	Niben101Scf01529g00001	Niben101Scf07687g01006	Niben101Scf00551g01026	Niben101Scf01374g05006	Niben101Scf03517g00001	Niben101Scf02971g01005	Niben101Scf01249g03024					Niben101Scf02211g03005
	Niben101Scf02267g00005	Niben101Scf00793g09009	Niben101Scf01529g00013	Niben101Scf07741g03001	Niben101Scf00555g00007	Niben101Scf01374g07002	Niben101Scf03531g00014	Niben101Scf02972g02007	Niben101Scf01249g06002					Niben101Scf01383g09009
	Niben101Scf02280g01006	Niben101Scf00795g00011	Niben101Scf01529g04009	Niben101Scf07757g00001	Niben101Scf00555g00003	Niben101Scf01374g08003	Niben101Scf03532g01002	Niben101Scf02972g07002	Niben101Scf01252g00003					Niben101Scf03483g00002
	Niben101Scf02282g00001	Niben101Scf00799g00011	Niben101Scf01534g02007	Niben101Scf07790g03023	Niben101Scf00560g09009	Niben101Scf01374g13005	Niben101Scf03595g17005	Niben101Scf02989g02004	Niben101Scf01259g10024					Niben101Scf02426g02032
	Niben101Scf02290g02013	Niben101Scf00799g05006	Niben101Scf01534g02027	Niben101Scf07792g02023	Niben101Scf00561g00002	Niben101Scf01375g02012	Niben101Scf03595g17004	Niben101Scf02997g02006	Niben101Scf01267g04018					Niben101Scf01385g11005
	Niben101Scf02294g04013	Niben101Scf00799g06005	Niben101Scf01538g01009	Niben101Scf07793g00002	Niben101Scf00565g00013	Niben101Scf01375g05005	Niben101Scf03596g00010	Niben101Scf03006g05001	Niben101Scf01269g09002					Niben101Scf05676g03004
	Niben101Scf02316g03010	Niben101Scf00806g02001	Niben101Scf01539g00001	Niben101Scf07798g03010	Niben101Scf00565g00012	Niben101Scf01376g04034	Niben101Scf03596g00009	Niben101Scf03015g09003	Niben101Scf01269g17007					Niben101Scf03600g00018
	Niben101Scf02316g03041	Niben101Scf00807g03029	Niben101Scf01548g00002	Niben101Scf07850g03002	Niben101Scf00570g03015	Niben101Scf01380g01021	Niben101Scf03600g03016	Niben101Scf03020g00009	Niben101Scf01276g00005					Niben101Scf00369g00001
	Niben101Scf02322g06001	Niben101Scf00811g05002	Niben101Scf01548g00006	Niben101Scf07895g01005	Niben101Scf00570g05008	Niben101Scf01380g02001	Niben101Scf03607g01010	Niben101Scf03038g17019	Niben101Scf01281g02006					Niben101Scf01602g06012
	Niben101Scf02325g03023	Niben101Scf00812g02008	Niben101Scf01553g02005	Niben101Scf07937g01004	Niben101Scf00571g04013	Niben101Scf01382g01004	Niben101Scf03628g01020	Niben101Scf03048g01039	Niben101Scf01281g06012					Niben101Scf06101g02027
	Niben101Scf02332g00010	Niben101Scf00815g00011	Niben101Scf01557g03005	Niben101Scf07944g05002	Niben101Scf00571g04017	Niben101Scf01383g05002	Niben101Scf03634g01018	Niben101Scf03050g04002	Niben101Scf01291g04001					Niben101Scf03404g00007
	Niben101Scf02335g02008	Niben101Scf00817g04005	Niben101Scf01559g01014	Niben101Scf08047g02011	Niben101Scf00571g05011	Niben101Scf01383g05012	Niben101Scf03634g06014	Niben101Scf03052g00016	Niben101Scf01293g00002					Niben101Scf02757g03009
	Niben101Scf02336g01003	Niben101Scf00819g03006	Niben101Scf01559g02006	Niben101Scf08054g00001	Niben101Scf00571g09005	Niben101Scf01385g00004	Niben101Scf03638g05005	Niben101Scf03057g00001	Niben101Scf01300g03001					Niben101Scf02090g06011
	Niben101Scf02340g01003	Niben101Scf00819g13002	Niben101Scf01571g04001	Niben101Scf08057g00006	Niben101Scf00571g09002	Niben101Scf01385g01013	Niben101Scf03641g11007	Niben101Scf03059g00012	Niben101Scf01302g05009					Niben101Scf06996g00005
	Niben101Scf02344g04010	Niben101Scf00821g14009	Niben101Scf01574g00002	Niben101Scf08137g05017	Niben101Scf00572g00009	Niben101Scf01385g08004	Niben101Scf03643g02055	Niben101Scf03062g05003	Niben101Scf01310g00001					Niben101Scf02503g00004
	Niben101Scf02348g00008	Niben101Scf00822g02008	Niben101Scf01574g03001	Niben101Scf08149g01006	Niben101Scf00573g01005	Niben101Scf01385g12009	Niben101Scf03643g09014	Niben101Scf03069g04005	Niben101Scf01314g00017					Niben101Scf14922g00046
	Niben101Scf02353g02004	Niben101Scf00823g00002	Niben101Scf01578g00006	Niben101Scf08175g00008	Niben101Scf00574g04008	Niben101Scf01392g00011	Niben101Scf03645g02003	Niben101Scf03076g00003	Niben101Scf01319g02012					Niben101Scf01782g00011
	Niben101Scf02353g06039	Niben101Scf00823g01010	Niben101Scf01578g05008	Niben101Scf08194g02021	Niben101Scf00576g00009	Niben101Scf01393g02007	Niben101Scf03651g03002	Niben101Scf03079g01011	Niben101Scf01319g06004					Niben101Scf05416g00009
	Niben101Scf02354g12006	Niben101Scf00825g00017	Niben101Scf01580g05004	Niben101Scf08195g07024	Niben101Scf00576g02001	Niben101Scf01395g00019	Niben101Scf03653g01019	Niben101Scf03088g03006	Niben101Scf01322g04021					Niben101Scf03572g02001
	Niben101Scf02359g00022	Niben101Scf00827t00001	Niben101Scf01582g13009	Niben101Scf08211g03008	Niben101Scf00576g02010	Niben101Scf01396g05008	Niben101Scf03694g08010	Niben101Scf03092g00003	Niben101Scf01323g02005					Niben101Scf00503g10003
	Niben101Scf02362g00003	Niben101Scf00831g01006	Niben101Scf01584g01003	Niben101Scf08226g00004	Niben101Scf00577g09001	Niben101Scf01396g07022	Niben101Scf03702g04015	Niben101Scf03098g00008	Niben101Scf01326g05001					Niben101Scf03238g01002
	Niben101Scf02366g04011	Niben101Scf00833g04004	Niben101Scf01586g01010	Niben101Scf08273g02004	Niben101Scf00577g12006	Niben101Scf01399g00008	Niben101Scf03714g00012	Niben101Scf03104g03021	Niben101Scf01326g08017					Niben101Scf08546g05002
	Niben101Scf02384g00003	Niben101Scf00837g00016	Niben101Scf01591g00015	Niben101Scf08274g01003	Niben101Scf00578g03002	Niben101Scf01409g02004	Niben101Scf03734g04001	Niben101Scf03107g01011	Niben101Scf01326g10014					Niben101Scf04122g06011
	Niben101Scf02393g01014	Niben101Scf00837g12023	Niben101Scf01593g04003	Niben101Scf08275g01006	Niben101Scf00578g04002	Niben101Scf01409g03002	Niben101Scf03735g07020	Niben101Scf03108g10001	Niben101Scf01333g00005					Niben101Scf04401g01002
	Niben101Scf02393g02025	Niben101Scf00841g02021	Niben101Scf01594g04001	Niben101Scf08304g06009	Niben101Scf00578g05007	Niben101Scf01409g04017	Niben101Scf03736g02006	Niben101Scf03113g03014	Niben101Scf01334g06016					Niben101Scf11008g03003
	Niben101Scf02400g00007	Niben101Scf00850g00008	Niben101Scf01594g06004	Niben101Scf08309g00009	Niben101Scf00578g05003	Niben101Scf01409g12025	Niben101Scf03737g06013	Niben101Scf03114g04009	Niben101Scf01343g00019					Niben101Scf00447g01011
	Niben101Scf02400g02015	Niben101Scf00850g01027	Niben101Scf01594g07001	Niben101Scf08333g07012	Niben101Scf00582g01033	Niben101Scf01412g00015	Niben101Scf03737g06007	Niben101Scf03143g06001	Niben101Scf01350g00012					Niben101Scf03026g01009
	Niben101Scf02407g03001	Niben101Scf00850g01025	Niben101Scf01594g10008	Niben101Scf08338g01026	Niben101Scf00582g01035	Niben101Scf01414g02009	Niben101Scf03764g01005	Niben101Scf03147g10010	Niben101Scf01356g00011					Niben101Scf05135g04001
	Niben101Scf02422g01012	Niben101Scf00851g00024	Niben101Scf01596g06002	Niben101Scf08433g00014	Niben101Scf00585g01003	Niben101Scf01417g05001	Niben101Scf03766g03006	Niben101Scf03167g02024	Niben101Scf01359g03007					Niben101Scf08755g03005
	Niben101Scf02422g02015	Niben101Scf00851g04002	Niben101Scf01596g12004	Niben101Scf08445g01003	Niben101Scf00592g04004	Niben101Scf01418g03017	Niben101Scf03779g05009	Niben101Scf03171g01002	Niben101Scf01362g04017					Niben101Scf00565g00012
	Niben101Scf02427g03008	Niben101Scf00851g05006	Niben101Scf01599g03021	Niben101Scf08446g00002	Niben101Scf00592g05014	Niben101Scf01426g05014	Niben101Scf03785g00011	Niben101Scf03189g00001	Niben101Scf01365g07001					Niben101Scf08651g00014
	Niben101Scf02427g03004	Niben101Scf00852g00003	Niben101Scf01602g06012	Niben101Scf08472g00001	Niben101Scf00592g07008	Niben101Scf01430g05003	Niben101Scf03786g04014	Niben101Scf03200g01014	Niben101Scf01369g00024					Niben101Scf00869g06009
	Niben101Scf02429g07031	Niben101Scf00853g01012	Niben101Scf01604g01019	Niben101Scf08478g04001	Niben101Scf00592g11019	Niben101Scf01432g04001	Niben101Scf03790g00015	Niben101Scf03206g04006	Niben101Scf01371g04005					Niben101Scf12789g00027
	Niben101Scf02430g01015	Niben101Scf00853g06001	Niben101Scf01611g03014	Niben101Scf08519g03010	Niben101Scf00594g05009	Niben101Scf01433g02008	Niben101Scf03797g00003	Niben101Scf03214g01020	Niben101Scf01372g01006					Niben101Scf06311g00001
	Niben101Scf02433g06015	Niben101Scf00857g00005	Niben101Scf01623g06025	Niben101Scf08546g05004	Niben101Scf00595g03002	Niben101Scf01433g05003	Niben101Scf03839g12008	Niben101Scf03229g01008	Niben101Scf01372g09016					Niben101Scf00672g00001
	Niben101Scf02437g04010	Niben101Scf00858g00008	Niben101Scf01623g10008	Niben101Scf08566g08014	Niben101Scf00596g01005	Niben101Scf01435g03002	Niben101Scf03851g01010	Niben101Scf03251g00002	Niben101Scf01374g01003					Niben101Scf00163g19001
	Niben101Scf02442g00003	Niben101Scf00858g01009	Niben101Scf01623g11001	Niben101Scf08588g00013	Niben101Scf00597g01003	Niben101Scf01438g05003	Niben101Scf03857g04001	Niben101Scf03253g00002	Niben101Scf01374g04004					Niben101Scf04995g18001
	Niben101Scf02445g08002	Niben101Scf00858g06022	Niben101Scf01623g13002	Niben101Scf08665g02011	Niben101Scf00597g03006	Niben101Scf01442g01009	Niben101Scf03860g01010	Niben101Scf03254g13005	Niben101Scf01374g06005					Niben101Scf05932g00001
	Niben101Scf02452g04014	Niben101Scf00859g02007	Niben101Scf01623g15003	Niben101Scf08683g00001	Niben101Scf00597g05012	Niben101Scf01443g00004	Niben101Scf03861g01001	Niben101Scf03263g03004	Niben101Scf01374g07002					Niben101Scf01964g08023
	Niben101Scf02455g01011	Niben101Scf00860g03019	Niben101Scf01628g00015	Niben101Scf08692g00001	Niben101Scf00597g08029	Niben101Scf01444g00001	Niben101Scf03865g03002	Niben101Scf03267g00056	Niben101Scf01374g08004					Niben101Scf02537g02006
	Niben101Scf02459g07003	Niben101Scf00861g02013	Niben101Scf01634g02036	Niben101Scf08797g00012	Niben101Scf00600g00005	Niben101Scf01451g04009	Niben101Scf03871g04002	Niben101Scf03278g01002	Niben101Scf01374g10019					Niben101Scf01318g01008
	Niben101Scf02460g06009	Niben101Scf00861g05006	Niben101Scf01639g01003	Niben101Scf08804g03049	Niben101Scf00603g00007	Niben101Scf01451g04016	Niben101Scf03885g06003	Niben101Scf03281g01003	Niben101Scf01375g09020					Niben101Scf12528g00007
	Niben101Scf02466g03003	Niben101Scf00861g06003	Niben101Scf01639g04001	Niben101Scf08804g03050	Niben101Scf00603g01001	Niben101Scf01453g03001	Niben101Scf03886g03003	Niben101Scf03283g04019	Niben101Scf01380g01021					Niben101Scf03365g03011
	Niben101Scf02467g01003	Niben101Scf00863g07003	Niben101Scf01640g03006	Niben101Scf08806g01007	Niben101Scf00603g04004	Niben101Scf01453g05015	Niben101Scf03907g01017	Niben101Scf03307g08018	Niben101Scf01382g01008					Niben101Scf08690g02018
	Niben101Scf02468g06008	Niben101Scf00863g17026	Niben101Scf01642g02006	Niben101Scf08869g01009	Niben101Scf00603g04009	Niben101Scf01460g03010	Niben101Scf03930g00018	Niben101Scf03309g02006	Niben101Scf01382g04009					Niben101Scf00225g05002
	Niben101Scf02474g00009	Niben101Scf00867g00001	Niben101Scf01642g03012	Niben101Scf08936g06001	Niben101Scf00603g08013	Niben101Scf01466g01036	Niben101Scf03932g01001	Niben101Scf03325g01018	Niben101Scf01382g05009					Niben101Scf02721g05006
	Niben101Scf02476g04009	Niben101Scf00868g07004	Niben101Scf01646g01007	Niben101Scf08937g00012	Niben101Scf00606g00009	Niben101Scf01476g00014	Niben101Scf03934g04015	Niben101Scf03326g01009	Niben101Scf01383g01003					Niben101Scf05713g04009
	Niben101Scf02479g01019	Niben101Scf00869g01011	Niben101Scf01646g01008	Niben101Scf08973g00012	Niben101Scf00606g00010	Niben101Scf01477g00023	Niben101Scf03934g04013	Niben101Scf03329g02002	Niben101Scf01385g00004					Niben101Scf00262g03003
	Niben101Scf02482g00002	Niben101Scf00869g06009	Niben101Scf01658g01011	Niben101Scf09005g00015	Niben101Scf00606g00011	Niben101Scf01478g05007	Niben101Scf03949g00023	Niben101Scf03341g03001	Niben101Scf01385g01013					Niben101Scf01534g02007
	Niben101Scf02482g01016	Niben101Scf00870g01021	Niben101Scf01660g02013	Niben101Scf09025g02011	Niben101Scf00611g05001	Niben101Scf01478g07007	Niben101Scf03949g03005	Niben101Scf03348g00006	Niben101Scf01385g11006					Niben101Scf00747g01027
	Niben101Scf02482g02005	Niben101Scf00870g07006	Niben101Scf01661g02017	Niben101Scf09044g01015	Niben101Scf00611g07009	Niben101Scf01481g00009	Niben101Scf03952g01003	Niben101Scf03351g02001	Niben101Scf01388g01002					Niben101Scf01685g03001
	Niben101Scf02494g08002	Niben101Scf00870g11001	Niben101Scf01671g05003	Niben101Scf09044g01003	Niben101Scf00611g08002	Niben101Scf01485g02013	Niben101Scf03953g03024	Niben101Scf03360g01004	Niben101Scf01393g01003					Niben101Scf25617g00008
	Niben101Scf02502g03009	Niben101Scf00872g00005	Niben101Scf01679g03027	Niben101Scf09079g00005	Niben101Scf00611g11026	Niben101Scf01487g04010	Niben101Scf03964g03005	Niben101Scf03362g01014	Niben101Scf01393g02007					Niben101Scf07437g01012
	Niben101Scf02509g12004	Niben101Scf00872g04003	Niben101Scf01681g07003	Niben101Scf09079g00007	Niben101Scf00611g11028	Niben101Scf01489g01037	Niben101Scf03969g05001	Niben101Scf03370g05005	Niben101Scf01396g05008					Niben101Scf01697g06007
	Niben101Scf02511g08002	Niben101Scf00872g04001	Niben101Scf01683g03005	Niben101Scf09087g00009	Niben101Scf00612g01002	Niben101Scf01491g02006	Niben101Scf03993g06006	Niben101Scf03370g08010	Niben101Scf01397g00020					Niben101Scf01063g06001
	Niben101Scf02520g00005	Niben101Scf00879g00005	Niben101Scf01685g03001	Niben101Scf09112g03009	Niben101Scf00612g01004	Niben101Scf01494g06002	Niben101Scf04015g00001	Niben101Scf03371g00008	Niben101Scf01398g00005					Niben101Ctg15836g00002
	Niben101Scf02530g02010	Niben101Scf00879g03006	Niben101Scf01687g03004	Niben101Scf09119g01007	Niben101Scf00612g02002	Niben101Scf01494g06003	Niben101Scf04015g01004	Niben101Scf03374g00001	Niben101Scf01398g00006					Niben101Scf16651g00003
	Niben101Scf02530g02011	Niben101Scf00883g03019	Niben101Scf01688g02005	Niben101Scf09127g00011	Niben101Scf00613g04011	Niben101Scf01494g15006	Niben101Scf04018g13006	Niben101Scf03374g02005	Niben101Scf01402g02030					Niben101Scf19216g00006
	Niben101Scf02531g02017	Niben101Scf00883g04005	Niben101Scf01688g02001	Niben101Scf09230g02002	Niben101Scf00616g01009	Niben101Scf01494g15009	Niben101Scf04020g00006	Niben101Scf03374g06004	Niben101Scf01402g02006					Niben101Scf01661g02017
	Niben101Scf02537g02023	Niben101Scf00883g10001	Niben101Scf01689g03018	Niben101Scf09242g00007	Niben101Scf00616g02014	Niben101Scf01497g00002	Niben101Scf04021g02003	Niben101Scf03376g01009	Niben101Scf01409g02004					Niben101Scf05404g04007
	Niben101Scf02540g01002	Niben101Scf00883g16004	Niben101Scf01694g10003	Niben101Scf09345g00016	Niben101Scf00621g12018	Niben101Scf01498g08006	Niben101Scf04028g02017	Niben101Scf03376g03014	Niben101Scf01409g03002					Niben101Scf00611g07009
	Niben101Scf02541g10027	Niben101Scf00887g02006	Niben101Scf01695g06009	Niben101Scf09387g01003	Niben101Scf00626g02012	Niben101Scf01502g01001	Niben101Scf04040g08009	Niben101Scf03390g06006	Niben101Scf01412g00015					Niben101Scf02878g02007
	Niben101Scf02551g01007	Niben101Scf00887g02002	Niben101Scf01697g06007	Niben101Scf09414g00010	Niben101Scf00627g02007	Niben101Scf01502g02007	Niben101Scf04049g00023	Niben101Scf03392g11006	Niben101Scf01413g00010					Niben101Scf10043g00024
	Niben101Scf02558g00028	Niben101Scf00887g04025	Niben101Scf01697g07004	Niben101Scf09501g01006	Niben101Scf00629g01001	Niben101Scf01511g02025	Niben101Scf04053g02006	Niben101Scf03396g07026	Niben101Scf01413g04009					Niben101Scf02688g06010
	Niben101Scf02558g00020	Niben101Scf00890g01025	Niben101Scf01701g07006	Niben101Scf09510g02015	Niben101Scf00630g00004	Niben101Scf01512g06005	Niben101Scf04053g02007	Niben101Scf03396g07003	Niben101Scf01418g03005					Niben101Scf04167g00004
	Niben101Scf02560g00010	Niben101Scf00890g01020	Niben101Scf01702g01012	Niben101Scf09513g00033	Niben101Scf00631g01020	Niben101Scf01512g06004	Niben101Scf04053g03020	Niben101Scf03396g07029	Niben101Scf01421g00011					Niben101Scf05731g00018
	Niben101Scf02563g06018	Niben101Scf00890g01027	Niben101Scf01702g01007	Niben101Scf09516g00022	Niben101Scf00633g02002	Niben101Scf01515g03004	Niben101Scf04063g00015	Niben101Scf03403g03004	Niben101Scf01422g00009					Niben101Scf10767g03011
	Niben101Scf02564g10009	Niben101Scf00893g00003	Niben101Scf01704g00002	Niben101Scf09555g04002	Niben101Scf00635g00001	Niben101Scf01517g04011	Niben101Scf04073g00006	Niben101Scf03412g05006	Niben101Scf01422g00019					Niben101Scf00577g09001
	Niben101Scf02565g01007	Niben101Scf00893g00002	Niben101Scf01706g00025	Niben101Scf09560g02001	Niben101Scf00635g04005	Niben101Scf01517g08001	Niben101Scf04083g04039	Niben101Scf03413g02021	Niben101Scf01426g05014					Niben101Scf01756g02023
	Niben101Scf02572g04005	Niben101Scf00897g02011	Niben101Scf01721g01003	Niben101Scf09589g00008	Niben101Scf00635g07005	Niben101Scf01518g08004	Niben101Scf04093g00019	Niben101Scf03425g02002	Niben101Scf01427g00011					Niben101Scf06864g00005
	Niben101Scf02575g00005	Niben101Scf00897g03002	Niben101Scf01721g04001	Niben101Scf09604g00004	Niben101Scf00635g08007	Niben101Scf01519g01007	Niben101Scf04096g12002	Niben101Scf03445g02015	Niben101Scf01430g02010					Niben101Scf02197g02004
	Niben101Scf02577g03014	Niben101Scf00898g01009	Niben101Scf01721g05007	Niben101Scf09620g05001	Niben101Scf00635g09016	Niben101Scf01520g07010	Niben101Scf04098g00003	Niben101Scf03446g08008	Niben101Scf01432g06005					Niben101Scf02969g00003
	Niben101Scf02583g06016	Niben101Scf00901g05006	Niben101Scf01721g09001	Niben101Scf09665g01003	Niben101Scf00637g03003	Niben101Scf01521g06001	Niben101Scf04109g06004	Niben101Scf03455g05018	Niben101Scf01433g02014					Niben101Scf06117g02010
	Niben101Scf02585g00002	Niben101Scf00905g12002	Niben101Scf01722g05006	Niben101Scf09740g00003	Niben101Scf00637g05012	Niben101Scf01521g08010	Niben101Scf04109g09003	Niben101Scf03456g00018	Niben101Scf01434g01018					Niben101Scf09808g00013
	Niben101Scf02586g00006	Niben101Scf00911g01001	Niben101Scf01727g08006	Niben101Scf09742g00030	Niben101Scf00638g00014	Niben101Scf01521g08013	Niben101Scf04113g17021	Niben101Scf03460g07007	Niben101Scf01434g03001					Niben101Scf11999g00010
	Niben101Scf02589g00002	Niben101Scf00911g01003	Niben101Scf01729g01013	Niben101Scf09906g02006	Niben101Scf00638g01013	Niben101Scf01531g00004	Niben101Scf04113g17025	Niben101Scf03471g01013	Niben101Scf01435g00008					Niben101Scf30670g00003
	Niben101Scf02595g04007	Niben101Scf00917g03007	Niben101Scf01729g01015	Niben101Scf09987g03003	Niben101Scf00639g02005	Niben101Scf01531g02001	Niben101Scf04114g00062	Niben101Scf03482g02002	Niben101Scf01436g04003					Niben101Scf00690g05001
	Niben101Scf02606g05023	Niben101Scf00918g04013	Niben101Scf01734g01038	Niben101Scf09989g01026	Niben101Scf00643g01010	Niben101Scf01535g01009	Niben101Scf04118g01004	Niben101Scf03488g09011	Niben101Scf01451g05003					Niben101Scf08351g06011
	Niben101Scf02627g00015	Niben101Scf00919g01003	Niben101Scf01734g01054	Niben101Scf10032g00002	Niben101Scf00646g02007	Niben101Scf01538g01009	Niben101Scf04119g03004	Niben101Scf03493g00022	Niben101Scf01453g05006					Niben101Scf04941g00008
	Niben101Scf02637g02013	Niben101Scf00920g09017	Niben101Scf01734g01053	Niben101Scf10169g00005	Niben101Scf00646g03005	Niben101Scf01543g03001	Niben101Scf04122g03021	Niben101Scf03507g05002	Niben101Scf01453g06003					Niben101Scf10169g04006
	Niben101Scf02652g01032	Niben101Scf00920g09015	Niben101Scf01735g00005	Niben101Scf10206g00002	Niben101Scf00646g04018	Niben101Scf01548g00002	Niben101Scf04141g01004	Niben101Scf03517g00001	Niben101Scf01460g00009					Niben101Scf08422g00003
	Niben101Scf02653g01003	Niben101Scf00920g09027	Niben101Scf01739g08016	Niben101Scf10248g00007	Niben101Scf00646g06012	Niben101Scf01548g00006	Niben101Scf04146g01012	Niben101Scf03551g00007	Niben101Scf01460g03010					Niben101Scf06562g01014
	Niben101Scf02658g00008	Niben101Scf00927g00002	Niben101Scf01740g03002	Niben101Scf10250g00008	Niben101Scf00646g07008	Niben101Scf01550g01001	Niben101Scf04156g00009	Niben101Scf03561g01020	Niben101Scf01462g02024					Niben101Scf12270g00014
	Niben101Scf02658g00007	Niben101Scf00927g08010	Niben101Scf01740g12005	Niben101Scf10316g02003	Niben101Scf00647g01009	Niben101Scf01556g03003	Niben101Scf04171g02007	Niben101Scf03570g04001	Niben101Scf01463g00010					Niben101Scf00046g09009
	Niben101Scf02665g02008	Niben101Scf00927g11001	Niben101Scf01750g14026	Niben101Scf10332g01008	Niben101Scf00650g01008	Niben101Scf01557g03005	Niben101Scf04172g02006	Niben101Scf03579t04002	Niben101Scf01463g06001					Niben101Scf03300g02008
	Niben101Scf02669g00003	Niben101Scf00934g03005	Niben101Scf01756g02023	Niben101Scf10409g02002	Niben101Scf00650g02005	Niben101Scf01569g02006	Niben101Scf04174g01004	Niben101Scf03600g00018	Niben101Scf01463g08015					Niben101Scf11744g00001
	Niben101Scf02669g02014	Niben101Scf00941g00014	Niben101Scf01758g00006	Niben101Scf10415g00004	Niben101Scf00652g01004	Niben101Scf01572g01002	Niben101Scf04196g00005	Niben101Scf03600g03016	Niben101Scf01476g00014					Niben101Scf01494g08005
	Niben101Scf02699g02014	Niben101Scf00941g04005	Niben101Scf01763g02015	Niben101Scf10436g00008	Niben101Scf00654g02003	Niben101Scf01574g03001	Niben101Scf04198g07005	Niben101Scf03638g05005	Niben101Scf01477g00023					Niben101Scf02995g01001
	Niben101Scf02720g00003	Niben101Scf00942g00003	Niben101Scf01764g01012	Niben101Scf10579g00005	Niben101Scf00661g01014	Niben101Scf01576g03010	Niben101Scf04206g02007	Niben101Scf03644g00003	Niben101Scf01484g00008					Niben101Scf02518g01003
	Niben101Scf02736g06012	Niben101Scf00944g02005	Niben101Scf01764g02020	Niben101Scf10579g02004	Niben101Scf00662g00006	Niben101Scf01580g00001	Niben101Scf04217g02009	Niben101Scf03645g04018	Niben101Scf01485g02013					Niben101Scf03015g07002
	Niben101Scf02736g07003	Niben101Scf00944g03001	Niben101Scf01765g02012	Niben101Scf10650g00011	Niben101Scf00662g00007	Niben101Scf01582g13009	Niben101Scf04223g01031	Niben101Scf03647g03021	Niben101Scf01489g01008					Niben101Scf06404g00025
	Niben101Scf02738g03012	Niben101Scf00952g03003	Niben101Scf01767g03011	Niben101Scf10707g00015	Niben101Scf00662g01006	Niben101Scf01585g01018	Niben101Scf04230g02003	Niben101Scf03660g02005	Niben101Scf01491g02006					Niben101Scf04582g01004
	Niben101Scf02749g04010	Niben101Scf00953g00018	Niben101Scf01773g06004	Niben101Scf10737g01015	Niben101Scf00662g01009	Niben101Scf01586g01010	Niben101Scf04233g00009	Niben101Scf03709g00007	Niben101Scf01494g04008					Niben101Scf01642g03012
	Niben101Scf02755g05005	Niben101Scf00955g00003	Niben101Scf01774g04007	Niben101Scf10749g01006	Niben101Scf00663g00009	Niben101Scf01591g00015	Niben101Scf04237t00018	Niben101Scf03714g03018	Niben101Scf01494g05017					Niben101Scf01897g07001
	Niben101Scf02756g00004	Niben101Scf00955g05007	Niben101Scf01774g07007	Niben101Scf10763g00008	Niben101Scf00663g05001	Niben101Scf01591g00022	Niben101Scf04240g02010	Niben101Scf03714g04012	Niben101Scf01494g06003					Niben101Scf01623g13002
	Niben101Scf02757g01001	Niben101Scf00956g01014	Niben101Scf01775g01014	Niben101Scf10842g00003	Niben101Scf00665g00011	Niben101Scf01592g00007	Niben101Scf04240g03001	Niben101Scf03720g00006	Niben101Scf01494g08004					Niben101Scf00229g01002
	Niben101Scf02763g00016	Niben101Scf00959g00012	Niben101Scf01777g00011	Niben101Scf10940g06011	Niben101Scf00668g01003	Niben101Scf01596g06002	Niben101Scf04242g00005	Niben101Scf03736g00004	Niben101Scf01494g10004					Niben101Scf05912g01009
	Niben101Scf02771g01007	Niben101Scf00960g10006	Niben101Scf01777g01004	Niben101Scf11037g00019	Niben101Scf00669g00008	Niben101Scf01596g11007	Niben101Scf04283g03006	Niben101Scf03738g01012	Niben101Scf01502g00007					Niben101Scf02625g05002
	Niben101Scf02771g03014	Niben101Scf00960g15004	Niben101Scf01779g03011	Niben101Scf11123g00021	Niben101Scf00669g01007	Niben101Scf01609g00003	Niben101Scf04286g00002	Niben101Scf03747g03001	Niben101Scf01502g02007					Niben101Scf14679g00002
	Niben101Scf02774g01003	Niben101Scf00961g01024	Niben101Scf01782g00011	Niben101Scf11177g00001	Niben101Scf00672g00001	Niben101Scf01612g02014	Niben101Scf04292g00008	Niben101Scf03766g03006	Niben101Scf01505g00005					Niben101Scf20652g00003
	Niben101Scf02774g01005	Niben101Scf00961g01018	Niben101Scf01785g04010	Niben101Scf11232g01011	Niben101Scf00675g01003	Niben101Scf01612g03002	Niben101Scf04294g03011	Niben101Scf03779g08012	Niben101Scf01506g04006					Niben101Scf02552g00013
	Niben101Scf02795g00007	Niben101Scf00961g04012	Niben101Scf01789g00008	Niben101Scf11245g03005	Niben101Scf00675g03010	Niben101Scf01615g01002	Niben101Scf04294g06038	Niben101Scf03785g00011	Niben101Scf01509g02019					Niben101Scf08651g00010
	Niben101Scf02798g02024	Niben101Scf00962g03006	Niben101Scf01789g03003	Niben101Scf11283g00002	Niben101Scf00679g00001	Niben101Scf01617g00006	Niben101Scf04318g01016	Niben101Scf03797g00003	Niben101Scf01511g02025					Niben101Scf04361g00007
	Niben101Scf02805g07011	Niben101Scf00966g00010	Niben101Scf01792g00024	Niben101Scf11291g00008	Niben101Scf00682g02010	Niben101Scf01623g04022	Niben101Scf04331g02003	Niben101Scf03801g05005	Niben101Scf01513g01010					Niben101Scf00638g01013
	Niben101Scf02807g11013	Niben101Scf00966g04002	Niben101Scf01795g04038	Niben101Scf11415g00002	Niben101Scf00682g05011	Niben101Scf01623g07001	Niben101Scf04331g04007	Niben101Scf03809g01015	Niben101Scf01517g08010					Niben101Scf02285g01028
	Niben101Scf02814g02005	Niben101Scf00966g04004	Niben101Scf01797g03034	Niben101Scf11472g00014	Niben101Scf00683g00003	Niben101Scf01623g11001	Niben101Scf04331g06010	Niben101Scf03814g00001	Niben101Scf01518g08004					Niben101Scf15286g00011
	Niben101Scf02816g14006	Niben101Scf00970g02011	Niben101Scf01802g00002	Niben101Scf11524g01004	Niben101Scf00683g02004	Niben101Scf01623g11007	Niben101Scf04375g12007	Niben101Scf03816g02010	Niben101Scf01519g03009					Niben101Scf02081g03011
	Niben101Scf02819g04002	Niben101Scf00974g01015	Niben101Scf01812g01007	Niben101Scf11611g00002	Niben101Scf00683g03014	Niben101Scf01623g15003	Niben101Scf04384g02014	Niben101Scf03817g02001	Niben101Scf01520g07009					Niben101Scf00177g09010
	Niben101Scf02824g03019	Niben101Scf00974g02009	Niben101Scf01812g04009	Niben101Scf11649g00002	Niben101Scf00683g03030	Niben101Scf01623g18005	Niben101Scf04384g04007	Niben101Scf03817g04007	Niben101Scf01521g04009					Niben101Scf04422g10005
	Niben101Scf02827g06001	Niben101Scf00978g06005	Niben101Scf01817g02005	Niben101Scf11737g00029	Niben101Scf00683g03024	Niben101Scf01626g04008	Niben101Scf04385g00008	Niben101Scf03822g00014	Niben101Scf01521g08010					Niben101Scf00369g21004
	Niben101Scf02828g00004	Niben101Scf00978g08003	Niben101Scf01819g04003	Niben101Scf11751g01007	Niben101Scf00684g00009	Niben101Scf01628g00015	Niben101Scf04400g01012	Niben101Scf03823g02012	Niben101Scf01521g15009					Niben101Scf00352g01001
	Niben101Scf02828g03013	Niben101Scf00980g01002	Niben101Scf01820g00009	Niben101Scf11766g00004	Niben101Scf00684g02005	Niben101Scf01634g02036	Niben101Scf04401g06001	Niben101Scf03824g02012	Niben101Scf01526g12008					Niben101Scf14387g00001
	Niben101Scf02829g06001	Niben101Scf00984g04002	Niben101Scf01827g01001	Niben101Scf11836g00008	Niben101Scf00684g02003	Niben101Scf01634g03016	Niben101Scf04403g03002	Niben101Scf03824g02004	Niben101Scf01529g00001					Niben101Scf01192g08003
	Niben101Scf02831g01009	Niben101Scf00984g08003	Niben101Scf01830g01024	Niben101Scf11856g00004	Niben101Scf00687g02014	Niben101Scf01635g00001	Niben101Scf04407g02022	Niben101Scf03830g03005	Niben101Scf01531g00004					Niben101Scf00883g04005
	Niben101Scf02831g02022	Niben101Scf00984g08005	Niben101Scf01833g00002	Niben101Scf11922g01018	Niben101Scf00687g02005	Niben101Scf01635g05004	Niben101Scf04410g05002	Niben101Scf03834g02006	Niben101Scf01534g02027					Niben101Scf14282g00008
	Niben101Scf02831g03016	Niben101Scf00984g09007	Niben101Scf01834g00011	Niben101Scf11980g03011	Niben101Scf00687g05007	Niben101Scf01639g07001	Niben101Scf04414g01004	Niben101Scf03834g03011	Niben101Scf01535g01008					Niben101Scf03121g00006
	Niben101Scf02838g07002	Niben101Scf00985g04006	Niben101Scf01841g03020	Niben101Scf11991g01010	Niben101Scf00687g08006	Niben101Scf01642g01014	Niben101Scf04418g12013	Niben101Scf03839g12003	Niben101Scf01539g03014					Niben101Scf00428g11016
	Niben101Scf02842g00014	Niben101Scf00987g06003	Niben101Scf01842g00004	Niben101Scf12135g00014	Niben101Scf00687g08008	Niben101Scf01646g00008	Niben101Scf04422g01007	Niben101Scf03842g05002	Niben101Scf01543g03001					Niben101Ctg14450g00003
	Niben101Scf02852g01011	Niben101Scf00988g00002	Niben101Scf01842g06006	Niben101Scf12270g02002	Niben101Scf00688g02001	Niben101Scf01646g01008	Niben101Scf04436g15045	Niben101Scf03843g00003	Niben101Scf01550g00005					Niben101Scf01859g10011
	Niben101Scf02853g05015	Niben101Scf00991g08004	Niben101Scf01847g02005	Niben101Scf12521g00002	Niben101Scf00690g00013	Niben101Scf01648g00011	Niben101Scf04451g00027	Niben101Scf03851g02016	Niben101Scf01553g00002					Niben101Scf00381g01002
	Niben101Scf02854g01005	Niben101Scf01001g02005	Niben101Scf01847g09009	Niben101Scf12653g01005	Niben101Scf00690g01004	Niben101Scf01655g04003	Niben101Scf04477g03012	Niben101Scf03852g00026	Niben101Scf01556g01007					Niben101Scf02389g00013
	Niben101Scf02864g02010	Niben101Scf01001g04001	Niben101Scf01852g02002	Niben101Scf12686g02007	Niben101Scf00690g05001	Niben101Scf01657g00002	Niben101Scf04481g00028	Niben101Scf03852g00028	Niben101Scf01557g00002					Niben101Scf06683g03002
	Niben101Scf02864g02001	Niben101Scf01001g07020	Niben101Scf01852g04029	Niben101Scf12725g00008	Niben101Scf00690g07002	Niben101Scf01657g01002	Niben101Scf04487g06016	Niben101Scf03852g03005	Niben101Scf01559g01014					Niben101Scf04514g01005
	Niben101Scf02887g00007	Niben101Scf01001g07015	Niben101Scf01854g00002	Niben101Scf12735g00001	Niben101Scf00691g01002	Niben101Scf01660g02013	Niben101Scf04487g06006	Niben101Scf03862g03005	Niben101Scf01559g02006					Niben101Scf06305g03005
	Niben101Scf02892g01013	Niben101Scf01002g02005	Niben101Scf01858g01031	Niben101Scf12797g00005	Niben101Scf00691g03001	Niben101Scf01669g04019	Niben101Scf04489g00025	Niben101Scf03879g00003	Niben101Scf01563g02005					Niben101Scf04331g03004
	Niben101Scf02902g00007	Niben101Scf01002g13006	Niben101Scf01859g10011	Niben101Scf12885g02012	Niben101Scf00691g03016	Niben101Scf01676g00009	Niben101Scf04494g00018	Niben101Scf03904g00010	Niben101Scf01574g04011					Niben101Scf03107g01007
	Niben101Scf02902g03009	Niben101Scf01005g02014	Niben101Scf01869g00006	Niben101Scf12954g00002	Niben101Scf00693g02020	Niben101Scf01679g03027	Niben101Scf04496g00016	Niben101Scf03915g04013	Niben101Scf01578g00006					Niben101Scf04641g00012
	Niben101Scf02909g03002	Niben101Scf01005g05015	Niben101Scf01879g02007	Niben101Scf13141g02002	Niben101Scf00698g02008	Niben101Scf01683g14005	Niben101Scf04500g02003	Niben101Scf03930g01017	Niben101Scf01579g01020					Niben101Scf03531g00010
	Niben101Scf02910g01040	Niben101Scf01008g01008	Niben101Scf01887g01001	Niben101Scf13146g00001	Niben101Scf00700g05004	Niben101Scf01685g07003	Niben101Scf04505g02022	Niben101Scf03934g00015	Niben101Scf01579g01046					Niben101Scf03280g00023
	Niben101Scf02914g02025	Niben101Scf01013g01003	Niben101Scf01887g02002	Niben101Scf13185g00010	Niben101Scf00704g04019	Niben101Scf01689g01002	Niben101Scf04528g12007	Niben101Scf03944g02014	Niben101Scf01580g02014					Niben101Scf15963g01004
	Niben101Scf02915g03005	Niben101Scf01013g04008	Niben101Scf01888g03016	Niben101Scf13259g00023	Niben101Scf00704g04002	Niben101Scf01689g04008	Niben101Scf04582g01004	Niben101Scf03948g02008	Niben101Scf01584g01003					Niben101Scf06926g04001
	Niben101Scf02915g08013	Niben101Scf01015g01002	Niben101Scf01888g06014	Niben101Scf13429g02004	Niben101Scf00705g01006	Niben101Scf01690g00010	Niben101Scf04594g02003	Niben101Scf03949g00023	Niben101Scf01587g02019					Niben101Scf03367g01004
	Niben101Scf02936g04017	Niben101Scf01018g03001	Niben101Scf01894g03001	Niben101Scf13569g00001	Niben101Scf00705g02002	Niben101Scf01694g12012	Niben101Scf04607g00001	Niben101Scf03949g06008	Niben101Scf01591g00022					Niben101Scf10041g00024
	Niben101Scf02945g01004	Niben101Scf01018g08014	Niben101Scf01895g00020	Niben101Scf13571g00008	Niben101Scf00709g02007	Niben101Scf01695g01015	Niben101Scf04614g09005	Niben101Scf03963g01001	Niben101Scf01594g05015					Niben101Scf04549g10022
	Niben101Scf02947g02011	Niben101Scf01020g00009	Niben101Scf01897g07001	Niben101Scf13695g01014	Niben101Scf00710g00006	Niben101Scf01696g01006	Niben101Scf04626g00001	Niben101Scf03964g03005	Niben101Scf01594g07001					Niben101Scf11444g00002
	Niben101Scf02974g00016	Niben101Scf01020g02004	Niben101Scf01899g03002	Niben101Scf13710g02002	Niben101Scf00711g04013	Niben101Scf01696g05015	Niben101Scf04626g01002	Niben101Scf03964g04031	Niben101Scf01596g01023					Niben101Scf03245g06003
	Niben101Scf02979g02005	Niben101Scf01022g01001	Niben101Scf01899g04012	Niben101Scf13777g00006	Niben101Scf00712g04005	Niben101Scf01697g17008	Niben101Scf04632g02001	Niben101Scf03964g04029	Niben101Scf01596g09006					Niben101Scf02153g02002
	Niben101Scf02992g03021	Niben101Scf01022g02008	Niben101Scf01903g01001	Niben101Scf13920g00005	Niben101Scf00712g09036	Niben101Scf01701g10015	Niben101Scf04632g03006	Niben101Scf03971g00014	Niben101Scf01596g12004					Niben101Scf01230g02002
	Niben101Scf03012g00009	Niben101Scf01022g02009	Niben101Scf01922g01004	Niben101Scf13926g01003	Niben101Scf00712g10025	Niben101Scf01704g00002	Niben101Scf04641g02009	Niben101Scf03975g01004	Niben101Scf01604g01016					Niben101Scf07231g06005
	Niben101Scf03016g00003	Niben101Scf01022g03011	Niben101Scf01922g04004	Niben101Scf13934g00014	Niben101Scf00713g01011	Niben101Scf01706g00025	Niben101Scf04653g01010	Niben101Scf03975g01013	Niben101Scf01607g03007					Niben101Scf02543g01008
	Niben101Scf03016g00008	Niben101Scf01025g00006	Niben101Scf01922g06015	Niben101Scf13966g00013	Niben101Scf00713g02001	Niben101Scf01721g04001	Niben101Scf04657g03010	Niben101Scf03985g04006	Niben101Scf01607g04002					Niben101Scf01494g05019
	Niben101Scf03018g12005	Niben101Scf01025g07003	Niben101Scf01922g08015	Niben101Scf14115g00002	Niben101Scf00713g04001	Niben101Scf01721g05007	Niben101Scf04673g02008	Niben101Scf04011g11005	Niben101Scf01611g11002					Niben101Scf14394g00001
	Niben101Scf03021g03035	Niben101Scf01025g10006	Niben101Scf01927g09002	Niben101Scf14115g01011	Niben101Scf00714g00006	Niben101Scf01722g05006	Niben101Scf04697g02010	Niben101Scf04015g02021	Niben101Scf01611g13001					Niben101Scf00094g00009
	Niben101Scf03027g02005	Niben101Scf01025g13015	Niben101Scf01927g09004	Niben101Scf14158g00005	Niben101Scf00714g08018	Niben101Scf01727g02007	Niben101Scf04724g06004	Niben101Scf04024g02025	Niben101Scf01616g03005					Niben101Scf13816g00005
	Niben101Scf03038g17020	Niben101Scf01027g01017	Niben101Scf01931g06006	Niben101Scf14344g00005	Niben101Scf00715g01003	Niben101Scf01727g05001	Niben101Scf04745g04004	Niben101Scf04040g01002	Niben101Scf01616g07015					Niben101Scf05044g00015
	Niben101Scf03047g01018	Niben101Scf01032g00006	Niben101Scf01936g01001	Niben101Scf14427g00009	Niben101Scf00715g04003	Niben101Scf01731g09008	Niben101Scf04754g01002	Niben101Scf04044g22008	Niben101Scf01620g02013					Niben101Scf05710g02007
	Niben101Scf03048g01017	Niben101Scf01033g01011	Niben101Scf01942g05021	Niben101Scf14591g01007	Niben101Scf00715g08002	Niben101Scf01734g01038	Niben101Scf04763g02013	Niben101Scf04049g00023	Niben101Scf01623g00015					Niben101Scf02159g01014
	Niben101Scf03064g02004	Niben101Scf01036g03007	Niben101Scf01942g06002	Niben101Scf14669g00001	Niben101Scf00715g09005	Niben101Scf01734g01049	Niben101Scf04764g10048	Niben101Scf04053g03004	Niben101Scf01623g08001					Niben101Scf01852g02002
	Niben101Scf03069g01002	Niben101Scf01037g04010	Niben101Scf01947g01008	Niben101Scf14688g03005	Niben101Scf00715g09002	Niben101Scf01738g02010	Niben101Scf04779g01029	Niben101Scf04068g00003	Niben101Scf01623g18003					Niben101Scf02364g04007
	Niben101Scf03070g01003	Niben101Scf01037g04008	Niben101Scf01954g01020	Niben101Scf14771g01015	Niben101Scf00719g01003	Niben101Scf01739g08016	Niben101Scf04786g01003	Niben101Scf04072g01001	Niben101Scf01626g04012					Niben101Scf01432g03006
	Niben101Scf03080g01014	Niben101Scf01037g09001	Niben101Scf01956g12014	Niben101Scf14837g02011	Niben101Scf00725g06002	Niben101Scf01750g14007	Niben101Scf04796g00011	Niben101Scf04077g03004	Niben101Scf01627g03009					Niben101Scf01240g05001
	Niben101Scf03088g01003	Niben101Scf01041g02001	Niben101Scf01959g01001	Niben101Scf15007g00002	Niben101Scf00726g00012	Niben101Scf01758g00006	Niben101Scf04813g02024	Niben101Scf04079g02012	Niben101Scf01628g00022					Niben101Scf06501g01001
	Niben101Scf03096g01009	Niben101Scf01041g04001	Niben101Scf01964g05008	Niben101Scf15077g01012	Niben101Scf00735g02010	Niben101Scf01759g07006	Niben101Scf04832g00001	Niben101Scf04082g03013	Niben101Scf01628g02006					Niben101Scf05440g02004
	Niben101Scf03103g00018	Niben101Scf01046g02009	Niben101Scf01964g05007	Niben101Scf15476g01004	Niben101Scf00735g02013	Niben101Scf01761g00015	Niben101Scf04841g00023	Niben101Scf04083g03013	Niben101Scf01628g04009					Niben101Scf04205g01011
	Niben101Scf03113g02012	Niben101Scf01046g03001	Niben101Scf01964g08023	Niben101Scf15568g00014	Niben101Scf00735g05005	Niben101Scf01763g00001	Niben101Scf04841g00024	Niben101Scf04099g09005	Niben101Scf01639g01003					Niben101Scf01375g08016
	Niben101Scf03114g09011	Niben101Scf01048g00008	Niben101Scf01970g01011	Niben101Scf15666g00009	Niben101Scf00735g06023	Niben101Scf01763g02015	Niben101Scf04871g08010	Niben101Scf04099g12003	Niben101Scf01639g07001					Niben101Scf00024g00006
	Niben101Scf03133g01002	Niben101Scf01051g07003	Niben101Scf01971g01006	Niben101Scf15784g00001	Niben101Scf00737g01010	Niben101Scf01764g01012	Niben101Scf04871g19004	Niben101Scf04102g02004	Niben101Scf01642g01014					Niben101Scf01188g10003
	Niben101Scf03138g01041	Niben101Scf01052g09001	Niben101Scf01972g01002	Niben101Scf15903g01004	Niben101Scf00739g03012	Niben101Scf01773g06004	Niben101Scf04922g00002	Niben101Scf04102g03015	Niben101Scf01646g01007					Niben101Scf10157g01024
	Niben101Scf03143g06001	Niben101Scf01053g00007	Niben101Scf01974g00013	Niben101Scf15979g02003	Niben101Scf00739g04033	Niben101Scf01774g04007	Niben101Scf04939g02009	Niben101Scf04109g06004	Niben101Scf01655g02022					Niben101Scf04313g01002
	Niben101Scf03145g03003	Niben101Scf01053g01016	Niben101Scf01976g00011	Niben101Scf16107g00007	Niben101Scf00739g04037	Niben101Scf01777g00011	Niben101Scf04941g03015	Niben101Scf04110g03005	Niben101Scf01655g02005					Niben101Scf11037g00022
	Niben101Scf03147g01002	Niben101Scf01054g14001	Niben101Scf01976g00014	Niben101Scf16154g00002	Niben101Scf00741g01022	Niben101Scf01777g01004	Niben101Scf04943g01006	Niben101Scf04117g03002	Niben101Scf01656g00009					Niben101Scf11232g01005
	Niben101Scf03147g05002	Niben101Scf01055g00003	Niben101Scf01977g02010	Niben101Scf16236g00007	Niben101Scf00741g01033	Niben101Scf01788g00003	Niben101Scf04950g07019	Niben101Scf04122g03021	Niben101Scf01657g01002					Niben101Scf01313g00013
	Niben101Scf03167g01009	Niben101Scf01062g01001	Niben101Scf01977g02008	Niben101Scf16254g00008	Niben101Scf00742g00012	Niben101Scf01795g08010	Niben101Scf04963g04006	Niben101Scf04140g00003	Niben101Scf01658g01011					Niben101Scf03302g00009
	Niben101Scf03170g01020	Niben101Scf01062g07001	Niben101Scf01980g06004	Niben101Scf16313g00003	Niben101Scf00744g02023	Niben101Scf01795g17003	Niben101Scf04993g00005	Niben101Scf04173g00001	Niben101Scf01660g02007					Niben101Scf12266g09002
	Niben101Scf03170g03005	Niben101Scf01063g00017	Niben101Scf01982g03006	Niben101Scf16413g00001	Niben101Scf00744g07001	Niben101Scf01797g03034	Niben101Scf04993g00002	Niben101Scf04182g02003	Niben101Scf01661g02020					Niben101Scf03753g00007
	Niben101Scf03184g02002	Niben101Scf01063g04003	Niben101Scf01983g04014	Niben101Scf16451g00012	Niben101Scf00744g08014	Niben101Scf01802g00003	Niben101Scf04994g00005	Niben101Scf04185g04005	Niben101Scf01669g04019					Niben101Scf01460g02002
	Niben101Scf03194g00009	Niben101Scf01063g04025	Niben101Scf01983g12001	Niben101Scf16592g00005	Niben101Scf00745g00020	Niben101Scf01817g00015	Niben101Scf04995g11016	Niben101Scf04191g00011	Niben101Scf01670g05004					Niben101Scf15536g01018
	Niben101Scf03203g03005	Niben101Scf01063g06001	Niben101Scf01983g15010	Niben101Scf16868g00005	Niben101Scf00745g02015	Niben101Scf01817g02005	Niben101Scf04998g01008	Niben101Scf04191g04030	Niben101Scf01671g05003					Niben101Scf06376g03005
	Niben101Scf03203g06001	Niben101Scf01063g08022	Niben101Scf01986g00013	Niben101Scf16915g02006	Niben101Scf00745g03016	Niben101Scf01819g04003	Niben101Scf05029g00002	Niben101Scf04197g01021	Niben101Scf01677g06019					Niben101Scf05494g00013
	Niben101Scf03208g02007	Niben101Scf01064g05002	Niben101Scf01991g03009	Niben101Scf16981g02005	Niben101Scf00747g01027	Niben101Scf01824g00024	Niben101Scf05030g03006	Niben101Scf04205g04013	Niben101Scf01684g02015					Niben101Scf01986g00013
	Niben101Scf03213g03024	Niben101Scf01066g03001	Niben101Scf01993g05015	Niben101Scf17044g01001	Niben101Scf00747g02003	Niben101Scf01830g01024	Niben101Scf05035g00003	Niben101Scf04216g06004	Niben101Scf01687g03005					Niben101Scf08804g03001
	Niben101Scf03214g01021	Niben101Scf01070g04010	Niben101Scf01998g05003	Niben101Scf17594g00006	Niben101Scf00747g05007	Niben101Scf01833g00002	Niben101Scf05041g00001	Niben101Scf04217g02009	Niben101Scf01688g02025					Niben101Scf01847g02005
	Niben101Scf03236g03019	Niben101Scf01070g04017	Niben101Scf02000g00005	Niben101Scf17640g00003	Niben101Scf00747g07008	Niben101Scf01834g01024	Niben101Scf05044g03012	Niben101Scf04220g04002	Niben101Scf01694g09006					Niben101Scf04414g00004
	Niben101Scf03250g01004	Niben101Scf01071g00001	Niben101Scf02006g01014	Niben101Scf17922g02007	Niben101Scf00747g09002	Niben101Scf01834g02011	Niben101Scf05047g04012	Niben101Scf04220g06003	Niben101Scf01694g12012					Niben101Scf09365g00029
	Niben101Scf03253g02006	Niben101Scf01071g03004	Niben101Scf02012g01005	Niben101Scf18152g00003	Niben101Scf00747g11006	Niben101Scf01834g04013	Niben101Scf05057g04016	Niben101Scf04233g01012	Niben101Scf01696g01005					Niben101Scf01022g01001
	Niben101Scf03254g03002	Niben101Scf01072g03008	Niben101Scf02015g01007	Niben101Scf18308g00009	Niben101Scf00749g06005	Niben101Scf01836g00002	Niben101Scf05060g08015	Niben101Scf04234g01007	Niben101Scf01696g06053					Niben101Scf06222g01021
	Niben101Scf03254g12004	Niben101Scf01072g03047	Niben101Scf02015g01022	Niben101Scf18418g02007	Niben101Scf00750g02005	Niben101Scf01841g03020	Niben101Scf05079g00003	Niben101Scf04237t00018	Niben101Scf01696g06054					Niben101Scf10067g01005
	Niben101Scf03279g01001	Niben101Scf01073g00003	Niben101Scf02015g04012	Niben101Scf18639g00021	Niben101Scf00751g00001	Niben101Scf01842g00004	Niben101Scf05080g01012	Niben101Scf04259g01024	Niben101Scf01697g04006					Niben101Scf10919g01030
	Niben101Scf03284g01003	Niben101Scf01073g01010	Niben101Scf02017g00001	Niben101Scf18730g00015	Niben101Scf00751g06003	Niben101Scf01842g02006	Niben101Scf05082g04025	Niben101Scf04279g03005	Niben101Scf01697g17008					Niben101Scf04339g06014
	Niben101Scf03291g00003	Niben101Scf01073g02006	Niben101Scf02023g01002	Niben101Scf18951g00021	Niben101Scf00752g02010	Niben101Scf01842g05007	Niben101Scf05087g03005	Niben101Scf04283g02008	Niben101Scf01701g02001					Niben101Scf23752g00006
	Niben101Scf03300g00003	Niben101Scf01075g01003	Niben101Scf02023g01005	Niben101Scf19358g00014	Niben101Scf00752g03006	Niben101Scf01847g02018	Niben101Scf05109g02006	Niben101Scf04285g03022	Niben101Scf01702g01012					Niben101Scf08039g01005
	Niben101Scf03307g04013	Niben101Scf01076g00005	Niben101Scf02026g03009	Niben101Scf19479g00006	Niben101Scf00753g01002	Niben101Scf01855g00004	Niben101Scf05109g04003	Niben101Scf04286g00002	Niben101Scf01706g00010					Niben101Scf04109g02001
	Niben101Scf03309g07006	Niben101Scf01076g01010	Niben101Scf02029g00004	Niben101Scf19584g00018	Niben101Scf00753g03019	Niben101Scf01855g02015	Niben101Scf05123g02013	Niben101Scf04288g01010	Niben101Scf01716g00027					Niben101Scf00318g10005
	Niben101Scf03321g04018	Niben101Scf01076g04003	Niben101Scf02030g04003	Niben101Scf21584g00007	Niben101Scf00757g03002	Niben101Scf01857g01001	Niben101Scf05123g02014	Niben101Scf04328g00045	Niben101Scf01718g02006					Niben101Scf10262g00006
	Niben101Scf03326g04014	Niben101Scf01084g05013	Niben101Scf02034g02001	Niben101Scf22623g00010	Niben101Scf00757g05003	Niben101Scf01862g02024	Niben101Scf05124g01018	Niben101Scf04329g05022	Niben101Scf01718g09027					Niben101Scf07231g00018
	Niben101Scf03338g00004	Niben101Scf01085g06007	Niben101Scf02034g04019	Niben101Scf22688g00016	Niben101Scf00758g07002	Niben101Scf01863g03008	Niben101Scf05135g05004	Niben101Scf04339g06012	Niben101Scf01721g00009					Niben101Scf08755g01006
	Niben101Scf03340g00002	Niben101Scf01090g04020	Niben101Scf02042g00001	Niben101Scf22905g00008	Niben101Scf00765g01004	Niben101Scf01887g01001	Niben101Scf05173g09004	Niben101Scf04347g01030	Niben101Scf01721g07006					Niben101Scf01466g01006
	Niben101Scf03351g04008	Niben101Scf01091g00012	Niben101Scf02042g00014	Niben101Scf23606g00007	Niben101Scf00766g00004	Niben101Scf01888g09015	Niben101Scf05177g01029	Niben101Scf04368g00017	Niben101Scf01724g00017					Niben101Scf01681g07003
	Niben101Scf03360g01004	Niben101Scf01100g01014	Niben101Scf02042g02002	Niben101Scf24435g00001	Niben101Scf00766g00005	Niben101Scf01892g01010	Niben101Scf05177g02012	Niben101Scf04375g08027	Niben101Scf01724g00001					Niben101Scf01001g04001
	Niben101Scf03367g01006	Niben101Scf01100g04004	Niben101Scf02042g03036	Niben101Scf24439g00006	Niben101Scf00770g01004	Niben101Scf01895g00020	Niben101Scf05178g00007	Niben101Scf04386g02001	Niben101Scf01727g05001					Niben101Scf05118g11012
	Niben101Scf03370g04008	Niben101Scf01100g04002	Niben101Scf02043g04020	Niben101Scf25021g01021	Niben101Scf00772g00003	Niben101Scf01897g07006	Niben101Scf05200g00003	Niben101Scf04393g00014	Niben101Scf01729g01015					Niben101Scf00056g02008
	Niben101Scf03374g05008	Niben101Scf01100g06015	Niben101Scf02046g01013	Niben101Scf25777g00001	Niben101Scf00773g13004	Niben101Scf01899g04012	Niben101Scf05202g00004	Niben101Scf04395g00022	Niben101Scf01734g01053					Niben101Scf01182g04002
	Niben101Scf03374g09004	Niben101Scf01100g06008	Niben101Scf02056g00003	Niben101Scf25893g00007	Niben101Scf00777g03006	Niben101Scf01905g00003	Niben101Scf05226g06005	Niben101Scf04412g00017	Niben101Scf01735g00005					Niben101Scf02266g01006
	Niben101Scf03375g02028	Niben101Scf01101g04010	Niben101Scf02063g01004	Niben101Scf25930g00001	Niben101Scf00777g06012	Niben101Scf01908g00003	Niben101Scf05238g00006	Niben101Scf04422g03002	Niben101Scf01750g01003					Niben101Scf12348g00002
	Niben101Scf03377g01010	Niben101Scf01102g00009	Niben101Scf02063g04004	Niben101Scf29357g00003	Niben101Scf00780g00002	Niben101Scf01911g01005	Niben101Scf05245g00008	Niben101Scf04424g00001	Niben101Scf01750g14026					Niben101Scf02618g00001
	Niben101Scf03377g05007	Niben101Scf01105g01021	Niben101Scf02063g08001	Niben101Scf31689g00006	Niben101Scf00780g01029	Niben101Scf01917g03006	Niben101Scf05294g00006	Niben101Scf04437g00010	Niben101Scf01752g09001					Niben101Scf06569g01013
	Niben101Scf03390g09001	Niben101Scf01109g03003	Niben101Scf02073g07006	Niben101Scf33299g00003	Niben101Scf00780g02005	Niben101Scf01917g05005	Niben101Scf05295g03021	Niben101Scf04455g00010	Niben101Scf01756g00015					Niben101Scf07140g00018
	Niben101Scf03396g04011	Niben101Scf01109g04021	Niben101Scf02074g05005	Niben101Scf33454g00007	Niben101Scf00781g05001	Niben101Scf01922g04004	Niben101Scf05301g01003	Niben101Scf04462g00008	Niben101Scf01759g04003					Niben101Scf00817g04005
	Niben101Scf03403g01021	Niben101Scf01110g01007	Niben101Scf02077g09003	Niben101Scf33522g00001	Niben101Scf00781g06015	Niben101Scf01926g03001	Niben101Scf05304g05008	Niben101Scf04477g00006	Niben101Scf01761g00001					Niben101Scf12868g00008
	Niben101Scf03417g03001	Niben101Scf01111g01001	Niben101Scf02077g13016	Niben101Scf36944g00005	Niben101Scf00783g06007	Niben101Scf01927g01009	Niben101Scf05306g04010	Niben101Scf04477g03012	Niben101Scf01761g00016					Niben101Scf09590g03007
	Niben101Scf03419g01010	Niben101Scf01111g02001	Niben101Scf02078g05017	Niben101Scf37733g00002	Niben101Scf00786g01009	Niben101Scf01931g07009	Niben101Scf05319g03001	Niben101Scf04500g03002	Niben101Scf01761g02001					Niben101Scf07423g00005
	Niben101Scf03426g00005	Niben101Scf01111g04025	Niben101Scf02081g02004		Niben101Scf00788g02014	Niben101Scf01934g04001	Niben101Scf05326g00010	Niben101Scf04500g03001	Niben101Scf01761g08001					Niben101Scf01063g04025
	Niben101Scf03426g01008	Niben101Scf01111g06004	Niben101Scf02081g03011		Niben101Scf00789g00002	Niben101Scf01934g04026	Niben101Scf05330g03006	Niben101Scf04505g06003	Niben101Scf01764g03018					Niben101Scf05177g01019
	Niben101Scf03427g05007	Niben101Scf01116g01002	Niben101Scf02085g03003		Niben101Scf00790g00006	Niben101Scf01936g01001	Niben101Scf05360g01012	Niben101Scf04535g02019	Niben101Scf01765g02012					Niben101Scf07034g04007
	Niben101Scf03435g02022	Niben101Scf01116g01004	Niben101Scf02085g04007		Niben101Scf00790g00004	Niben101Scf01938g06013	Niben101Scf05368g03011	Niben101Scf04551g02006	Niben101Scf01767g03011					Niben101Scf01792g00024
	Niben101Scf03437g02001	Niben101Scf01124g07006	Niben101Scf02085g18007		Niben101Scf00793g01002	Niben101Scf01942g05021	Niben101Scf05368g06017	Niben101Scf04556g02009	Niben101Scf01774g07007					Niben101Scf20828g00002
	Niben101Scf03444g01010	Niben101Scf01124g12004	Niben101Scf02090g06011		Niben101Scf00795g00009	Niben101Scf01942g06002	Niben101Scf05378g03013	Niben101Scf04560g03001	Niben101Scf01775g01014					Niben101Scf02257g01009
	Niben101Scf03446g01001	Niben101Scf01124g23009	Niben101Scf02100g00005		Niben101Scf00795g00011	Niben101Scf01943g02003	Niben101Scf05382g00001	Niben101Scf04570g06014	Niben101Scf01775g01019					Niben101Scf02793g06004
	Niben101Scf03446g04003	Niben101Scf01124g24003	Niben101Scf02102g01016		Niben101Scf00799g00011	Niben101Scf01943g11007	Niben101Scf05382g03009	Niben101Scf04592g00016	Niben101Scf01775g03002					Niben101Scf11078g01009
	Niben101Scf03450g00016	Niben101Scf01124g26001	Niben101Scf02104g01010		Niben101Scf00799g05006	Niben101Scf01947g01008	Niben101Scf05395g04025	Niben101Scf04608g04001	Niben101Scf01777g03033					Niben101Scf01494g15008
	Niben101Scf03453g01001	Niben101Scf01125g02022	Niben101Scf02105g01018		Niben101Scf00799g06005	Niben101Scf01953g01012	Niben101Scf05415g00003	Niben101Scf04621g00006	Niben101Scf01782g00014					Niben101Scf10287g01002
	Niben101Scf03455g01002	Niben101Scf01126g03004	Niben101Scf02107g07004		Niben101Scf00803g01007	Niben101Scf01958g02007	Niben101Scf05437g03008	Niben101Scf04626g01004	Niben101Scf01782g00011					Niben101Scf15100g00001
	Niben101Scf03457g00003	Niben101Scf01139g03005	Niben101Scf02108g04001		Niben101Scf00806g02001	Niben101Scf01958g02015	Niben101Scf05438g05008	Niben101Scf04627g05005	Niben101Scf01784g01016					Niben101Scf02828g00003
	Niben101Scf03461g01006	Niben101Scf01141g07004	Niben101Scf02111g00007		Niben101Scf00807g01005	Niben101Scf01959g00004	Niben101Scf05449g03006	Niben101Scf04632g07004	Niben101Scf01784g08001			mock control vs mutant GHu 26 dpi mock control vs wildtype GHu 17 dpi mock control vs wildtype GHu 26 dpi	75	Niben101Scf07236g00011
	Niben101Scf03468g02008	Niben101Scf01142g02005	Niben101Scf02111g02003		Niben101Scf00812g00009	Niben101Scf01959g06015	Niben101Scf05452t00001	Niben101Scf04633g02005	Niben101Scf01785g08006					Niben101Scf12560g00024
	Niben101Scf03473g01015	Niben101Scf01143g02011	Niben101Scf02111g26009		Niben101Scf00812g02008	Niben101Scf01964g01005	Niben101Scf05459g00005	Niben101Scf04638g00013	Niben101Scf01789g02015					Niben101Scf08465g03014
	Niben101Scf03474g03004	Niben101Scf01143g09016	Niben101Scf02122g01008		Niben101Scf00813g01004	Niben101Scf01968g01014	Niben101Scf05483g01007	Niben101Scf04641g01003	Niben101Scf01792g00022					Niben101Scf02459g00024
	Niben101Scf03482g02002	Niben101Scf01143g09017	Niben101Scf02124g01017		Niben101Scf00815g00011	Niben101Scf01970g01011	Niben101Scf05483g04002	Niben101Scf04643g04001	Niben101Scf01795g04035					Niben101Scf02063g04004
	Niben101Scf03488g08008	Niben101Scf01143g11003	Niben101Scf02125g00019		Niben101Scf00817g04005	Niben101Scf01971g02003	Niben101Scf05491g07012	Niben101Scf04650g00006	Niben101Scf01795g04038					Niben101Scf00811g05002
	Niben101Scf03488g09017	Niben101Scf01143g11009	Niben101Scf02128g00039		Niben101Scf00819g01009	Niben101Scf01975g02003	Niben101Scf05516g04022	Niben101Scf04651g00001	Niben101Scf01795g17007					Niben101Scf15476g00004
	Niben101Scf03491g01021	Niben101Scf01145g00004	Niben101Scf02132g02012		Niben101Scf00819g03006	Niben101Scf01975g03009	Niben101Scf05519g02007	Niben101Scf04657g03010	Niben101Scf01797g02013					Niben101Scf10575g02003
	Niben101Scf03494g00002	Niben101Scf01145g01001	Niben101Scf02133g00003		Niben101Scf00819g06008	Niben101Scf01976g00011	Niben101Scf05522g00002	Niben101Scf04686g02002	Niben101Scf01798g05009					Niben101Scf01444g00001
	Niben101Scf03497g11006	Niben101Scf01145g02002	Niben101Scf02139g02011		Niben101Scf00820g07012	Niben101Scf01976g00014	Niben101Scf05554g05006	Niben101Scf04700g00003	Niben101Scf01799g02008					Niben101Scf07608g01010
	Niben101Scf03500g02001	Niben101Scf01145g03001	Niben101Scf02139g04001		Niben101Scf00821g14009	Niben101Scf01980g06004	Niben101Scf05555g00008	Niben101Scf04706g00001	Niben101Scf01802g00002					Niben101Scf03138g01018
	Niben101Scf03504g06013	Niben101Scf01146g09030	Niben101Scf02139g05001		Niben101Scf00821g14010	Niben101Scf01982g03006	Niben101Scf05574g02011	Niben101Scf04722g04015	Niben101Scf01812g04009					Niben101Scf04117g02005
	Niben101Scf03528g03009	Niben101Scf01146g13015	Niben101Scf02151g01002		Niben101Scf00821g15009	Niben101Scf01983g04014	Niben101Scf05584g01004	Niben101Scf04727g03005	Niben101Scf01817g02001					Niben101Scf00715g05005
	Niben101Scf03534g02011	Niben101Scf01147g00001	Niben101Scf02151g03002		Niben101Scf00822g01009	Niben101Scf01985g03019	Niben101Scf05584g02018	Niben101Scf04731g01002	Niben101Scf01818g00016					Niben101Scf07673g01007
	Niben101Scf03545g00016	Niben101Scf01147g05011	Niben101Scf02151g04020		Niben101Scf00822g02008	Niben101Scf01991g01016	Niben101Scf05664g04010	Niben101Scf04741g02007	Niben101Scf01818g04009					Niben101Scf06236g03010
	Niben101Scf03562g01003	Niben101Scf01148g00008	Niben101Scf02153g02002		Niben101Scf00823g00001	Niben101Scf01991g03009	Niben101Scf05688g00006	Niben101Scf04741g04001	Niben101Scf01818g07015					Niben101Scf09345g00013
	Niben101Scf03563g00030	Niben101Scf01150g00005	Niben101Scf02155g00004		Niben101Scf00823g01006	Niben101Scf01998g07001	Niben101Scf05690g00002	Niben101Scf04742g03019	Niben101Scf01818g09008					Niben101Scf24149g00005
	Niben101Scf03563g00015	Niben101Scf01150g04004	Niben101Scf02156g05001		Niben101Scf00825g00017	Niben101Scf01999g06002	Niben101Scf05697g03011	Niben101Scf04754g01002	Niben101Scf01819g02018					Niben101Scf02139g02011
	Niben101Scf03565g04006	Niben101Scf01153g00013	Niben101Scf02156g11001		Niben101Scf00825g04003	Niben101Scf02002g01004	Niben101Scf05705g02001	Niben101Scf04760g02003	Niben101Scf01822g09002					Niben101Scf00920g09027
	Niben101Scf03584g04008	Niben101Scf01153g00016	Niben101Scf02159g01014		Niben101Scf00830g03002	Niben101Scf02006g04010	Niben101Scf05710g01001	Niben101Scf04763g00014	Niben101Scf01830g00008					Niben101Scf00021g00010
	Niben101Scf03590g01001	Niben101Scf01154g02003	Niben101Scf02174g01005		Niben101Scf00831g01006	Niben101Scf02011g03015	Niben101Scf05713g01012	Niben101Scf04764g10045	Niben101Scf01832g00006					Niben101Scf13748g00017
	Niben101Scf03592g02002	Niben101Scf01155g03005	Niben101Scf02175g06008		Niben101Scf00837g12023	Niben101Scf02011g04003	Niben101Scf05721g00004	Niben101Scf04776g01027	Niben101Scf01834g00002					Niben101Scf16208g01007
	Niben101Scf03596g00009	Niben101Scf01155g04008	Niben101Scf02182g19004		Niben101Scf00839g01009	Niben101Scf02014g00036	Niben101Scf05750g01009	Niben101Scf04779g01029	Niben101Scf01834g01024					Niben101Scf01494g06002
	Niben101Scf03614g01005	Niben101Scf01155g04011	Niben101Scf02188g02027		Niben101Scf00841g02021	Niben101Scf02015g01007	Niben101Scf05750g03033	Niben101Scf04782g01007	Niben101Scf01834g04021					Niben101Scf00436g06007
	Niben101Scf03628g14021	Niben101Scf01155g05010	Niben101Scf02190g00001		Niben101Scf00850g00008	Niben101Scf02021g00004	Niben101Scf05767g01007	Niben101Scf04787g02002	Niben101Scf01836g00002					Niben101Scf00111g01019
	Niben101Scf03634g06014	Niben101Scf01163g00002	Niben101Scf02190g04004		Niben101Scf00851g04002	Niben101Scf02023g01005	Niben101Scf05773g00002	Niben101Scf04787g02015	Niben101Scf01837g03007					Niben101Scf01211g00001
	Niben101Scf03634g08015	Niben101Scf01166g08002	Niben101Scf02191g00008		Niben101Scf00851g05006	Niben101Scf02025g02002	Niben101Scf05782g00010	Niben101Scf04794g01013	Niben101Scf01841g00005					Niben101Scf07048g01012
	Niben101Scf03638g00009	Niben101Scf01166g13001	Niben101Scf02195g01001		Niben101Scf00853g00001	Niben101Scf02029g01001	Niben101Scf05787g01001	Niben101Scf04796g00027	Niben101Scf01842g06006					Niben101Scf04362g07009
	Niben101Scf03638g05005	Niben101Scf01166g18016	Niben101Scf02195g04002		Niben101Scf00853g01012	Niben101Scf02029g01003	Niben101Scf05801g00005	Niben101Scf04804g01015	Niben101Scf01842g06014					Niben101Scf15689g00021
	Niben101Scf03641g11007	Niben101Scf01167g05014	Niben101Scf02195g08004		Niben101Scf00853g06001	Niben101Scf02030g00021	Niben101Scf05816g02007	Niben101Scf04804g02002	Niben101Scf01847g02018					Niben101Scf00919g01003
	Niben101Scf03643g02042	Niben101Scf01167g05010	Niben101Scf02197g02004		Niben101Scf00857g00005	Niben101Scf02033g01006	Niben101Scf05819g00007	Niben101Scf04808g00014	Niben101Scf01847g09012					Niben101Scf02732g00012
	Niben101Scf03647g03024	Niben101Scf01170g01013	Niben101Scf02203g05013		Niben101Scf00858g00009	Niben101Scf02039g01002	Niben101Scf05822g04008	Niben101Scf04813g01008	Niben101Scf01848g03003					Niben101Scf29813g00001
	Niben101Scf03653g01019	Niben101Scf01171g06008	Niben101Scf02211g03005		Niben101Scf00858g01002	Niben101Scf02041g00002	Niben101Scf05823g01001	Niben101Scf04813g02023	Niben101Scf01848g05003					Niben101Scf04393g00014
	Niben101Scf03689g01014	Niben101Scf01171g08015	Niben101Scf02215g04006		Niben101Scf00858g01009	Niben101Scf02041g04007	Niben101Scf05839g00002	Niben101Scf04813g02024	Niben101Scf01849g00008					Niben101Scf05241g01006
	Niben101Scf03702g04011	Niben101Scf01175g05008	Niben101Scf02217g02019		Niben101Scf00858g06023	Niben101Scf02042g00001	Niben101Scf05880g03002	Niben101Scf04819g03021	Niben101Scf01852g02002					Niben101Scf00069g03001
	Niben101Scf03710g04014	Niben101Scf01175g05011	Niben101Scf02217g07008		Niben101Scf00859g02007	Niben101Scf02042g00014	Niben101Scf05883g00008	Niben101Scf04841g00023	Niben101Scf01854g00028					Niben101Scf08149g01007
	Niben101Scf03710g06002	Niben101Scf01177g04007	Niben101Scf02220g05009		Niben101Scf00860g03019	Niben101Scf02045g05005	Niben101Scf05928g03007	Niben101Scf04860g04008	Niben101Scf01863g04002					Niben101Scf01301g03020
	Niben101Scf03714g00006	Niben101Scf01177g06016	Niben101Scf02221g00009		Niben101Scf00861g05006	Niben101Scf02056g00003	Niben101Scf05932g04007	Niben101Scf04871g08010	Niben101Scf01869g00006					Niben101Scf13411g05021
	Niben101Scf03720g00006	Niben101Scf01178g01002	Niben101Scf02221g02001		Niben101Scf00861g07009	Niben101Scf02063g04004	Niben101Scf05952g01007	Niben101Scf04875g05009	Niben101Scf01872g02005					Niben101Scf12280g01008
	Niben101Scf03731g01007	Niben101Scf01181g00022	Niben101Scf02232g06019		Niben101Scf00861g07002	Niben101Scf02066g05012	Niben101Scf05956g01009	Niben101Scf04889g00021	Niben101Scf01887g02002					Niben101Scf00867g00001
	Niben101Scf03734g04015	Niben101Scf01181g01007	Niben101Scf02236g07003		Niben101Scf00862g01017	Niben101Scf02069g02006	Niben101Scf05961g02014	Niben101Scf04892g00013	Niben101Scf01887g08010					Niben101Scf05349g01011
	Niben101Scf03735g06007	Niben101Scf01181g02022	Niben101Scf02240g09008		Niben101Scf00862g02052	Niben101Scf02072g00017	Niben101Scf05963g00013	Niben101Scf04895g00017	Niben101Scf01888g03015					Niben101Scf00271g04024
	Niben101Scf03736g02006	Niben101Scf01181g04007	Niben101Scf02244g01010		Niben101Scf00862g02050	Niben101Scf02074g04024	Niben101Scf05988g06003	Niben101Scf04903g01009	Niben101Scf01888g03016					Niben101Scf00682g05009
	Niben101Scf03738g00006	Niben101Scf01182g01018	Niben101Scf02246g00003		Niben101Scf00863g17026	Niben101Scf02074g05005	Niben101Scf06009g00033	Niben101Scf04918g05002	Niben101Scf01890g01005					Niben101Scf03147g06004
	Niben101Scf03738g01012	Niben101Scf01182g04002	Niben101Scf02247g00023		Niben101Scf00866g00008	Niben101Scf02074g06071	Niben101Scf06016g02005	Niben101Scf04922g00002	Niben101Scf01903g01001					Niben101Scf06840g00009
	Niben101Scf03747g04010	Niben101Scf01184g06007	Niben101Scf02250g03013		Niben101Scf00868g06002	Niben101Scf02077g09003	Niben101Scf06017g00002	Niben101Scf04933g00011	Niben101Scf01911g00001					Niben101Scf03619g05002
	Niben101Scf03751g01004	Niben101Scf01184g16001	Niben101Scf02252g01032		Niben101Scf00868g07004	Niben101Scf02080g03010	Niben101Scf06026g01003	Niben101Scf04943g01013	Niben101Scf01911g15015					Niben101Scf00870g01021
	Niben101Scf03757g06012	Niben101Scf01184g17001	Niben101Scf02253g11001		Niben101Scf00869g01011	Niben101Scf02085g12005	Niben101Scf06042g01001	Niben101Scf04951g03002	Niben101Scf01917g05005					Niben101Scf10058g00024
	Niben101Scf03777g00002	Niben101Scf01185g00004	Niben101Scf02257g01009		Niben101Scf00869g06009	Niben101Scf02085g18007	Niben101Scf06042g03021	Niben101Scf04953g07001	Niben101Scf01922g05005					Niben101Scf04826g01005
	Niben101Scf03778g00005	Niben101Scf01188g00029	Niben101Scf02266g01006		Niben101Scf00869g06023	Niben101Scf02100g00013	Niben101Scf06058g00017	Niben101Scf04954g04005	Niben101Scf01922g06018					Niben101Scf15672g00001
	Niben101Scf03778g01006	Niben101Scf01188g10003	Niben101Scf02268g03001		Niben101Scf00870g07018	Niben101Scf02102g01014	Niben101Scf06059g02006	Niben101Scf04955g07019	Niben101Scf01922g10003					Niben101Scf00526g02019
	Niben101Scf03779g01005	Niben101Scf01188g11015	Niben101Scf02268g13001		Niben101Scf00870g17013	Niben101Scf02104g01010	Niben101Scf06077g01022	Niben101Scf04973g02007	Niben101Scf01927g01013					Niben101Scf01734g01038
	Niben101Scf03779g05009	Niben101Scf01189g04011	Niben101Scf02269g01004		Niben101Scf00872g00005	Niben101Scf02105g01018	Niben101Scf06077g05010	Niben101Scf04976g00004	Niben101Scf01927g01009					Niben101Scf02358g01009
	Niben101Scf03792g00001	Niben101Scf01190g00013	Niben101Scf02269g03006		Niben101Scf00872g00006	Niben101Scf02108g04001	Niben101Scf06091g00014	Niben101Scf04995g04005	Niben101Scf01931g06006					Niben101Scf00742g01035
	Niben101Scf03793g00005	Niben101Scf01190g03003	Niben101Scf02272g03001		Niben101Scf00872g04003	Niben101Scf02111g11001	Niben101Scf06096g01004	Niben101Scf04995g18001	Niben101Scf01933g00003					Niben101Scf04292g12002
	Niben101Scf03804g09010	Niben101Scf01192g08003	Niben101Scf02279g08003		Niben101Scf00872g04001	Niben101Scf02111g26009	Niben101Scf06113g00021	Niben101Scf04998g00004	Niben101Scf01934g01015					Niben101Scf06059g02005
	Niben101Scf03823g02037	Niben101Scf01203g00005	Niben101Scf02280g01006		Niben101Scf00873g01013	Niben101Scf02124g00001	Niben101Scf06113g01011	Niben101Scf05005g02010	Niben101Scf01942g05024					Niben101Scf05201g07006
	Niben101Scf03839g01002	Niben101Scf01203g01008	Niben101Scf02284g01005		Niben101Scf00878g02020	Niben101Scf02124g00016	Niben101Scf06176g04001	Niben101Scf05018g02003	Niben101Scf01943g09007					Niben101Scf16378g01012
	Niben101Scf03839g09002	Niben101Scf01209g05009	Niben101Scf02285g01028		Niben101Scf00879g03006	Niben101Scf02124g01021	Niben101Scf06186g03011	Niben101Scf05025g11025	Niben101Scf01950g02001					Niben101Scf13379g00005
	Niben101Scf03849g00016	Niben101Scf01209g05012	Niben101Scf02289g10020		Niben101Scf00879g10006	Niben101Scf02124g01022	Niben101Scf06187g01033	Niben101Scf05029g02002	Niben101Scf01954g01019					Niben101Scf03473g00011
	Niben101Scf03850g01005	Niben101Scf01211g00001	Niben101Scf02290g02008		Niben101Scf00883g04005	Niben101Scf02125g00019	Niben101Scf06218g07015	Niben101Scf05034g02001	Niben101Scf01956g12014					Niben101Scf08624g00002
	Niben101Scf03856g00004	Niben101Scf01212g01008	Niben101Scf02290g05019		Niben101Scf00883g05009	Niben101Scf02133g00014	Niben101Scf06248g00007	Niben101Scf05035g02005	Niben101Scf01958g02007					Niben101Scf04328g00045
	Niben101Scf03857g02007	Niben101Scf01212g01009	Niben101Scf02291g01001		Niben101Scf00883g06007	Niben101Scf02134g00005	Niben101Scf06249g05020	Niben101Scf05040t00001	Niben101Scf01958g02008					Niben101Scf00229g02008
	Niben101Scf03857g04002	Niben101Scf01212t01014	Niben101Scf02292g00005		Niben101Scf00883g06006	Niben101Scf02137g00008	Niben101Scf06267g03011	Niben101Scf05044g02014	Niben101Scf01959g06015					Niben101Scf00725g03014
	Niben101Scf03861g02015	Niben101Scf01212g02012	Niben101Scf02293g03024		Niben101Scf00883g10001	Niben101Scf02139g02011	Niben101Scf06277g05012	Niben101Scf05047g04011	Niben101Scf01960g00004					Niben101Scf20283g01007
	Niben101Scf03871g04002	Niben101Scf01212g03005	Niben101Scf02293g03027		Niben101Scf00883g13016	Niben101Scf02139g05001	Niben101Scf06338g00001	Niben101Scf05084g00007	Niben101Scf01964g05008					Niben101Ctg16374g00003
	Niben101Scf03873g00013	Niben101Scf01215g01010	Niben101Scf02294g00009		Niben101Scf00883g14001	Niben101Scf02145g07011	Niben101Scf06347g04006	Niben101Scf05107g02002	Niben101Scf01964g05007					Niben101Scf04558g00002
	Niben101Scf03898g01004	Niben101Scf01219g03010	Niben101Scf02294g03015		Niben101Scf00885g05001	Niben101Scf02145g09006	Niben101Scf06369g03008	Niben101Scf05109g02006	Niben101Scf01972g01002					Niben101Scf01983g04014
	Niben101Scf03911g05013	Niben101Scf01219g06025	Niben101Scf02294g04002		Niben101Scf00885g19001	Niben101Scf02148g00019	Niben101Scf06388g01024	Niben101Scf05109g04003	Niben101Scf01972g08001					Niben101Scf03200g01014
	Niben101Scf03913g01045	Niben101Scf01220g02011	Niben101Scf02297g07004		Niben101Scf00887g02006	Niben101Scf02151g04014	Niben101Scf06392g01011	Niben101Scf05110g00001	Niben101Scf01974g00013					Niben101Scf03093g00002
	Niben101Scf03915g01008	Niben101Scf01220g02009	Niben101Scf02299g02014		Niben101Scf00890g01025	Niben101Scf02151g04020	Niben101Scf06404g00009	Niben101Scf05118g00012	Niben101Scf01976g00013					Niben101Ctg09115g00002
	Niben101Scf03926g00001	Niben101Scf01220g04008	Niben101Scf02299g02001		Niben101Scf00890g01027	Niben101Scf02155g00004	Niben101Scf06424g00001	Niben101Scf05123g02013	Niben101Scf01980g04006					Niben101Scf11271g00006
	Niben101Scf03930g00018	Niben101Scf01221g13007	Niben101Scf02305g00003		Niben101Scf00890g01028	Niben101Scf02156g03022	Niben101Scf06424g01007	Niben101Scf05135g03009	Niben101Scf01983g12001					Niben101Scf02694g04001
	Niben101Scf03934g01007	Niben101Scf01226g01001	Niben101Scf02307g00013		Niben101Scf00891g04008	Niben101Scf02156g05001	Niben101Scf06424g02024	Niben101Scf05151g03007	Niben101Scf01985g02005					Niben101Scf01105g01021
	Niben101Scf03937g00007	Niben101Scf01226g02017	Niben101Scf02314g00008		Niben101Scf00893g00003	Niben101Scf02160g06057	Niben101Scf06436g05010	Niben101Scf05154g01013	Niben101Scf01985g02007					Niben101Scf03949g06009
	Niben101Scf03937g03010	Niben101Scf01227g04027	Niben101Scf02319g01005		Niben101Scf00893g00002	Niben101Scf02164g01001	Niben101Scf06458g00006	Niben101Scf05156g01011	Niben101Scf01986g02023			mock control vs mutant GHu 17 dpi mock control vs mutant GHu 4 dpi mock control vs wildtype GHu 17 dpi	55	Niben101Scf02581g04012
	Niben101Scf03942g00003	Niben101Scf01230g02002	Niben101Scf02319g10005		Niben101Scf00893g01014	Niben101Scf02164g02003	Niben101Scf06458g01016	Niben101Scf05158g01018	Niben101Scf01987g01006					Niben101Scf05690g00002
	Niben101Scf03942g02002	Niben101Scf01232g00007	Niben101Scf02322g03009		Niben101Scf00893g01019	Niben101Scf02164g04007	Niben101Scf06477g00001	Niben101Scf05175g02005	Niben101Scf01990g00001					Niben101Scf00944g03001
	Niben101Scf03964g04031	Niben101Scf01232g01005	Niben101Scf02322g07001		Niben101Scf00895g00012	Niben101Scf02164g06010	Niben101Scf06482g03003	Niben101Scf05175g03003	Niben101Scf01991g00010					Niben101Scf02772g07002
	Niben101Scf03973g01004	Niben101Scf01232g02007	Niben101Scf02325g03023		Niben101Scf00897g03002	Niben101Scf02172g02009	Niben101Scf06506g02016	Niben101Scf05183g04010	Niben101Scf01991g01028					Niben101Scf00927g11001
	Niben101Scf04000g01012	Niben101Scf01232g03010	Niben101Scf02336g00010		Niben101Scf00898g02014	Niben101Scf02175g06008	Niben101Scf06509g03008	Niben101Scf05188g01018	Niben101Scf01993g04002					Niben101Scf25777g00001
	Niben101Scf04007g07024	Niben101Scf01236g05010	Niben101Scf02339g01017		Niben101Scf00904g03003	Niben101Scf02180g00010	Niben101Scf06538g02009	Niben101Scf05189g00002	Niben101Scf01993g05016					Niben101Scf03600g03016
	Niben101Scf04040g07019	Niben101Scf01237g05004	Niben101Scf02346g01001		Niben101Scf00905g04003	Niben101Scf02182g01012	Niben101Scf06541g00001	Niben101Scf05197g01003	Niben101Scf01993g08008					Niben101Scf01237g05004
	Niben101Scf04052g03012	Niben101Scf01237g10006	Niben101Scf02348g05009		Niben101Scf00905g09006	Niben101Scf02182g09002	Niben101Scf06570g04011	Niben101Scf05201g03003	Niben101Scf01994g02014					Niben101Scf04028g02017
	Niben101Scf04053g03002	Niben101Scf01239g01007	Niben101Scf02348g11001		Niben101Scf00905g10005	Niben101Scf02182g19004	Niben101Scf06603g03002	Niben101Scf05201g11005	Niben101Scf01998g07001					Niben101Scf10737g01015
	Niben101Scf04060g01013	Niben101Scf01240g04014	Niben101Scf02353g06039		Niben101Scf00911g01001	Niben101Scf02188g02013	Niben101Scf06621g02032	Niben101Scf05250g00018	Niben101Scf01999g05004					Niben101Scf01018g08014
	Niben101Scf04073g00006	Niben101Scf01240g04004	Niben101Scf02353g06034		Niben101Scf00911g01003	Niben101Scf02190g04004	Niben101Scf06650g00006	Niben101Scf05262g00022	Niben101Scf01999g06011					Niben101Scf00662g00006
	Niben101Scf04073g00005	Niben101Scf01240g05001	Niben101Scf02354g04005		Niben101Scf00911g03001	Niben101Scf02190g05002	Niben101Scf06662g02001	Niben101Scf05294g00006	Niben101Scf02000g00005					Niben101Scf01953g00004
	Niben101Scf04083g04043	Niben101Scf01240g05017	Niben101Scf02358g01009		Niben101Scf00912g08004	Niben101Scf02190g06003	Niben101Scf06666g01024	Niben101Scf05300g02017	Niben101Scf02001g02004					Niben101Ctg15721g00002
	Niben101Scf04098g00003	Niben101Scf01241g01006	Niben101Scf02359g00009		Niben101Scf00916g00001	Niben101Scf02192g01015	Niben101Scf06677g00003	Niben101Scf05301g00007	Niben101Scf02002g04005					Niben101Scf03737g06007
	Niben101Scf04099g00004	Niben101Scf01241g02002	Niben101Scf02361g03010		Niben101Scf00916g01010	Niben101Scf02195g01001	Niben101Scf06684g03003	Niben101Scf05301g05003	Niben101Scf02011g03015					Niben101Scf08211g03008
	Niben101Scf04102g00007	Niben101Scf01241g02004	Niben101Scf02364g04007		Niben101Scf00917g03007	Niben101Scf02195g04001	Niben101Scf06684g03027	Niben101Scf05307g04010	Niben101Scf02015g01022					Niben101Scf03766g03006
	Niben101Scf04103g03014	Niben101Scf01241g03005	Niben101Scf02366g00003		Niben101Scf00917g03010	Niben101Scf02195g04002	Niben101Scf06700g02009	Niben101Scf05314g00003	Niben101Scf02021g01005					Niben101Scf01628g02006
	Niben101Scf04109g00001	Niben101Scf01243g03015	Niben101Scf02366g04011		Niben101Scf00918g04013	Niben101Scf02197g01010	Niben101Scf06700g04008	Niben101Scf05343g01007	Niben101Scf02021g01002					Niben101Scf00869g01011
	Niben101Scf04109g04012	Niben101Scf01247g02002	Niben101Scf02367g05039		Niben101Scf00920g01005	Niben101Scf02197g02002	Niben101Scf06722g05003	Niben101Scf05348g01026	Niben101Scf02023g01002					Niben101Scf00851g04002
	Niben101Scf04109g05007	Niben101Scf01249g01002	Niben101Scf02374g00010		Niben101Scf00920g09017	Niben101Scf02207g11009	Niben101Scf06734g02021	Niben101Scf05349g01040	Niben101Scf02026g01002					Niben101Scf00709g02007
	Niben101Scf04113g05022	Niben101Scf01253g01004	Niben101Scf02381g05008		Niben101Scf00920g09015	Niben101Scf02210g11009	Niben101Scf06763g00006	Niben101Scf05360g00006	Niben101Scf02029g00006					Niben101Scf03913g01021
	Niben101Scf04113g07011	Niben101Scf01258g02001	Niben101Scf02387g03005		Niben101Scf00922g01010	Niben101Scf02216g01017	Niben101Scf06771g00010	Niben101Scf05363g04002	Niben101Scf02029g01001					Niben101Scf04110g03005
	Niben101Scf04113g17021	Niben101Scf01259g10024	Niben101Scf02387g03017		Niben101Scf00925g00005	Niben101Scf02217g02022	Niben101Scf06788g00014	Niben101Scf05372g00008	Niben101Scf02030g04003					Niben101Scf00264g02010
	Niben101Scf04122g03021	Niben101Scf01262g00006	Niben101Scf02389g00013		Niben101Scf00927g00002	Niben101Scf02217g02019	Niben101Scf06789g01001	Niben101Scf05373g02004	Niben101Scf02041g00002					Niben101Scf00611g08002
	Niben101Scf04126g01013	Niben101Scf01266g01009	Niben101Scf02398g01001		Niben101Scf00927g11001	Niben101Scf02221g00009	Niben101Scf06793g05004	Niben101Scf05374g04010	Niben101Scf02041g02009					Niben101Scf01833g00001
	Niben101Scf04133g00001	Niben101Scf01267g00002	Niben101Scf02399g01011		Niben101Scf00929g01011	Niben101Scf02222g02007	Niben101Scf06825g01019	Niben101Scf05385g04006	Niben101Scf02041g04013					Niben101Scf01628g00019
	Niben101Scf04133g01003	Niben101Scf01269g04010	Niben101Scf02399g04004		Niben101Scf00929g02007	Niben101Scf02235g04013	Niben101Scf06826g08015	Niben101Scf05395g04025	Niben101Scf02042g03021					Niben101Scf00955g00003
	Niben101Scf04144g00001	Niben101Scf01269g04025	Niben101Scf02401g02012		Niben101Scf00929g03008	Niben101Scf02235g04023	Niben101Scf06846g00002	Niben101Scf05405g07006	Niben101Scf02043g04020					Niben101Scf01483g03010
	Niben101Scf04146g02002	Niben101Scf01269g10003	Niben101Scf02401g02009		Niben101Scf00934g03005	Niben101Scf02236g07003	Niben101Scf06849g00014	Niben101Scf05405g07003	Niben101Scf02044g13009					Niben101Scf01731g05006
	Niben101Scf04156g00009	Niben101Scf01269g12007	Niben101Scf02405g03005		Niben101Scf00941g02004	Niben101Scf02237g02005	Niben101Scf06883g01010	Niben101Scf05411g02022	Niben101Scf02063g08001					Niben101Scf05821g02003
	Niben101Scf04157g00005	Niben101Scf01269g13038	Niben101Scf02407g03001		Niben101Scf00941g03012	Niben101Scf02240g09008	Niben101Scf06889g00007	Niben101Scf05430g01003	Niben101Scf02071g00004					Niben101Scf01627g02011
	Niben101Scf04159g01016	Niben101Scf01269g14003	Niben101Scf02407g03017		Niben101Scf00941g06015	Niben101Scf02242g03012	Niben101Scf06910g04005	Niben101Scf05434g00011	Niben101Scf02072g00018					Niben101Scf01927g04007
	Niben101Scf04172g02006	Niben101Scf01272g00004	Niben101Scf02408g01009		Niben101Scf00942g00003	Niben101Scf02243g03001	Niben101Scf06912g01015	Niben101Scf05437g04015	Niben101Scf02072g00017					Niben101Scf03173g01008
	Niben101Scf04174g05007	Niben101Scf01273g01006	Niben101Scf02417g01010		Niben101Scf00944g02005	Niben101Scf02243g04001	Niben101Scf06926g08008	Niben101Scf05437g05001	Niben101Scf02072g02017					Niben101Scf13571g00008
	Niben101Scf04177g00006	Niben101Scf01274g05004	Niben101Scf02417g02001		Niben101Scf00944g03001	Niben101Scf02243g06019	Niben101Scf06942g02006	Niben101Scf05440g00008	Niben101Scf02072g03010					Niben101Scf01497g04011
	Niben101Scf04198g04004	Niben101Scf01274g08013	Niben101Scf02417g08001		Niben101Scf00944g06005	Niben101Scf02250g01008	Niben101Scf06942g02015	Niben101Scf05444g00004	Niben101Scf02073g00008					Niben101Scf08973g00012
	Niben101Scf04198g06002	Niben101Scf01283g02014	Niben101Scf02420g05001		Niben101Scf00946g00013	Niben101Scf02252g01034	Niben101Scf06998g00015	Niben101Scf05483g01007	Niben101Scf02073g08002					Niben101Scf09906g02006
	Niben101Scf04207g01027	Niben101Scf01283g02011	Niben101Scf02420g08014		Niben101Scf00949g01013	Niben101Scf02253g11001	Niben101Scf07005g00024	Niben101Scf05487g00014	Niben101Scf02078g04010					Niben101Scf16413g00001
	Niben101Scf04218g00008	Niben101Scf01284g02011	Niben101Scf02420g08013		Niben101Scf00949g02006	Niben101Scf02262g01007	Niben101Scf07008g03018	Niben101Scf05534g01014	Niben101Scf02078g05001					Niben101Scf19479g00006
	Niben101Scf04219g00001	Niben101Scf01289g02018	Niben101Scf02425g01005		Niben101Scf00951g00005	Niben101Scf02268g03001	Niben101Scf07019g02011	Niben101Scf05535g00009	Niben101Scf02085g03003					Niben101Scf15007g00002
	Niben101Scf04220g07001	Niben101Scf01290g01028	Niben101Scf02425g02015		Niben101Scf00952g01004	Niben101Scf02268g13005	Niben101Scf07036g03003	Niben101Scf05551g00008	Niben101Scf02085g04007					Niben101Scf03735g07020
	Niben101Scf04223g01003	Niben101Scf01290g01007	Niben101Scf02426g02027		Niben101Scf00952g03003	Niben101Scf02269g01004	Niben101Scf07061g01018	Niben101Scf05554g05007	Niben101Scf02085g14004					Niben101Scf09230g02002
	Niben101Scf04233g00002	Niben101Scf01290g01013	Niben101Scf02426g02032		Niben101Scf00953g00004	Niben101Scf02275g03001	Niben101Scf07096g00005	Niben101Scf05584g00005	Niben101Scf02098g02015					Niben101Scf17044g01001
	Niben101Scf04240g00007	Niben101Scf01295g05006	Niben101Scf02427g01003		Niben101Scf00953g04020	Niben101Scf02279g08003	Niben101Scf07182g03013	Niben101Scf05605g00042	Niben101Scf02098g02016					Niben101Scf08433g00014
	Niben101Scf04252g00009	Niben101Scf01297g04024	Niben101Scf02429g02004		Niben101Scf00955g00003	Niben101Scf02280g01006	Niben101Scf07202g00004	Niben101Scf05627g00006	Niben101Scf02100g00005					Niben101Scf09025g02011
	Niben101Scf04259g01016	Niben101Scf01301g01005	Niben101Scf02435g00002		Niben101Scf00955g04005	Niben101Scf02280g06010	Niben101Scf07226g05005	Niben101Scf05628g01018	Niben101Scf02110g00011					Niben101Scf11245g03005
	Niben101Scf04267g00014	Niben101Scf01301g03020	Niben101Scf02435g01015		Niben101Scf00955g05007	Niben101Scf02284g01005	Niben101Scf07231g08006	Niben101Scf05629g01022	Niben101Scf02111g00008					Niben101Scf07007g01009
	Niben101Scf04285g03019	Niben101Scf01304g01002	Niben101Scf02436g03009		Niben101Scf00960g10006	Niben101Scf02290g05023	Niben101Scf07234g00010	Niben101Scf05645g00006	Niben101Scf02111g11001					Niben101Scf09414g00010
	Niben101Scf04292g01006	Niben101Scf01304g06002	Niben101Scf02451g10011		Niben101Scf00961g01024	Niben101Scf02291g01001	Niben101Scf07242g02003	Niben101Scf05664g04002	Niben101Scf02111g16018					Niben101Scf05323g01002
	Niben101Scf04294g04017	Niben101Scf01304g07002	Niben101Scf02459g00024		Niben101Scf00961g01018	Niben101Scf02293g03024	Niben101Scf07244g03021	Niben101Scf05676g03004	Niben101Scf02111g26009					Niben101Scf16254g00008
	Niben101Scf04296g00008	Niben101Scf01310g04012	Niben101Scf02459g07011		Niben101Scf00961g04010	Niben101Scf02294g00009	Niben101Scf07244g03023	Niben101Scf05690g00002	Niben101Scf02128g00026					Niben101Scf00128g03002
	Niben101Scf04300g00009	Niben101Scf01310g06002	Niben101Scf02466g04004		Niben101Scf00961g04012	Niben101Scf02294g04002	Niben101Scf07267g03001	Niben101Scf05697g07002	Niben101Scf02128g00039					Niben101Scf33299g00003
	Niben101Scf04304g02007	Niben101Scf01313g00013	Niben101Scf02469g01018		Niben101Scf00962g01011	Niben101Scf02299g02014	Niben101Scf07278g00003	Niben101Scf05697g11020	Niben101Scf02132g01012					Niben101Scf08175g00008
	Niben101Scf04306g02006	Niben101Scf01316g00003	Niben101Scf02474g03025		Niben101Scf00962g03006	Niben101Scf02305g00003	Niben101Scf07278g02008	Niben101Scf05710g01001	Niben101Scf02133g07001					Niben101Scf00173g04002
	Niben101Scf04309g02001	Niben101Scf01316g02008	Niben101Scf02475g04001		Niben101Scf00963g02028	Niben101Scf02305g01016	Niben101Scf07304g01003	Niben101Scf05710g03035	Niben101Scf02134g00011			mock control vs mutant GHu 26 dpi mock control vs mutant GHu 4 dpi mock control vs wildtype GHu 17 dpi	7	Niben101Scf04053g02006
	Niben101Scf04316g05002	Niben101Scf01316g03004	Niben101Scf02476g03009		Niben101Scf00966g01006	Niben101Scf02316g00019	Niben101Scf07313g00004	Niben101Scf05721g00004	Niben101Scf02139g04001					Niben101Scf01917g05005
	Niben101Scf04316g10008	Niben101Scf01318g01008	Niben101Scf02479g03009		Niben101Scf00966g01002	Niben101Scf02316g03001	Niben101Scf07321g00041	Niben101Scf05749g02030	Niben101Scf02151g01001					Niben101Scf07798g03010
	Niben101Scf04327g02015	Niben101Scf01326g05001	Niben101Scf02480g01001		Niben101Scf00966g04002	Niben101Scf02317g00010	Niben101Scf07327g03001	Niben101Scf05750g01009	Niben101Scf02151g04016					Niben101Scf01015g01002
	Niben101Scf04328g00009	Niben101Scf01326g11039	Niben101Scf02480g01009		Niben101Scf00971g00014	Niben101Scf02318g00005	Niben101Scf07339g02014	Niben101Scf05767g03024	Niben101Scf02155g03024					Niben101Scf05565g00001
	Niben101Scf04347g00001	Niben101Scf01326g11032	Niben101Scf02482g02005		Niben101Scf00974g01015	Niben101Scf02319g01005	Niben101Scf07437g05005	Niben101Scf05801g00004	Niben101Scf02156g09007					Niben101Scf00034g01015
	Niben101Scf04347g01036	Niben101Scf01327g01010	Niben101Scf02486g05002		Niben101Scf00975g01004	Niben101Scf02322g03009	Niben101Scf07451g00013	Niben101Scf05809g00012	Niben101Scf02156g11001					Niben101Scf01240g05017
	Niben101Scf04350g00002	Niben101Scf01328g01012	Niben101Scf02494g09006		Niben101Scf00975g03006	Niben101Scf02322g06001	Niben101Scf07463g01009	Niben101Scf05821g02003	Niben101Scf02164g06008			mock control vs mutant GHu 17 dpi mock control vs mutant GHu 26 dpi mock control vs wildtype GHu 17 dpi	297	Niben101Scf08341g08003
	Niben101Scf04350g00020	Niben101Scf01329g00002	Niben101Scf02494g13004		Niben101Scf00978g06005	Niben101Scf02332g00007	Niben101Scf07482g01002	Niben101Scf05830g06012	Niben101Scf02170g01012					Niben101Scf00550g00014
	Niben101Scf04383g01014	Niben101Scf01334g04006	Niben101Scf02502g08002		Niben101Scf00978g08003	Niben101Scf02334g01003	Niben101Scf07493g04001	Niben101Scf05847g00010	Niben101Scf02172g01006					Niben101Scf25430g00004
	Niben101Scf04384g05013	Niben101Scf01339g00008	Niben101Scf02503g00004		Niben101Scf00978g09002	Niben101Scf02336g00010	Niben101Scf07508g03002	Niben101Scf05855g04006	Niben101Scf02172g06028					Niben101Scf00109g05018
	Niben101Scf04387g01030	Niben101Scf01339g06013	Niben101Scf02510g04002		Niben101Scf00980g01002	Niben101Scf02340g02009	Niben101Scf07510g00017	Niben101Scf05862g00017	Niben101Scf02174g01005					Niben101Scf03377g05002
	Niben101Scf04391g04001	Niben101Scf01339g06010	Niben101Scf02510g05021		Niben101Scf00981g02001	Niben101Scf02344g01011	Niben101Scf07516g04001	Niben101Scf05895g02017	Niben101Scf02182g03001					Niben101Scf02832g01015
	Niben101Scf04395g00022	Niben101Scf01341g01002	Niben101Scf02511g02003		Niben101Scf00983g01007	Niben101Scf02346g01001	Niben101Scf07531g00002	Niben101Scf05919g00004	Niben101Scf02182g19002					Niben101Scf03757g02001
	Niben101Scf04396g02009	Niben101Scf01343g00013	Niben101Scf02511g05005		Niben101Scf00985g04006	Niben101Scf02346g07005	Niben101Scf07552g00006	Niben101Scf05923g03011	Niben101Scf02188g02013					Niben101Scf01430g05003
	Niben101Scf04403g03002	Niben101Scf01346g01009	Niben101Scf02511g05004		Niben101Scf00985g06002	Niben101Scf02348g11001	Niben101Scf07554g02007	Niben101Scf05929g06001	Niben101Scf02190g05002					Niben101Scf09331g00006
	Niben101Scf04406g04006	Niben101Scf01349g03014	Niben101Scf02513g01019		Niben101Scf00986g00001	Niben101Scf02349g03003	Niben101Scf07564g01023	Niben101Scf05932g04007	Niben101Scf02190g06003					Niben101Scf00220g02002
	Niben101Scf04418g07006	Niben101Scf01352g00003	Niben101Scf02513g05010		Niben101Scf00986g01010	Niben101Scf02350g02013	Niben101Scf07576g02009	Niben101Scf05934g00002	Niben101Scf02191g00008					Niben101Scf04148g01035
	Niben101Scf04431g03005	Niben101Scf01358g00007	Niben101Scf02514g01005		Niben101Scf00990g01003	Niben101Scf02353g06034	Niben101Scf07580g00006	Niben101Scf05937g02011	Niben101Scf02191g02009					Niben101Scf01380g01021
	Niben101Scf04436g13024	Niben101Scf01359g03006	Niben101Scf02516g01004		Niben101Scf00991g08003	Niben101Scf02354g04005	Niben101Scf07586g00014	Niben101Scf05938g01048	Niben101Scf02195g07005					Niben101Scf00781g05001
	Niben101Scf04444g04004	Niben101Scf01370g00008	Niben101Scf02518g01003		Niben101Scf00991g08004	Niben101Scf02358g01009	Niben101Scf07591g01007	Niben101Scf05948g02002	Niben101Scf02197g02004					Niben101Scf15496g00007
	Niben101Scf04444g06005	Niben101Scf01371g07012	Niben101Scf02525g02002		Niben101Scf00994g07009	Niben101Scf02358g03018	Niben101Scf07593g02004	Niben101Scf05948g03020	Niben101Scf02207g11011					Niben101Scf00383g04013
	Niben101Scf04444g09021	Niben101Scf01372g09017	Niben101Scf02530g05009		Niben101Scf00995g00005	Niben101Scf02360g04015	Niben101Scf07623g01047	Niben101Scf05948g04001	Niben101Scf02211g04005					Niben101Scf00978g06005
	Niben101Scf04446g00023	Niben101Scf01372g10013	Niben101Scf02530g05010		Niben101Scf00996g02009	Niben101Scf02361g01002	Niben101Scf07645g04006	Niben101Scf05948g08006	Niben101Scf02215g04006					Niben101Scf01443g00004
	Niben101Scf04451g00027	Niben101Scf01374g10004	Niben101Scf02537g02006		Niben101Scf01001g02005	Niben101Scf02361g03010	Niben101Scf07650g00004	Niben101Scf05955g03043	Niben101Scf02216g00007					Niben101Scf06113g03004
	Niben101Scf04486g00001	Niben101Scf01374g10019	Niben101Scf02537g02023		Niben101Scf01001g03005	Niben101Scf02361g07010	Niben101Scf07663g00004	Niben101Scf05963g00010	Niben101Scf02217g03004					Niben101Scf05848g05011
	Niben101Scf04495g00029	Niben101Scf01374g13001	Niben101Scf02537g04005		Niben101Scf01001g04001	Niben101Scf02374g00010	Niben101Scf07680g02001	Niben101Scf05972g01001	Niben101Scf02219g02002					Niben101Scf10440g00025
	Niben101Scf04496g00009	Niben101Scf01374g15012	Niben101Scf02537g09004		Niben101Scf01001g04003	Niben101Scf02375g01005	Niben101Scf07687g01006	Niben101Scf06009g00029	Niben101Scf02220g02002					Niben101Scf01580g00001
	Niben101Scf04504g03012	Niben101Scf01375g02012	Niben101Scf02537g12003		Niben101Scf01001g07015	Niben101Scf02375g10007	Niben101Scf07716g00013	Niben101Scf06019g01029	Niben101Scf02220g05009					Niben101Scf04574g01004
	Niben101Scf04505g02022	Niben101Scf01375g08016	Niben101Scf02537g16005		Niben101Scf01001g07032	Niben101Scf02375g11003	Niben101Scf07724g00005	Niben101Scf06023g02015	Niben101Scf02222g02007					Niben101Scf04422g03014
	Niben101Scf04528g06003	Niben101Scf01375g08013	Niben101Scf02539g00001		Niben101Scf01002g00008	Niben101Scf02379g02006	Niben101Scf07739g00007	Niben101Scf06023g03017	Niben101Scf02228g04005					Niben101Scf02002g01004
	Niben101Scf04528g09007	Niben101Scf01376g04027	Niben101Scf02540g00009		Niben101Scf01002g02005	Niben101Scf02392g00002	Niben101Scf07757g00001	Niben101Scf06026g00006	Niben101Scf02232g03006					Niben101Scf09703g03004
	Niben101Scf04529g00012	Niben101Scf01376g04034	Niben101Scf02541g09007		Niben101Scf01002g10009	Niben101Scf02393g02025	Niben101Scf07757g00006	Niben101Scf06026g01003	Niben101Scf02235g04027					Niben101Scf00646g07008
	Niben101Scf04535g02012	Niben101Scf01380g01021	Niben101Scf02543g01008		Niben101Scf01002g11011	Niben101Scf02398g01001	Niben101Scf07773g00009	Niben101Scf06065g02003	Niben101Scf02235g04023					Niben101Scf12092g00015
	Niben101Scf04555g00015	Niben101Scf01382g01002	Niben101Scf02552g00013		Niben101Scf01002g11012	Niben101Scf02399g04004	Niben101Scf07778g03018	Niben101Scf06076g00011	Niben101Scf02236g06002					Niben101Scf02836g00005
	Niben101Scf04563g01016	Niben101Scf01382g02001	Niben101Scf02552g00006		Niben101Scf01005g02013	Niben101Scf02404g01007	Niben101Scf07790g01020	Niben101Scf06077g04012	Niben101Scf02237g07008					Niben101Scf02145g09006
	Niben101Scf04570g02013	Niben101Scf01383g05002	Niben101Scf02553g02001		Niben101Scf01005g04016	Niben101Scf02404g01010	Niben101Scf07790g02007	Niben101Scf06078g01001	Niben101Scf02240g02009					Niben101Scf05519g02007
	Niben101Scf04570g06007	Niben101Scf01383g07003	Niben101Scf02569g01019		Niben101Scf01005g05015	Niben101Scf02405g03005	Niben101Scf07801g00001	Niben101Scf06080g00003	Niben101Scf02240g06021					Niben101Scf01396g05008
	Niben101Scf04574g09004	Niben101Scf01383g09009	Niben101Scf02569g02008		Niben101Scf01007g00009	Niben101Scf02406g02001	Niben101Scf07817g01017	Niben101Scf06083g00004	Niben101Scf02243g00010					Niben101Scf02537g21009
	Niben101Scf04585g00006	Niben101Scf01384g00008	Niben101Scf02572g03004		Niben101Scf01008g01008	Niben101Scf02407g03001	Niben101Scf07822g00009	Niben101Scf06087g02007	Niben101Scf02243g04001					Niben101Scf05749g02016
	Niben101Scf04592g00020	Niben101Scf01385g00004	Niben101Scf02575g02010		Niben101Scf01009g00008	Niben101Scf02407g04008	Niben101Scf07829g01008	Niben101Scf06094g01005	Niben101Scf02243g06019					Niben101Scf01958g02007
	Niben101Scf04598g00001	Niben101Scf01385g11005	Niben101Scf02581g01011		Niben101Scf01009g02003	Niben101Scf02410g00002	Niben101Scf07850g07008	Niben101Scf06105g01010	Niben101Scf02243g07012					Niben101Scf10375g01011
	Niben101Scf04608g01007	Niben101Scf01388g01002	Niben101Scf02583g01003		Niben101Scf01010g00009	Niben101Scf02413g02003	Niben101Scf07868g00001	Niben101Scf06123g07001	Niben101Scf02249g03002					Niben101Scf00897g03002
	Niben101Scf04625g00004	Niben101Scf01391g03009	Niben101Scf02590g01004		Niben101Scf01012g01015	Niben101Scf02414g02013	Niben101Scf07868g02002	Niben101Scf06144g00013	Niben101Scf02249g03015					Niben101Scf08926g07008
	Niben101Scf04626g00011	Niben101Scf01392g00011	Niben101Scf02597g01007		Niben101Scf01012g01020	Niben101Scf02414g05005	Niben101Scf07894g00004	Niben101Scf06153g01005	Niben101Scf02250g01014					Niben101Scf11676g00001
	Niben101Scf04627g00001	Niben101Scf01392g01002	Niben101Scf02601g07014		Niben101Scf01013g01003	Niben101Scf02422g02021	Niben101Scf07895g04011	Niben101Scf06153g01006	Niben101Scf02252g01034					Niben101Scf25279g00004
	Niben101Scf04627g05007	Niben101Scf01393g01001	Niben101Scf02601g07007		Niben101Scf01013g04008	Niben101Scf02425g00012	Niben101Scf07944g05002	Niben101Scf06176g02020	Niben101Scf02257g01009					Niben101Scf33671g00001
	Niben101Scf04632g02001	Niben101Scf01394g02004	Niben101Scf02605g09007		Niben101Scf01018g03001	Niben101Scf02426g02031	Niben101Scf07945g01008	Niben101Scf06218g04002	Niben101Scf02262g02007					Niben101Scf00063g13014
	Niben101Scf04632g07004	Niben101Scf01395g02005	Niben101Scf02610g01012		Niben101Scf01018g08014	Niben101Scf02427g01001	Niben101Scf08001g00002	Niben101Scf06228g02005	Niben101Scf02264g03008					Niben101Scf07004g00007
	Niben101Scf04640g03006	Niben101Scf01396g02011	Niben101Scf02610g01008		Niben101Scf01020g00009	Niben101Scf02430g01014	Niben101Scf08015g08006	Niben101Scf06236g03010	Niben101Scf02266g00005					Niben101Scf11978g04001
	Niben101Scf04650g05003	Niben101Scf01396g03002	Niben101Scf02613g03004		Niben101Scf01020g02004	Niben101Scf02433g06003	Niben101Scf08030g04001	Niben101Scf06267g00004	Niben101Scf02266g01010					Niben101Scf03885g06003
	Niben101Scf04652g00002	Niben101Scf01396g05008	Niben101Scf02618g00001		Niben101Scf01022g00014	Niben101Scf02435g01015	Niben101Scf08039g03004	Niben101Scf06280g02016	Niben101Scf02268g13001					Niben101Scf05211g00004
	Niben101Scf04690g02038	Niben101Scf01397g00017	Niben101Scf02621g04022		Niben101Scf01022g01001	Niben101Scf02436g03009	Niben101Scf08057g00006	Niben101Scf06338g00001	Niben101Scf02268g13005					Niben101Scf04549g00002
	Niben101Scf04692g00018	Niben101Scf01400g00004	Niben101Scf02621g05001		Niben101Scf01022g02008	Niben101Scf02436g05002	Niben101Scf08127g12002	Niben101Scf06344g06014	Niben101Scf02269g02002					Niben101Scf02572g02024
	Niben101Scf04701g00003	Niben101Scf01402g02006	Niben101Scf02621g05003		Niben101Scf01022g02010	Niben101Scf02437g02020	Niben101Scf08142g00022	Niben101Scf06347g04006	Niben101Scf02271g01004					Niben101Scf00597g05012
	Niben101Scf04703g01003	Niben101Scf01402g02035	Niben101Scf02622g08010		Niben101Scf01022g03004	Niben101Scf02437g06011	Niben101Scf08162g00005	Niben101Scf06348g00036	Niben101Scf02272g04023					Niben101Scf04993g00005
	Niben101Scf04703g03003	Niben101Scf01406g00004	Niben101Scf02623g00007		Niben101Scf01025g00006	Niben101Scf02441g01003	Niben101Scf08168g00003	Niben101Scf06348g00008	Niben101Scf02280g01015					Niben101Scf02243g04001
	Niben101Scf04703g11016	Niben101Scf01409g01001	Niben101Scf02625g05002		Niben101Scf01025g07003	Niben101Scf02445g02002	Niben101Scf08194g02021	Niben101Scf06358g00004	Niben101Scf02280g01009					Niben101Scf00321g04014
	Niben101Scf04709g00016	Niben101Scf01409g02004	Niben101Scf02625g06019		Niben101Scf01025g10006	Niben101Scf02459g00024	Niben101Scf08195g06012	Niben101Scf06369g01016	Niben101Scf02280g06009					Niben101Scf01227g04027
	Niben101Scf04713g04008	Niben101Scf01409g04017	Niben101Scf02626g00012		Niben101Scf01025g13001	Niben101Scf02459g02007	Niben101Scf08211g03008	Niben101Scf06376g05021	Niben101Scf02287g00002					Niben101Scf03886g01002
	Niben101Scf04742g03022	Niben101Scf01409g12025	Niben101Scf02631g01016		Niben101Scf01025g13015	Niben101Scf02461g09001	Niben101Scf08226g00003	Niben101Scf06387g01017	Niben101Scf02290g02013					Niben101Scf05931g01002
	Niben101Scf04752g00009	Niben101Scf01409g12029	Niben101Scf02632g05001		Niben101Scf01026g01003	Niben101Scf02467g00009	Niben101Scf08273g02004	Niben101Scf06388g00001	Niben101Scf02290g07003					Niben101Scf01626g04008
	Niben101Scf04754g02001	Niben101Scf01412g00015	Niben101Scf02632g07001		Niben101Scf01026g03023	Niben101Scf02474g01024	Niben101Scf08274g01003	Niben101Scf06388g02016	Niben101Scf02292g00005					Niben101Scf00669g00008
	Niben101Scf04763g01014	Niben101Scf01412g00013	Niben101Scf02639g04002		Niben101Scf01027g01017	Niben101Scf02474g03025	Niben101Scf08275g01006	Niben101Scf06394g01008	Niben101Scf02294g03015					Niben101Scf18637g02020
	Niben101Scf04783g10001	Niben101Scf01414g02009	Niben101Scf02648g01003		Niben101Scf01027g01018	Niben101Scf02475g00001	Niben101Scf08277g00015	Niben101Scf06394g08007	Niben101Scf02296g00016					Niben101Scf04869g07016
	Niben101Scf04784g03004	Niben101Scf01415g00010	Niben101Scf02648g04009		Niben101Scf01032g00006	Niben101Scf02483g04003	Niben101Scf08278g00007	Niben101Scf06396g00010	Niben101Scf02299g02001					Niben101Scf02197g02002
	Niben101Scf04788g00021	Niben101Scf01426g00005	Niben101Scf02653g01003		Niben101Scf01033g00007	Niben101Scf02486g01010	Niben101Scf08304g06009	Niben101Scf06397g03008	Niben101Scf02307g00012					Niben101Scf08374g04001
	Niben101Scf04813g01008	Niben101Scf01427g00010	Niben101Scf02653g05015		Niben101Scf01033g01001	Niben101Scf02486g05002	Niben101Scf08322g01006	Niben101Scf06404g00014	Niben101Scf02316g00019					Niben101Scf05220g00005
	Niben101Scf04825g01006	Niben101Scf01427g00001	Niben101Scf02658g00007		Niben101Scf01036g08009	Niben101Scf02494g04003	Niben101Scf08376g00012	Niben101Scf06413g02010	Niben101Scf02316g03040					Niben101Scf02706g00013
	Niben101Scf04829g02019	Niben101Scf01427g02008	Niben101Scf02658g03021		Niben101Scf01037g01013	Niben101Scf02494g05001	Niben101Scf08390g03006	Niben101Scf06424g01008	Niben101Scf02316g03010					Niben101Scf13823g03007
	Niben101Scf04845g00010	Niben101Scf01429g01013	Niben101Scf02688g06010		Niben101Scf01037g09001	Niben101Scf02497g01015	Niben101Scf08426g01001	Niben101Scf06436g03005	Niben101Scf02316g03001					Niben101Scf11037g00006
	Niben101Scf04847g03018	Niben101Scf01430g02010	Niben101Scf02694g02005		Niben101Scf01037g09012	Niben101Scf02497g05005	Niben101Scf08426g02001	Niben101Scf06437g06009	Niben101Scf02316g03036					Niben101Scf04223g01035
	Niben101Scf04852g00006	Niben101Scf01430g05003	Niben101Scf02694g04001		Niben101Scf01041g04001	Niben101Scf02503g01006	Niben101Scf08445g01003	Niben101Scf06458g00006	Niben101Scf02318g00005					Niben101Scf04033g02007
	Niben101Scf04860g04008	Niben101Scf01432g03006	Niben101Scf02698g01003		Niben101Scf01042g02014	Niben101Scf02507g04021	Niben101Scf08479g00002	Niben101Scf06497g00012	Niben101Scf02321g00027					Niben101Scf00370g03012
	Niben101Scf04861g00003	Niben101Scf01432g04001	Niben101Scf02699g02005		Niben101Scf01046g02009	Niben101Scf02509g00003	Niben101Scf08488g02002	Niben101Scf06525g01001	Niben101Scf02323g01010					Niben101Scf04334g00003
	Niben101Scf04871g11017	Niben101Scf01432g06006	Niben101Scf02705g01019		Niben101Scf01047g01008	Niben101Scf02509g07005	Niben101Scf08515g00020	Niben101Scf06529g06013	Niben101Scf02339g01003					Niben101Scf02537g10001
	Niben101Scf04871g19004	Niben101Scf01433g05003	Niben101Scf02706g01001		Niben101Scf01048g00008	Niben101Scf02509g11004	Niben101Scf08515g00033	Niben101Scf06541g00001	Niben101Scf02339g01017					Niben101Scf01329g00002
	Niben101Scf04875g03011	Niben101Scf01433g08032	Niben101Scf02706g03008		Niben101Scf01048g01009	Niben101Scf02509g12006	Niben101Scf08522g02015	Niben101Scf06545g03014	Niben101Scf02346g06007					Niben101Scf03486g01013
	Niben101Scf04876g00001	Niben101Scf01433g08030	Niben101Scf02709g03028		Niben101Scf01049g02006	Niben101Scf02510g05021	Niben101Scf08526g02006	Niben101Scf06551g00019	Niben101Scf02348g13007					Niben101Scf01153g00016
	Niben101Scf04882g00001	Niben101Scf01434g02002	Niben101Scf02710g00011		Niben101Scf01051g07003	Niben101Scf02511g05005	Niben101Scf08533g01024	Niben101Scf06562g00009	Niben101Scf02349g03003					Niben101Scf01316g02008
	Niben101Scf04886g05003	Niben101Scf01434g02003	Niben101Scf02719g00005		Niben101Scf01051g09025	Niben101Scf02511g05004	Niben101Scf08566g00007	Niben101Scf06562g00006	Niben101Scf02349g03002					Niben101Scf00780g00002
	Niben101Scf04893g01007	Niben101Scf01435g01001	Niben101Scf02720g04008		Niben101Scf01051g10006	Niben101Scf02513g04002	Niben101Scf08597g01021	Niben101Scf06578g00015	Niben101Scf02350g00004					Niben101Scf00270g15011
	Niben101Scf04899g03020	Niben101Scf01436g03007	Niben101Scf02720g10006		Niben101Scf01052g01004	Niben101Scf02514g01005	Niben101Scf08630g00003	Niben101Scf06590g06006	Niben101Scf02353g04005					Niben101Scf01166g18016
	Niben101Scf04899g05004	Niben101Scf01442g01008	Niben101Scf02721g05006		Niben101Scf01052g09001	Niben101Scf02516g00006	Niben101Scf08692g00001	Niben101Scf06613g04006	Niben101Scf02353g06039					Niben101Scf08266g00003
	Niben101Scf04903g01012	Niben101Scf01443g00004	Niben101Scf02725g06001		Niben101Scf01053g01016	Niben101Scf02518g01010	Niben101Scf08721g00007	Niben101Scf06639g01007	Niben101Scf02353g06029					Niben101Scf10708g00002
	Niben101Scf04905g01005	Niben101Scf01444g00001	Niben101Scf02726g03006		Niben101Scf01054g14001	Niben101Scf02520g00005	Niben101Scf08721g01039	Niben101Scf06650g03004	Niben101Scf02354g02009					Niben101Scf05697g11003
	Niben101Scf04907g04001	Niben101Scf01450g01001	Niben101Scf02732g00012		Niben101Scf01055g00003	Niben101Scf02523g00007	Niben101Scf08774g00013	Niben101Scf06650g06003	Niben101Scf02359g00029					Niben101Scf04953g05009
	Niben101Scf04918g02007	Niben101Scf01450g01008	Niben101Scf02736g02003		Niben101Scf01055g00004	Niben101Scf02525g03003	Niben101Scf08799g00001	Niben101Scf06661g00007	Niben101Scf02359g00009					Niben101Scf03253g00002
	Niben101Scf04918g05002	Niben101Scf01453g04008	Niben101Scf02738g01010		Niben101Scf01055g02001	Niben101Scf02525g04005	Niben101Scf08819g00005	Niben101Scf06663g00020	Niben101Scf02362g00003					Niben101Scf14156g00012
	Niben101Scf04918g08010	Niben101Scf01453g06001	Niben101Scf02740g01002		Niben101Scf01061g07018	Niben101Scf02528g00007	Niben101Scf08820g01004	Niben101Scf06664g00004	Niben101Scf02364g01002					Niben101Scf01964g01005
	Niben101Scf04943g01006	Niben101Scf01455g01021	Niben101Scf02740g04001		Niben101Scf01061g08025	Niben101Scf02530g05009	Niben101Scf08843g01007	Niben101Scf06677g00003	Niben101Scf02366g06014					Niben101Scf15836g00013
	Niben101Scf04953g04001	Niben101Scf01460g02002	Niben101Scf02740g04003		Niben101Scf01061g08031	Niben101Scf02530g05010	Niben101Scf08863g01013	Niben101Scf06687g03005	Niben101Scf02367g05018					Niben101Scf12928g00002
	Niben101Scf04981g00001	Niben101Scf01462g02025	Niben101Scf02752g11002		Niben101Scf01062g01001	Niben101Scf02530g08016	Niben101Scf08863g01024	Niben101Scf06700g04006	Niben101Scf02375g01005					Niben101Scf06662g02001
	Niben101Scf04989g01023	Niben101Scf01463g07016	Niben101Scf02755g06016		Niben101Scf01062g06001	Niben101Scf02531g01026	Niben101Scf08863g01008	Niben101Scf06727g00015	Niben101Scf02375g08001					Niben101Scf06976g02009
	Niben101Scf04992g01013	Niben101Scf01463g07007	Niben101Scf02757g03009		Niben101Scf01062g07001	Niben101Scf02532g01009	Niben101Scf08876g00022	Niben101Scf06736g10003	Niben101Scf02375g10001					Niben101Scf03693g07011
	Niben101Scf04994g00005	Niben101Scf01463g08015	Niben101Scf02763g00016		Niben101Scf01062g08013	Niben101Scf02537g02002	Niben101Scf08926g01015	Niben101Scf06751g00004	Niben101Scf02381g03002					Niben101Scf06987g01003
	Niben101Scf04998g01008	Niben101Scf01466g01036	Niben101Scf02763g05022		Niben101Scf01062g08012	Niben101Scf02537g02023	Niben101Scf08926g05003	Niben101Scf06782g01008	Niben101Scf02384g00003					Niben101Scf11814g00004
	Niben101Scf05019g00008	Niben101Scf01466g01006	Niben101Scf02767g01005		Niben101Scf01063g01004	Niben101Scf02537g04005	Niben101Scf08937g00012	Niben101Scf06789g00006	Niben101Scf02386g01004					Niben101Scf06483g00007
	Niben101Scf05029g00002	Niben101Scf01466g01031	Niben101Scf02771g02005		Niben101Scf01063g02001	Niben101Scf02537g06001	Niben101Scf08975g02015	Niben101Scf06825g01018	Niben101Scf02387g03005					Niben101Scf00436g02005
	Niben101Scf05044g04023	Niben101Scf01472g02001	Niben101Scf02775g00001		Niben101Scf01063g04003	Niben101Scf02537g10001	Niben101Scf09021g00006	Niben101Scf06848g08006	Niben101Scf02387g03017					Niben101Scf00355g04013
	Niben101Scf05048g00008	Niben101Scf01472g03011	Niben101Scf02775g00002		Niben101Scf01063g04016	Niben101Scf02537g12003	Niben101Scf09025g02031	Niben101Scf06872g02002	Niben101Scf02393g02025					Niben101Scf14470g00003
	Niben101Scf05056g02010	Niben101Scf01478g00014	Niben101Scf02790g02007		Niben101Scf01063g04025	Niben101Scf02537g21009	Niben101Scf09044g01015	Niben101Scf06876g01036	Niben101Scf02399g01011					Niben101Scf00096g00005
	Niben101Scf05060g03004	Niben101Scf01478g07007	Niben101Scf02790g05022		Niben101Scf01063g05023	Niben101Scf02538g04003	Niben101Scf09044g01003	Niben101Scf06901g00010	Niben101Scf02400g02015					Niben101Scf00635g09016
	Niben101Scf05061g02010	Niben101Scf01481g02015	Niben101Scf02792g02012		Niben101Scf01063g06001	Niben101Scf02541g01001	Niben101Scf09074g00023	Niben101Scf06902g00012	Niben101Scf02401g02009					Niben101Scf01824g00024
	Niben101Scf05079g00003	Niben101Scf01481g03011	Niben101Scf02792g03014		Niben101Scf01063g08022	Niben101Scf02543g04011	Niben101Scf09075g03002	Niben101Scf06909g04006	Niben101Scf02402g01001					Niben101Scf03981g00005
	Niben101Scf05087g03005	Niben101Scf01482g02018	Niben101Scf02793g06004		Niben101Scf01063g11008	Niben101Scf02552g03016	Niben101Scf09079g00005	Niben101Scf06912g01015	Niben101Scf02404g01015					Niben101Scf07474g00018
	Niben101Scf05099g01001	Niben101Scf01483g03010	Niben101Scf02798g02024		Niben101Scf01065g08001	Niben101Scf02553g02001	Niben101Scf09115g00015	Niben101Scf06916g00001	Niben101Scf02404g01007					Niben101Scf09345g00003
	Niben101Scf05107g02015	Niben101Scf01486g03022	Niben101Scf02803g03010		Niben101Scf01066g01009	Niben101Scf02553g02003	Niben101Scf09116g02014	Niben101Scf06916g01017	Niben101Scf02406g02001					Niben101Scf34287g00008
	Niben101Scf05108g00009	Niben101Scf01486g03020	Niben101Scf02814g00006		Niben101Scf01066g05008	Niben101Scf02560g00010	Niben101Scf09203g01012	Niben101Scf06923g00005	Niben101Scf02407g01016					Niben101Scf09284g01004
	Niben101Scf05112g00009	Niben101Scf01487g02007	Niben101Scf02816g01014		Niben101Scf01068g00008	Niben101Scf02562g03013	Niben101Scf09209g03010	Niben101Scf06942g02006	Niben101Scf02408g01009					Niben101Scf08321g01005
	Niben101Scf05123g02013	Niben101Scf01487g02002	Niben101Scf02818g00001		Niben101Scf01068g01003	Niben101Scf02563g02009	Niben101Scf09225g04002	Niben101Scf06968g00020	Niben101Scf02410g00002					Niben101Scf12320g04004
	Niben101Scf05124g01018	Niben101Scf01490g00001	Niben101Scf02819g01001		Niben101Scf01070g04010	Niben101Scf02564g04008	Niben101Scf09230g02002	Niben101Scf06968g00023	Niben101Scf02417g02001					Niben101Scf05824g09016
	Niben101Scf05151g03007	Niben101Scf01493g00007	Niben101Scf02819g02008		Niben101Scf01070g04017	Niben101Scf02565g02014	Niben101Scf09249g00013	Niben101Scf06973g00003	Niben101Scf02420g08014					Niben101Scf26094g00006
	Niben101Scf05152g00001	Niben101Scf01494g03010	Niben101Scf02823g04001		Niben101Scf01071g03004	Niben101Scf02566g02009	Niben101Scf09284g01004	Niben101Scf06976g01002	Niben101Scf02420g08013					Niben101Scf08874g01003
	Niben101Scf05152g01001	Niben101Scf01494g05019	Niben101Scf02824g02009		Niben101Scf01072g03047	Niben101Scf02569g01002	Niben101Scf09321g01008	Niben101Scf06996g02039	Niben101Scf02425g00020					Niben101Scf19371g00001
	Niben101Scf05154g01024	Niben101Scf01494g06002	Niben101Scf02827g05011		Niben101Scf01073g00003	Niben101Scf02571g01006	Niben101Scf09387g01003	Niben101Scf07000g01010	Niben101Scf02425g05006					Niben101Scf02164g01001
	Niben101Scf05158g00008	Niben101Scf01494g06003	Niben101Scf02828g00003		Niben101Scf01073g01008	Niben101Scf02572g02024	Niben101Scf09414g00008	Niben101Scf07005g00015	Niben101Scf02427g01003					Niben101Scf00627g02007
	Niben101Scf05159g02002	Niben101Scf01494g08005	Niben101Scf02828g04012		Niben101Scf01073g01005	Niben101Scf02583g06018	Niben101Scf09427g01010	Niben101Scf07028g01001	Niben101Scf02427g01001					Niben101Scf15536g02019
	Niben101Scf05177g01029	Niben101Scf01494g15008	Niben101Scf02831g00003		Niben101Scf01073g07011	Niben101Scf02589g00002	Niben101Scf09458g00011	Niben101Scf07034g04008	Niben101Scf02433g06003					Niben101Scf14323g01021
	Niben101Scf05177g02002	Niben101Scf01495g01002	Niben101Scf02831g04006		Niben101Scf01075g01015	Niben101Scf02593g00002	Niben101Scf09459g02003	Niben101Scf07070g02002	Niben101Scf02435g00002					Niben101Scf00022g09011
	Niben101Scf05183g00002	Niben101Scf01497g03017	Niben101Scf02832g02007		Niben101Scf01076g01010	Niben101Scf02601g07014	Niben101Scf09489g00010	Niben101Scf07078g00002	Niben101Scf02437g04010					Niben101Scf04979g02014
	Niben101Scf05188g01019	Niben101Scf01497g03005	Niben101Scf02836g01002		Niben101Scf01076g05028	Niben101Scf02601g07007	Niben101Scf09501g01006	Niben101Scf07152g04035	Niben101Scf02450g02008					Niben101Scf00571g09002
	Niben101Scf05189g00002	Niben101Scf01497g04011	Niben101Scf02836g01003		Niben101Scf01082g02019	Niben101Scf02606g02003	Niben101Scf09555g04002	Niben101Scf07162g03019	Niben101Scf02451g10027					Niben101Scf28901g00003
	Niben101Scf05201g06019	Niben101Scf01502g02018	Niben101Scf02840g04002		Niben101Scf01083g05001	Niben101Scf02606g05048	Niben101Scf09559g03004	Niben101Scf07165g00001	Niben101Scf02451g10018					Niben101Scf04140g01010
	Niben101Scf05211g02007	Niben101Scf01506g04006	Niben101Scf02849g02012		Niben101Scf01084g01009	Niben101Scf02608g03004	Niben101Scf09561g00003	Niben101Scf07182g01006	Niben101Scf02451g10014					Niben101Scf03070g08003
	Niben101Scf05216g06001	Niben101Scf01510g00010	Niben101Scf02852g02007		Niben101Scf01084g02006	Niben101Scf02618g00002	Niben101Scf09589g00008	Niben101Scf07187g00002	Niben101Scf02459g02007					Niben101Scf00530g06012
	Niben101Scf05229g04009	Niben101Scf01511g00020	Niben101Scf02853g00006		Niben101Scf01084g05013	Niben101Scf02618g04018	Niben101Scf09610g00013	Niben101Scf07199g01009	Niben101Scf02461g00003					Niben101Scf03241g00016
	Niben101Scf05245g02003	Niben101Scf01512g06004	Niben101Scf02854g00009		Niben101Scf01085g02008	Niben101Scf02618g04010	Niben101Scf09620g01001	Niben101Scf07223g03029	Niben101Scf02461g03004					Niben101Scf03548g02027
	Niben101Scf05278g01014	Niben101Scf01513g00008	Niben101Scf02854g00005		Niben101Scf01085g06007	Niben101Scf02621g04022	Niben101Scf09620g05001	Niben101Scf07229g00008	Niben101Scf02461g04010					Niben101Scf00052g09016
	Niben101Scf05290g00013	Niben101Scf01513g00012	Niben101Scf02854g02005		Niben101Scf01090g02014	Niben101Scf02622g10012	Niben101Scf09629g00013	Niben101Scf07231g00013	Niben101Scf02466g01016					Niben101Scf05412g00011
	Niben101Scf05290g01012	Niben101Scf01514g00004	Niben101Scf02854g09007		Niben101Scf01093g04003	Niben101Scf02631g01017	Niben101Scf09665g01003	Niben101Scf07236g00011	Niben101Scf02467g01003					Niben101Scf00199g05025
	Niben101Scf05298g06005	Niben101Scf01516g00003	Niben101Scf02854g10010		Niben101Scf01094g01009	Niben101Scf02631g05012	Niben101Scf09678g00007	Niben101Scf07242g01001	Niben101Scf02468g06008					Niben101Scf07044g01002
	Niben101Scf05301g02004	Niben101Scf01517g08001	Niben101Scf02860g03001		Niben101Scf01094g01010	Niben101Scf02637g02014	Niben101Scf09696g01115	Niben101Scf07244g01004	Niben101Scf02468g10004					Niben101Scf01991g01016
	Niben101Scf05301g04006	Niben101Scf01518g03002	Niben101Scf02860g03010		Niben101Scf01094g02005	Niben101Scf02638g01020	Niben101Scf09712g00005	Niben101Scf07255g00009	Niben101Scf02469g01018					Niben101Scf00504g06016
	Niben101Scf05306g02022	Niben101Scf01518g08004	Niben101Scf02864g00003		Niben101Scf01100g01006	Niben101Scf02647g04002	Niben101Scf09764g02003	Niben101Scf07255g01012	Niben101Scf02470g01008					Niben101Scf07580g02001
	Niben101Scf05307g01001	Niben101Scf01519g01007	Niben101Scf02864g02004		Niben101Scf01100g01013	Niben101Scf02652g01032	Niben101Scf09817g02004	Niben101Scf07278g02004	Niben101Scf02471g05006					Niben101Scf02025g02002
	Niben101Scf05308g00012	Niben101Scf01520g03003	Niben101Scf02869g10003		Niben101Scf01100g04004	Niben101Scf02653g01003	Niben101Scf09847g00006	Niben101Scf07287g00010	Niben101Scf02474g01025					Niben101Scf02786g00005
	Niben101Scf05322g00009	Niben101Scf01520g05002	Niben101Scf02877g02005		Niben101Scf01100g04008	Niben101Scf02655g01005	Niben101Scf09876g01011	Niben101Scf07304g03007	Niben101Scf02475g10014					Niben101Scf08820g01004
	Niben101Scf05324g01001	Niben101Scf01521g00004	Niben101Scf02878g02007		Niben101Scf01100g06020	Niben101Scf02655g01002	Niben101Scf09885g01019	Niben101Scf07314g02008	Niben101Scf02476g03009					Niben101Scf04205g02003
	Niben101Scf05326g00010	Niben101Scf01521g06001	Niben101Scf02891g04012		Niben101Scf01101g02002	Niben101Scf02658g03021	Niben101Scf09928g01020	Niben101Scf07323g01002	Niben101Scf02479g02010					Niben101Scf22376g00002
	Niben101Scf05330g03006	Niben101Scf01521g08013	Niben101Scf02892g01016		Niben101Scf01102g00009	Niben101Scf02658g05015	Niben101Scf09960g00002	Niben101Scf07365g01028	Niben101Scf02480g01009					Niben101Scf07785g00015
	Niben101Scf05343g01007	Niben101Scf01524g00017	Niben101Scf02893g00001		Niben101Scf01102g02004	Niben101Scf02665g14007	Niben101Scf09973g00012	Niben101Scf07386g00023	Niben101Scf02480g01002					Niben101Scf04044g00007
	Niben101Scf05348g03009	Niben101Scf01529g04008	Niben101Scf02902g01008		Niben101Scf01105g03002	Niben101Scf02665g15001	Niben101Scf09997g00018	Niben101Scf07399g00025	Niben101Scf02482g02005					Niben101Scf01639g07001
	Niben101Scf05368g02016	Niben101Scf01531g02001	Niben101Scf02902g04007		Niben101Scf01105g04004	Niben101Scf02668g05013	Niben101Scf09998g01010	Niben101Scf07402g00012	Niben101Scf02486g00005					Niben101Scf01433g05003
	Niben101Scf05368g06020	Niben101Scf01534g00004	Niben101Scf02903g04002		Niben101Scf01108g06009	Niben101Scf02688g02014	Niben101Scf10041g00026	Niben101Scf07429g02003	Niben101Scf02494g04003					Niben101Scf06748g00004
	Niben101Scf05382g00001	Niben101Scf01534g01002	Niben101Scf02908g06011		Niben101Scf01109g03005	Niben101Scf02693g01007	Niben101Scf10048g02005	Niben101Scf07436g00016	Niben101Scf02494g05001					Niben101Scf12414g01006
	Niben101Scf05389g00010	Niben101Scf01534g02007	Niben101Scf02909g03002		Niben101Scf01109g04021	Niben101Scf02694g04001	Niben101Scf10058g00024	Niben101Scf07437g02008	Niben101Scf02494g11004					Niben101Scf04417g00004
	Niben101Scf05389g00009	Niben101Scf01534g02027	Niben101Scf02911g04010		Niben101Scf01110g01007	Niben101Scf02694g04002	Niben101Scf10126g00007	Niben101Scf07463g01009	Niben101Scf02497g01012					Niben101Scf04817g00014
	Niben101Scf05395g01001	Niben101Scf01537g01001	Niben101Scf02911g07002		Niben101Scf01111g02001	Niben101Scf02699g01016	Niben101Scf10161g00007	Niben101Scf07493g04001	Niben101Scf02497g02012					Niben101Scf02474g01024
	Niben101Scf05396g03003	Niben101Scf01537g03011	Niben101Scf02913g00012		Niben101Scf01115g00003	Niben101Scf02706g00013	Niben101Scf10193g00020	Niben101Scf07510g00016	Niben101Scf02497g05005					Niben101Scf02736g03003
	Niben101Scf05409g00002	Niben101Scf01543g06031	Niben101Scf02915g04009		Niben101Scf01116g01004	Niben101Scf02706g03008	Niben101Scf10200g01008	Niben101Scf07511g02010	Niben101Scf02497g08013					Niben101Scf03865g05002
	Niben101Scf05411g02006	Niben101Scf01545g00010	Niben101Scf02930g00009		Niben101Scf01120g00007	Niben101Scf02714g05004	Niben101Scf10309g01006	Niben101Scf07515g00004	Niben101Scf02502g06015					Niben101Scf03735g05003
	Niben101Scf05415g00003	Niben101Scf01548g00006	Niben101Scf02939g01004		Niben101Scf01123g01015	Niben101Scf02714g07006	Niben101Scf10316g02003	Niben101Scf07549g02022	Niben101Scf02502g15014					Niben101Scf06542g00006
	Niben101Scf05422g00018	Niben101Scf01550g01003	Niben101Scf02945g00002		Niben101Scf01124g07006	Niben101Scf02720g10006	Niben101Scf10322g01015	Niben101Scf07576g02009	Niben101Scf02509g10011					Niben101Scf04217g07002
	Niben101Scf05435g01001	Niben101Scf01556g03003	Niben101Scf02946g00004		Niben101Scf01124g18002	Niben101Scf02725g06001	Niben101Scf10322g01010	Niben101Scf07593g03013	Niben101Scf02509g11004					Niben101Scf11424g02001
	Niben101Scf05444g07021	Niben101Scf01556g04013	Niben101Scf02946g01013		Niben101Scf01124g23015	Niben101Scf02726g03006	Niben101Scf10324g00002	Niben101Scf07607g01001	Niben101Scf02509g12008					Niben101Scf01731g09008
	Niben101Scf05468g01003	Niben101Scf01556g04009	Niben101Scf02952g02005		Niben101Scf01133g17012	Niben101Scf02731g06006	Niben101Scf10324g01001	Niben101Scf07608g01004	Niben101Scf02510g04002					Niben101Scf14516g00018
	Niben101Scf05483g12004	Niben101Scf01557g03005	Niben101Scf02953g01006		Niben101Scf01141g07004	Niben101Scf02732g00012	Niben101Scf10332g01008	Niben101Scf07631g00003	Niben101Scf02513g01019					Niben101Scf04695g00006
	Niben101Scf05491g09004	Niben101Scf01571g01004	Niben101Scf02955g05019		Niben101Scf01142g00013	Niben101Scf02734g01016	Niben101Scf10342g01018	Niben101Scf07643g00010	Niben101Scf02513g03012					Niben101Scf03370g05004
	Niben101Scf05494g01014	Niben101Scf01574g04012	Niben101Scf02968g02016		Niben101Scf01143g00002	Niben101Scf02736g03003	Niben101Scf10368g00005	Niben101Scf07668g00013	Niben101Scf02513g04002					Niben101Scf06235g02005
	Niben101Scf05506g00009	Niben101Scf01579g01029	Niben101Scf02969g00003		Niben101Scf01143g02015	Niben101Scf02738g01010	Niben101Scf10386g00010	Niben101Scf07678g02001	Niben101Scf02516g00006					Niben101Scf08873g01022
	Niben101Scf05516g04014	Niben101Scf01580g00001	Niben101Scf02971g02001		Niben101Scf01143g02011	Niben101Scf02740g04001	Niben101Scf10409g02002	Niben101Scf07681g02006	Niben101Scf02517g12015					Niben101Scf01623g04022
	Niben101Scf05519g02018	Niben101Scf01580g01009	Niben101Scf02972g05008		Niben101Scf01143g02007	Niben101Scf02740g08001	Niben101Scf10412g02017	Niben101Scf07695g00006	Niben101Scf02518g01010					Niben101Scf04386g03005
	Niben101Scf05535g03004	Niben101Scf01580g05004	Niben101Scf02972g09003		Niben101Scf01143g09016	Niben101Scf02740g15001	Niben101Scf10436g03001	Niben101Scf07695g01023	Niben101Scf02521g01012					Niben101Scf00850g00008
	Niben101Scf05545g00003	Niben101Scf01586g01010	Niben101Scf02983g00001		Niben101Scf01143g09017	Niben101Scf02744g01010	Niben101Scf10482g00006	Niben101Scf07720g00023	Niben101Scf02525g01005					Niben101Scf06570g05003
	Niben101Scf05549g02006	Niben101Scf01587g02009	Niben101Scf02995g01001		Niben101Scf01143g11009	Niben101Scf02751g02006	Niben101Scf10490g00007	Niben101Scf07724g00012	Niben101Scf02525g04006					Niben101Scf10608g03010
	Niben101Scf05552g08002	Niben101Scf01591g00015	Niben101Scf03006g02002		Niben101Scf01145g02002	Niben101Scf02752g00015	Niben101Scf10490g00012	Niben101Scf07741g04003	Niben101Scf02530g05010					Niben101Scf01695g01015
	Niben101Scf05555g00008	Niben101Scf01591g00016	Niben101Scf03006g03001		Niben101Scf01146g09030	Niben101Scf02752g13004	Niben101Scf10502g01017	Niben101Scf07742g01016	Niben101Scf02530g08016					Niben101Scf01517g08001
	Niben101Scf05562g00003	Niben101Scf01593g06002	Niben101Scf03009g03008		Niben101Scf01146g12006	Niben101Scf02755g01001	Niben101Scf10509g02005	Niben101Scf07743g01002	Niben101Scf02531g01032					Niben101Scf00146g00008
	Niben101Scf05566g08001	Niben101Scf01594g02013	Niben101Scf03015g03010		Niben101Scf01146g13004	Niben101Scf02767g04005	Niben101Scf10556g00025	Niben101Scf07748g01001	Niben101Scf02537g02001					Niben101Scf01025g00006
	Niben101Scf05567g00002	Niben101Scf01594g06002	Niben101Scf03015g07002		Niben101Scf01147g00001	Niben101Scf02769g01002	Niben101Scf10579g00005	Niben101Scf07788g02004	Niben101Scf02537g02002					Niben101Scf02941g01005
	Niben101Scf05574g01004	Niben101Scf01596g01004	Niben101Scf03015g09003		Niben101Scf01147g05011	Niben101Scf02772g03002	Niben101Scf10579g02004	Niben101Scf07809g00006	Niben101Scf02541g06011					Niben101Scf06721g00011
	Niben101Scf05574g02011	Niben101Scf01596g02004	Niben101Scf03020g00009		Niben101Scf01147g06007	Niben101Scf02772g07004	Niben101Scf10676g02015	Niben101Scf07823g00016	Niben101Scf02541g08001					Niben101Scf05108g04020
	Niben101Scf05579g00001	Niben101Scf01596g07001	Niben101Scf03021g03022		Niben101Scf01148g00008	Niben101Scf02774g01010	Niben101Scf10678g00010	Niben101Scf07829g05001	Niben101Scf02541g09007					Niben101Scf11071g02017
	Niben101Scf05582g04012	Niben101Scf01602g06012	Niben101Scf03026g01009		Niben101Scf01150g05006	Niben101Scf02775g00001	Niben101Scf10688g01002	Niben101Scf07841g00007	Niben101Scf02543g01008					Niben101Scf03862g03003
	Niben101Scf05583g00011	Niben101Scf01603g02004	Niben101Scf03036g00005		Niben101Scf01151g00003	Niben101Scf02775g00002	Niben101Scf10694g00005	Niben101Scf07854g01011	Niben101Scf02547g00005					Niben101Scf05188g01002
	Niben101Scf05584g01007	Niben101Scf01606g00003	Niben101Scf03037g00009		Niben101Scf01152g02012	Niben101Scf02778g03003	Niben101Scf10708g00002	Niben101Scf07894g00004	Niben101Scf02553g02003					Niben101Scf04271g03003
	Niben101Scf05584g01004	Niben101Scf01607g03007	Niben101Scf03038g13017		Niben101Scf01153g00013	Niben101Scf02786g00005	Niben101Scf10708g00008	Niben101Scf07926g07004	Niben101Scf02564g04007					Niben101Scf02080g03010
	Niben101Scf05587g00010	Niben101Scf01609g00009	Niben101Scf03039g00004		Niben101Scf01153g00016	Niben101Scf02786g03006	Niben101Scf10737g00025	Niben101Scf07935g00006	Niben101Scf02564g09002					Niben101Scf00546g04001
	Niben101Scf05588g08004	Niben101Scf01611g01003	Niben101Scf03039g01020		Niben101Scf01154g14007	Niben101Scf02786g03020	Niben101Scf10737g01004	Niben101Scf07937g01004	Niben101Scf02565g02014					Niben101Scf00318g03011
	Niben101Scf05605g00045	Niben101Scf01611g11002	Niben101Scf03045g01004		Niben101Scf01154g19004	Niben101Scf02790g02007	Niben101Scf10842g00003	Niben101Scf07939g00001	Niben101Scf02566g01004					Niben101Scf08167g01005
	Niben101Scf05610g03025	Niben101Scf01611g13001	Niben101Scf03045g02019		Niben101Scf01155g03005	Niben101Scf02795g00008	Niben101Scf10846g00019	Niben101Scf07945g01008	Niben101Scf02566g02009					Niben101Scf03403g02027
	Niben101Scf05612g01003	Niben101Scf01615g01009	Niben101Scf03045g02020		Niben101Scf01155g04007	Niben101Scf02798g05009	Niben101Scf10885g00020	Niben101Scf07962g00010	Niben101Scf02569g01019					Niben101Scf02290g05023
	Niben101Scf05620g01002	Niben101Scf01615g01017	Niben101Scf03046g01004		Niben101Scf01155g04008	Niben101Scf02803g01010	Niben101Scf10902g00010	Niben101Scf07991g03005	Niben101Scf02569g02011					Niben101Scf04944g05002
	Niben101Scf05633g01015	Niben101Scf01623g04022	Niben101Scf03049g00001		Niben101Scf01156g01016	Niben101Scf02805g05007	Niben101Scf11110g00023	Niben101Scf08001g02007	Niben101Scf02572g01013					Niben101Scf02252g01034
	Niben101Scf05674g04003	Niben101Scf01623g08001	Niben101Scf03056g01016		Niben101Scf01158g02004	Niben101Scf02805g07008	Niben101Scf11124g01012	Niben101Scf08028g00005	Niben101Scf02572g02016					Niben101Scf01857g01001
	Niben101Scf05688g00006	Niben101Scf01623g10011	Niben101Scf03062g02008		Niben101Scf01163g04025	Niben101Scf02812g02017	Niben101Scf11126g10002	Niben101Scf08039g00008	Niben101Scf02572g02019					Niben101Scf06583g04008
	Niben101Scf05688g00001	Niben101Scf01623g13002	Niben101Scf03062g02017		Niben101Scf01163g04005	Niben101Scf02814g01011	Niben101Scf11183g00001	Niben101Scf08044g00001	Niben101Scf02572g03001					Niben101Scf04776g00005
	Niben101Scf05697g05017	Niben101Scf01626g04008	Niben101Scf03068g04001		Niben101Scf01166g01008	Niben101Scf02819g00004	Niben101Scf11232g01002	Niben101Scf08060g00005	Niben101Scf02581g01003					Niben101Scf00872g00005
	Niben101Scf05705g00008	Niben101Scf01627g02011	Niben101Scf03070g01006		Niben101Scf01166g01035	Niben101Scf02819g01001	Niben101Scf11283g00002	Niben101Scf08097g02002	Niben101Scf02581g01011					Niben101Scf01181g04007
	Niben101Scf05706g00002	Niben101Scf01628g00019	Niben101Scf03070g01003		Niben101Scf01166g07002	Niben101Scf02819g04003	Niben101Scf11380g03009	Niben101Scf08127g00004	Niben101Scf02588g00008					Niben101Scf00234g02044
	Niben101Scf05710g03035	Niben101Scf01628g02006	Niben101Scf03072g00004		Niben101Scf01166g09006	Niben101Scf02823g04001	Niben101Scf11383g03008	Niben101Scf08133g00002	Niben101Scf02589g00002					Niben101Scf01037g09001
	Niben101Scf05710g03006	Niben101Scf01634g02036	Niben101Scf03072g05007		Niben101Scf01166g11007	Niben101Scf02826g00023	Niben101Scf11444g00002	Niben101Scf08137g00006	Niben101Scf02593g00002					Niben101Scf02316g03001
	Niben101Scf05711g02022	Niben101Scf01634g03016	Niben101Scf03076g02006		Niben101Scf01166g14001	Niben101Scf02827g05011	Niben101Scf11447g02014	Niben101Scf08137g00007	Niben101Scf02594g01007					Niben101Scf00505g06002
	Niben101Scf05717g03015	Niben101Scf01634g03010	Niben101Scf03093g00002		Niben101Scf01166g18016	Niben101Scf02832g01015	Niben101Scf11491g01004	Niben101Scf08137g01038	Niben101Scf02594g03008					Niben101Scf03422g01002
	Niben101Scf05747g00004	Niben101Scf01634g05010	Niben101Scf03096g01002		Niben101Scf01170g01013	Niben101Scf02836g00005	Niben101Scf11609g00001	Niben101Scf08137g03002	Niben101Scf02601g00001					Niben101Scf05278g01015
	Niben101Scf05749g02021	Niben101Scf01634g06003	Niben101Scf03098g00010		Niben101Scf01175g00001	Niben101Scf02837g08007	Niben101Scf11649g01010	Niben101Scf08137g05005	Niben101Scf02606g02003					Niben101Scf30670g00007
	Niben101Scf05750g03012	Niben101Scf01639g07001	Niben101Scf03099g05002		Niben101Scf01175g02009	Niben101Scf02839g02003	Niben101Scf11702g00021	Niben101Scf08142g01002	Niben101Scf02618g04018					Niben101Scf01385g00004
	Niben101Scf05755g03012	Niben101Scf01640g04004	Niben101Scf03107g01007		Niben101Scf01175g05008	Niben101Scf02840g00004	Niben101Scf11706g00004	Niben101Scf08157g02007	Niben101Scf02621g02022					Niben101Scf02569g01002
	Niben101Scf05761g01007	Niben101Scf01641g01011	Niben101Scf03111g00003		Niben101Scf01175g05011	Niben101Scf02849g02012	Niben101Scf11706g00010	Niben101Scf08168g02001	Niben101Scf02622g08010					Niben101Scf09044g01012
	Niben101Scf05764g02009	Niben101Scf01642g03012	Niben101Scf03114g03011		Niben101Scf01176g00003	Niben101Scf02852g02007	Niben101Scf11724g01004	Niben101Scf08179g01017	Niben101Scf02622g11007					Niben101Scf02467g00009
	Niben101Scf05767g02003	Niben101Scf01643g00001	Niben101Scf03114g03002		Niben101Scf01176g00002	Niben101Scf02853g00006	Niben101Scf11767g01009	Niben101Scf08195g03021	Niben101Scf02623g00007					Niben101Scf06216g01014
	Niben101Scf05767g07012	Niben101Scf01646g01008	Niben101Scf03114g04011		Niben101Scf01176g01032	Niben101Scf02854g02005	Niben101Scf11805g00001	Niben101Scf08195g07021	Niben101Scf02626g00012					Niben101Scf06799g04001
	Niben101Scf05782g00010	Niben101Scf01649g02001	Niben101Scf03114g07016		Niben101Scf01177g04007	Niben101Scf02854g05001	Niben101Scf11806g00020	Niben101Scf08202g00003	Niben101Scf02626g00003					Niben101Scf02914g01004
	Niben101Scf05799g02020	Niben101Scf01652g00005	Niben101Scf03114g08006		Niben101Scf01177g06016	Niben101Scf02854g09010	Niben101Scf11812g00025	Niben101Scf08238g00001	Niben101Scf02627g01021					Niben101Scf05952g00002
	Niben101Scf05801g00005	Niben101Scf01655g01015	Niben101Scf03115g02008		Niben101Scf01180g02009	Niben101Scf02854g10010	Niben101Scf11852g00012	Niben101Scf08258g00001	Niben101Scf02631g00007					Niben101Scf13643g00001
	Niben101Scf05809g00011	Niben101Scf01655g01025	Niben101Scf03116g01004		Niben101Scf01181g01012	Niben101Scf02860g03010	Niben101Scf11922g01018	Niben101Scf08285g00021	Niben101Scf02631g03004					Niben101Scf06183g04008
	Niben101Scf05813g03003	Niben101Scf01658g02009	Niben101Scf03121g00006		Niben101Scf01181g01007	Niben101Scf02864g02001	Niben101Scf11980g01002	Niben101Scf08300g00008	Niben101Scf02632g04001					Niben101Scf02137g00008
	Niben101Scf05818g00016	Niben101Scf01660g00007	Niben101Scf03121g04002		Niben101Scf01181g02004	Niben101Scf02877g02002	Niben101Scf11994g00007	Niben101Scf08321g02006	Niben101Scf02632g05001					Niben101Scf02819g00004
	Niben101Scf05821g02010	Niben101Scf01661g01018	Niben101Scf03129g03011		Niben101Scf01181g04007	Niben101Scf02891g00007	Niben101Scf11999g00010	Niben101Scf08326g00023	Niben101Scf02634g03002					Niben101Scf00735g02013
	Niben101Scf05824g00001	Niben101Scf01661g02017	Niben101Scf03129g03005		Niben101Scf01182g04002	Niben101Scf02891g04012	Niben101Scf12083g00010	Niben101Scf08333g07012	Niben101Scf02637g02014					Niben101Scf06700g02002
	Niben101Scf05824g13008	Niben101Scf01664g03005	Niben101Scf03133g00003		Niben101Scf01184g16001	Niben101Scf02892g01016	Niben101Scf12089g00029	Niben101Scf08419g01024	Niben101Scf02638g02014					Niben101Scf37335g00005
	Niben101Scf05845g03012	Niben101Scf01664g04002	Niben101Scf03138g01018		Niben101Scf01184g17001	Niben101Scf02893g00001	Niben101Scf12112g02002	Niben101Scf08419g01022	Niben101Scf02639g03014					Niben101Scf11689g01016
	Niben101Scf05848g03015	Niben101Scf01669g00001	Niben101Scf03141g03004		Niben101Scf01188g00029	Niben101Scf02895g01003	Niben101Scf12205g02009	Niben101Scf08430g01003	Niben101Scf02648g04009					Niben101Scf02927g09012
	Niben101Scf05848g04003	Niben101Scf01671g02003	Niben101Scf03141g04014		Niben101Scf01188g08016	Niben101Scf02896g00011	Niben101Scf12266g06005	Niben101Scf08433g00013	Niben101Scf02658g00007					Niben101Scf06096g01006
	Niben101Scf05849g00005	Niben101Scf01671g06004	Niben101Scf03141g10006		Niben101Scf01188g10003	Niben101Scf02909g01004	Niben101Scf12270g02002	Niben101Scf08455g00002	Niben101Scf02658g02001					Niben101Scf10409g02009
	Niben101Scf05855g01009	Niben101Scf01673g03001	Niben101Scf03142g04008		Niben101Scf01188g11015	Niben101Scf02910g01040	Niben101Scf12369g01002	Niben101Scf08478g00016	Niben101Scf02658g05015					Niben101Scf07141g00007
	Niben101Scf05855g05001	Niben101Scf01674g00002	Niben101Scf03143g06001		Niben101Scf01189g04011	Niben101Scf02911g05007	Niben101Scf12403g00012	Niben101Scf08478g04001	Niben101Scf02659g02009					Niben101Scf04551g02004
	Niben101Scf05881g01003	Niben101Scf01676g02008	Niben101Scf03143g09004		Niben101Scf01189g04012	Niben101Scf02911g06015	Niben101Scf12422g01019	Niben101Scf08488g03006	Niben101Scf02669g02014					Niben101Scf00126g05007
	Niben101Scf05886g02007	Niben101Scf01677g03004	Niben101Scf03143g11014		Niben101Scf01189g04015	Niben101Scf02914g00003	Niben101Scf12483g02007	Niben101Scf08516g00026	Niben101Scf02669g05009					Niben101Scf01290g01007
	Niben101Scf05892g00006	Niben101Scf01678g03003	Niben101Scf03147g06004		Niben101Scf01189g04009	Niben101Scf02914g01004	Niben101Scf12582g00002	Niben101Scf08526g01012	Niben101Scf02688g02007					Niben101Scf09559g03004
	Niben101Scf05901g01008	Niben101Scf01679g03027	Niben101Scf03147g08015		Niben101Scf01190g01009	Niben101Scf02914g02025	Niben101Scf12585g00001	Niben101Scf08535g03012	Niben101Scf02690g01010					Niben101Scf02039g01002
	Niben101Scf05919g01007	Niben101Scf01681g07003	Niben101Scf03154g03011		Niben101Scf01191g01006	Niben101Scf02917g00007	Niben101Scf12653g01005	Niben101Scf08579g01001	Niben101Scf02693g01013					Niben101Scf09544g01027
	Niben101Scf05926g01002	Niben101Scf01682g01007	Niben101Scf03167g02025		Niben101Scf01191g01010	Niben101Scf02918g00003	Niben101Scf12662g00012	Niben101Scf08625g00005	Niben101Scf02698g01003					Niben101Scf01911g01005
	Niben101Scf05931g03004	Niben101Scf01683g00003	Niben101Scf03170g04002		Niben101Scf01192g02002	Niben101Scf02927g09012	Niben101Scf12686g01008	Niben101Scf08633g00003	Niben101Scf02699g01012					Niben101Scf00883g10001
	Niben101Scf05938g01050	Niben101Scf01683g07007	Niben101Scf03171g01002		Niben101Scf01192g05016	Niben101Scf02930g00009	Niben101Scf12725g00008	Niben101Scf08635g01005	Niben101Scf02699g01016					Niben101Scf00974g01015
	Niben101Scf05954g00013	Niben101Scf01685g03001	Niben101Scf03184g06001		Niben101Scf01192g05015	Niben101Scf02939g02005	Niben101Scf12735g00012	Niben101Scf08635g02001	Niben101Scf02699g02005					Niben101Scf01761g00015
	Niben101Scf05956g00006	Niben101Scf01685g09002	Niben101Scf03191g05007		Niben101Scf01192g08003	Niben101Scf02941g01005	Niben101Scf12762g00006	Niben101Scf08651g02001	Niben101Scf02700g02011					Niben101Scf07516g01002
	Niben101Scf05961g03026	Niben101Scf01687g05002	Niben101Scf03194g00009		Niben101Scf01196g00003	Niben101Scf02945g00002	Niben101Scf12789g00028	Niben101Scf08690g02027	Niben101Scf02709g03024					Niben101Scf01531g02001
	Niben101Scf05963g00010	Niben101Scf01689g04016	Niben101Scf03194g01035		Niben101Scf01200g02001	Niben101Scf02945g01004	Niben101Scf12889g00002	Niben101Scf08728g02004	Niben101Scf02712g00001					Niben101Scf03488g12009
	Niben101Scf05988g06003	Niben101Scf01691g00006	Niben101Scf03200g01014		Niben101Scf01203g01008	Niben101Scf02949g06001	Niben101Scf12903g02008	Niben101Scf08758g01001	Niben101Scf02714g04004					Niben101Scf01802g00003
	Niben101Scf05997g00002	Niben101Scf01693g00018	Niben101Scf03203g04003		Niben101Scf01208g01014	Niben101Scf02949g09006	Niben101Scf12922g00020	Niben101Scf08767g00003	Niben101Scf02724g04006					Niben101Scf00369g05011
	Niben101Scf05998g03015	Niben101Scf01694g10003	Niben101Scf03210g00005		Niben101Scf01209g00005	Niben101Scf02953g01006	Niben101Scf12954g00002	Niben101Scf08772g04009	Niben101Scf02730g01029					Niben101Scf00991g08004
	Niben101Scf06008g01017	Niben101Scf01695g01015	Niben101Scf03220g00010		Niben101Scf01209g02015	Niben101Scf02969g00007	Niben101Scf13146g00001	Niben101Scf08804g03022	Niben101Scf02734g01016					Niben101Scf10375g01020
	Niben101Scf06017g00002	Niben101Scf01695g06006	Niben101Scf03226g00003		Niben101Scf01209g05012	Niben101Scf02971g02001	Niben101Scf13162g00006	Niben101Scf08806g02004	Niben101Scf02740g04003					Niben101Scf25491g00001
	Niben101Scf06024g00002	Niben101Scf01696g00011	Niben101Scf03227g05015		Niben101Scf01212g03005	Niben101Scf02971g05016	Niben101Scf13185g00010	Niben101Scf08833g01006	Niben101Scf02744g00013					Niben101Scf10669g00007
	Niben101Scf06059g02006	Niben101Scf01696g01005	Niben101Scf03229g00004		Niben101Scf01214g00005	Niben101Scf02976g02003	Niben101Scf13227g00030	Niben101Scf08863g01013	Niben101Scf02749g05011					Niben101Scf01763g00001
	Niben101Scf06077g05010	Niben101Scf01697g06007	Niben101Scf03231g01007		Niben101Scf01215g01010	Niben101Scf02983g00001	Niben101Scf13254g00003	Niben101Scf08918g03009	Niben101Scf02752g00015					Niben101Scf01143g09017
	Niben101Scf06080g00003	Niben101Scf01697g19001	Niben101Scf03238g01002		Niben101Scf01220g00010	Niben101Scf02983t01001	Niben101Scf13346g00003	Niben101Scf08921g01007	Niben101Scf02752g02003					Niben101Scf00321g02008
	Niben101Scf06081g02017	Niben101Scf01701g03005	Niben101Scf03245g06003		Niben101Scf01220g02011	Niben101Scf02983g02001	Niben101Scf13411g05021	Niben101Scf08926g03013	Niben101Scf02752g07003					Niben101Scf01215g01010
	Niben101Scf06087g02012	Niben101Scf01701g07009	Niben101Scf03250g00007		Niben101Scf01220g04008	Niben101Scf02990g06003	Niben101Scf13429g02004	Niben101Scf08926g08016	Niben101Scf02755g04002					Niben101Scf02014g00036
	Niben101Scf06087g04010	Niben101Scf01702g03008	Niben101Scf03250g01004		Niben101Scf01221g00001	Niben101Scf02994g04022	Niben101Scf13549g00004	Niben101Scf08937g00012	Niben101Scf02755g06016					Niben101Scf02392g00002
	Niben101Scf06091g06022	Niben101Scf01706g00025	Niben101Scf03264g04011		Niben101Scf01221g07008	Niben101Scf02994g04010	Niben101Scf13593g00007	Niben101Scf08937g00004	Niben101Scf02756g00005					Niben101Scf02969g00007
	Niben101Scf06105g01005	Niben101Scf01710g04007	Niben101Scf03271g02005		Niben101Scf01225g04028	Niben101Scf03006g03001	Niben101Scf13703g01006	Niben101Scf08940g01006	Niben101Scf02756g00004					Niben101Scf06424g02029
	Niben101Scf06112g02006	Niben101Scf01718g04003	Niben101Scf03271g02024		Niben101Scf01227g04006	Niben101Scf03009g01006	Niben101Scf13710g02002	Niben101Scf08987g00012	Niben101Scf02761g02007					Niben101Scf01998g07001
	Niben101Scf06113g00016	Niben101Scf01721g03004	Niben101Scf03278g01002		Niben101Scf01227g04027	Niben101Scf03009g03008	Niben101Scf13823g02021	Niben101Scf09005g01013	Niben101Scf02771g03014					Niben101Scf08041g03005
	Niben101Scf06113g00021	Niben101Scf01721g08007	Niben101Scf03280g00023		Niben101Scf01228g04006	Niben101Scf03010g05001	Niben101Scf13920g00005	Niben101Scf09021g00006	Niben101Scf02774g01005					Niben101Scf01634g03016
	Niben101Scf06139g00001	Niben101Scf01721g08012	Niben101Scf03280g01015		Niben101Scf01230g02007	Niben101Scf03012g03010	Niben101Scf13966g00013	Niben101Scf09044g01012	Niben101Scf02778g04008					Niben101Scf00355g02002
	Niben101Scf06156g02006	Niben101Scf01722g05006	Niben101Scf03280g01018		Niben101Scf01230g02002	Niben101Scf03015g09003	Niben101Scf14102g00006	Niben101Scf09082g00014	Niben101Scf02786g03006					Niben101Scf02608g03004
	Niben101Scf06162g01006	Niben101Scf01729g01002	Niben101Scf03298g02003		Niben101Scf01232g00007	Niben101Scf03018g01001	Niben101Scf14151g00016	Niben101Scf09087g00009	Niben101Scf02790g05022					Niben101Scf00920g09017
	Niben101Scf06163g01018	Niben101Scf01729g00001	Niben101Scf03300g02008		Niben101Scf01232g01005	Niben101Scf03018g13024	Niben101Scf14210g00017	Niben101Scf09087g01022	Niben101Scf02792g01020					Niben101Scf01409g02004
	Niben101Scf06171g02034	Niben101Scf01731g05006	Niben101Scf03300g02001		Niben101Scf01232g02007	Niben101Scf03021g02009	Niben101Scf14299g00019	Niben101Scf09150g02003	Niben101Scf02792g02012					Niben101Scf08895g01016
	Niben101Scf06176g04009	Niben101Scf01731g09008	Niben101Scf03302g00009		Niben101Scf01232g03010	Niben101Scf03028g01011	Niben101Scf14427g00009	Niben101Scf09150g03001	Niben101Scf02792g03014					Niben101Scf02755g01001
	Niben101Scf06186g03011	Niben101Scf01731g10002	Niben101Scf03302g04002		Niben101Scf01232g04001	Niben101Scf03036g00006	Niben101Scf14669g00001	Niben101Scf09184g02008	Niben101Scf02793g06004					Niben101Scf07073g01002
	Niben101Scf06205g02014	Niben101Scf01734g01038	Niben101Scf03302g04003		Niben101Scf01232g05005	Niben101Scf03036g00005	Niben101Scf14688g00017	Niben101Scf09209g02012	Niben101Scf02793g13014					Niben101Scf03673g02015
	Niben101Scf06216g01013	Niben101Scf01734g01062	Niben101Scf03307g06003		Niben101Scf01235g00018	Niben101Scf03038g13017	Niben101Scf14799g01012	Niben101Scf09209g03009	Niben101Scf02793g22001					Niben101Scf10162g00004
	Niben101Scf06235g03004	Niben101Scf01734g01061	Niben101Scf03309g01011		Niben101Scf01236g02005	Niben101Scf03039g00004	Niben101Scf14877g01012	Niben101Scf09238g02005	Niben101Scf02798g02024					Niben101Scf07790g03032
	Niben101Scf06249g05016	Niben101Scf01735g00005	Niben101Scf03309g02007		Niben101Scf01236g02016	Niben101Scf03039g01008	Niben101Scf14977g00016	Niben101Scf09242g02001	Niben101Scf02802g00024					Niben101Scf02798g05009
	Niben101Scf06258g00019	Niben101Scf01738g07002	Niben101Scf03309g04008		Niben101Scf01236g05016	Niben101Scf03045g01004	Niben101Scf15054g01008	Niben101Scf09249g00013	Niben101Scf02803g01010					Niben101Scf07008g00032
	Niben101Scf06295g04006	Niben101Scf01740g03002	Niben101Scf03309g04010		Niben101Scf01237g01011	Niben101Scf03045g04006	Niben101Scf15100g00001	Niben101Scf09264g00005	Niben101Scf02803g03010					Niben101Scf00109g07025
	Niben101Scf06301g03008	Niben101Scf01740g07004	Niben101Scf03309g06004		Niben101Scf01237g01015	Niben101Scf03049g01001	Niben101Scf15187g03007	Niben101Scf09301g00003	Niben101Scf02804g00010					Niben101Scf06700g02009
	Niben101Scf06305g01001	Niben101Scf01742g05007	Niben101Scf03309g08007		Niben101Scf01237g02001	Niben101Scf03062g02023	Niben101Scf15515g01003	Niben101Scf09321g02005	Niben101Scf02806g00027					Niben101Scf13180g02001
	Niben101Scf06338g00001	Niben101Scf01748g02002	Niben101Scf03326g01009		Niben101Scf01237g05004	Niben101Scf03062g02008	Niben101Scf15672g00001	Niben101Scf09334g04009	Niben101Scf02812g02017					Niben101Scf01071g03004
	Niben101Scf06344g01016	Niben101Scf01749g00001	Niben101Scf03329g02002		Niben101Scf01237g09003	Niben101Scf03062g02017	Niben101Scf15760g00012	Niben101Scf09360g01009	Niben101Scf02814g00006					Niben101Scf01494g06003
	Niben101Scf06348g00038	Niben101Scf01750g08006	Niben101Scf03335g00003		Niben101Scf01237g10006	Niben101Scf03062g05003	Niben101Scf15784g00001	Niben101Scf09387g05008	Niben101Scf02818g00001					Niben101Scf19995g01001
	Niben101Scf06348g00036	Niben101Scf01750g14007	Niben101Scf03335g00005		Niben101Scf01238g00001	Niben101Scf03064g08007	Niben101Scf15815g00003	Niben101Scf09392g00004	Niben101Scf02819g02008					Niben101Scf02445g02002
	Niben101Scf06350g00001	Niben101Scf01750g14022	Niben101Scf03349g00008		Niben101Scf01239g00004	Niben101Scf03069g04005	Niben101Scf15903g00002	Niben101Scf09424g03005	Niben101Scf02821g04003					Niben101Scf04650g07004
	Niben101Scf06369g00007	Niben101Scf01750g14030	Niben101Scf03362g00002		Niben101Scf01240g04004	Niben101Scf03070g01006	Niben101Scf15903g01004	Niben101Scf09433g01019	Niben101Scf02822g06011					Niben101Scf02752g13004
	Niben101Scf06387g02019	Niben101Scf01752g03011	Niben101Scf03365g03011		Niben101Scf01240g05001	Niben101Scf03070g01003	Niben101Scf15928g00003	Niben101Scf09459g02005	Niben101Scf02824g03017					Niben101Scf05154g01005
	Niben101Scf06388g01022	Niben101Scf01752g08008	Niben101Scf03365g05010		Niben101Scf01240g07001	Niben101Scf03070g06001	Niben101Scf16007g00011	Niben101Scf09467g00005	Niben101Scf02826g00023					Niben101Scf07441g03012
	Niben101Scf06413g00005	Niben101Scf01752g08011	Niben101Scf03367g01006		Niben101Scf01241g01006	Niben101Scf03070g08003	Niben101Scf16098g00019	Niben101Scf09467g01008	Niben101Scf02827g03005					Niben101Scf07894g00006
	Niben101Scf06435g03003	Niben101Scf01752g10008	Niben101Scf03367g01004		Niben101Scf01241g02002	Niben101Scf03072g02003	Niben101Scf16107g00007	Niben101Scf09471g00002	Niben101Scf02830g02032					Niben101Scf03929g05005
	Niben101Scf06436g00006	Niben101Scf01756g02023	Niben101Scf03370g04009		Niben101Scf01241g02013	Niben101Scf03076g01025	Niben101Scf16244g00001	Niben101Scf09475g01022	Niben101Scf02831g00003					Niben101Scf02655g01002
	Niben101Scf06437g06009	Niben101Scf01758g00008	Niben101Scf03370g08010		Niben101Scf01249g02002	Niben101Scf03076g02019	Niben101Scf16254g00008	Niben101Scf09510g01005	Niben101Scf02832g01021					Niben101Scf01052g09001
	Niben101Scf06441g01028	Niben101Scf01758g01011	Niben101Scf03371g02006		Niben101Scf01249g03024	Niben101Scf03076g02006	Niben101Scf16329g00007	Niben101Scf09523g00007	Niben101Scf02836g01002					Niben101Scf06607g00001
	Niben101Scf06458g00006	Niben101Scf01759g04008	Niben101Scf03374g00001		Niben101Scf01250g02007	Niben101Scf03080g01014	Niben101Scf16665g00004	Niben101Scf09541g00005	Niben101Scf02837g01017					Niben101Scf00481g05007
	Niben101Scf06486g00002	Niben101Scf01761g00015	Niben101Scf03376g02003		Niben101Scf01252g00003	Niben101Scf03080g03001	Niben101Scf16678g00013	Niben101Scf09547g02003	Niben101Scf02837g08015					Niben101Scf00597g01003
	Niben101Scf06493g00003	Niben101Scf01761g03005	Niben101Scf03385g02012		Niben101Scf01252g02002	Niben101Scf03093g00002	Niben101Scf16768g01002	Niben101Scf09556g02013	Niben101Scf02837g08007					Niben101Scf11224g00009
	Niben101Scf06504g01012	Niben101Scf01763g00016	Niben101Scf03392g06004		Niben101Scf01252g04015	Niben101Scf03096g01002	Niben101Scf17044g01001	Niben101Scf09582g01008	Niben101Scf02838g07001					Niben101Scf14164g00013
	Niben101Scf06525g00026	Niben101Scf01763g00001	Niben101Scf03392g09004		Niben101Scf01258g02001	Niben101Scf03107g01009	Niben101Scf17122g00007	Niben101Scf09590g02002	Niben101Scf02838g07016					Niben101Scf03457g01001
	Niben101Scf06537g00004	Niben101Scf01763g01009	Niben101Scf03393g00011		Niben101Scf01259g10024	Niben101Scf03107g01018	Niben101Scf17140g00007	Niben101Scf09610g00013	Niben101Scf02840g04014					Niben101Scf27945g00016
	Niben101Scf06538g01001	Niben101Scf01763g02017	Niben101Scf03396g04011		Niben101Scf01262g00006	Niben101Scf03111g00003	Niben101Scf17477g00008	Niben101Scf09628g00009	Niben101Scf02842g00014					Niben101Scf00799g06005
	Niben101Scf06538g02009	Niben101Scf01763g02015	Niben101Scf03396g04012		Niben101Scf01266g01009	Niben101Scf03113g01012	Niben101Scf17511g01004	Niben101Scf09654g02002	Niben101Scf02849g07012					Niben101Scf01518g08004
	Niben101Scf06560g01002	Niben101Scf01764g01012	Niben101Scf03396g07032		Niben101Scf01267g00002	Niben101Scf03114g03011	Niben101Scf17513g00002	Niben101Scf09701g01010	Niben101Scf02852g03008					Niben101Scf04096g11021
	Niben101Scf06562g01018	Niben101Scf01764g01014	Niben101Scf03397g00002		Niben101Scf01269g04025	Niben101Scf03114g03002	Niben101Scf17564g00004	Niben101Scf09709g01012	Niben101Scf02853g05017					Niben101Scf02976g02003
	Niben101Scf06584g00004	Niben101Scf01764g02004	Niben101Scf03403g01030		Niben101Scf01269g04008	Niben101Scf03114g07010	Niben101Scf17594g00006	Niben101Scf09764g02003	Niben101Scf02854g00009					Niben101Scf04000g01027
	Niben101Scf06590g03003	Niben101Scf01771g01021	Niben101Scf03403g01035		Niben101Scf01269g05002	Niben101Scf03116g03004	Niben101Scf17831g01010	Niben101Scf09790g00012	Niben101Scf02854g00005					Niben101Scf01478g07007
	Niben101Scf06631g00013	Niben101Scf01773g06004	Niben101Scf03404g00006		Niben101Scf01269g08008	Niben101Scf03129g02009	Niben101Scf17922g02007	Niben101Scf09792g00022	Niben101Scf02854g05001					Niben101Scf18061g00011
	Niben101Scf06655g00013	Niben101Scf01777g00016	Niben101Scf03404g00007		Niben101Scf01269g08007	Niben101Scf03129g03011	Niben101Scf18039g00002	Niben101Scf09792g03016	Niben101Scf02854g09010					Niben101Scf00388g06006
	Niben101Scf06674g00006	Niben101Scf01777g03031	Niben101Scf03417g00007		Niben101Scf01269g12007	Niben101Scf03129g03005	Niben101Scf18348g00015	Niben101Scf09885g01019	Niben101Scf02862g01006					Niben101Scf03747g04036
	Niben101Scf06677g00003	Niben101Scf01779g04012	Niben101Scf03417g03001		Niben101Scf01272g00004	Niben101Scf03133g01002	Niben101Scf18418g02007	Niben101Scf09885g01016	Niben101Scf02864g01015					Niben101Scf01269g04025
	Niben101Scf06684g01005	Niben101Scf01782g00011	Niben101Scf03419g01009		Niben101Scf01273g01006	Niben101Scf03135g00002	Niben101Scf18648g00006	Niben101Scf09955g02008	Niben101Scf02864g03013					Niben101Scf11178g00001
	Niben101Scf06698g00008	Niben101Scf01784g00009	Niben101Scf03419g15004		Niben101Scf01274g03002	Niben101Scf03135g00003	Niben101Scf18731g00005	Niben101Scf09960g00002	Niben101Scf02869g10003					Niben101Scf13103g01042
	Niben101Scf06722g05003	Niben101Scf01784g01016	Niben101Scf03425g00005		Niben101Scf01274g04009	Niben101Scf03138g01018	Niben101Scf19007g00001	Niben101Scf09962g01012	Niben101Scf02869g18012					Niben101Scf01232g02007
	Niben101Scf06753g01004	Niben101Scf01784g06003	Niben101Scf03426g00005		Niben101Scf01281g10013	Niben101Scf03141g10006	Niben101Scf19091g00022	Niben101Scf09989g01004	Niben101Scf02877g02002					Niben101Scf01025g07003
	Niben101Scf06761g01029	Niben101Scf01785g07003	Niben101Scf03426g01010		Niben101Scf01283g00012	Niben101Scf03142g04008	Niben101Scf19171g01036	Niben101Scf10015g01010	Niben101Scf02878g02007					Niben101Scf00863g17026
	Niben101Scf06772g00001	Niben101Scf01785g08001	Niben101Scf03426g02006		Niben101Scf01283g01020	Niben101Scf03143g06001	Niben101Scf19171g01026	Niben101Scf10015g02003	Niben101Scf02891g01009					Niben101Scf00613g04011
	Niben101Scf06779g00008	Niben101Scf01785g10009	Niben101Scf03436g01001		Niben101Scf01283g02011	Niben101Scf03143g11014	Niben101Scf19277g00012	Niben101Scf10064g00003	Niben101Scf02895g04004					Niben101Scf00652g01004
	Niben101Scf06789g04019	Niben101Scf01789g02020	Niben101Scf03437g02036		Niben101Scf01283g02004	Niben101Scf03147g06004	Niben101Scf19277g00010	Niben101Scf10132g00019	Niben101Scf02908g02009					Niben101Scf03070g06001
	Niben101Scf06791g00001	Niben101Scf01792g00006	Niben101Scf03437g02009		Niben101Scf01284g04005	Niben101Scf03147g10015	Niben101Scf19421g00010	Niben101Scf10152g01008	Niben101Scf02908g05003					Niben101Scf08039g03004
	Niben101Scf06793g05004	Niben101Scf01792g00012	Niben101Scf03437g02045		Niben101Scf01290g01007	Niben101Scf03171g02003	Niben101Scf19423g00008	Niben101Scf10152g03003	Niben101Scf02908g05002					Niben101Scf02552g03016
	Niben101Scf06812g00010	Niben101Scf01792g00024	Niben101Scf03443g00005		Niben101Scf01291g00001	Niben101Scf03189g02004	Niben101Scf19479g00006	Niben101Scf10152g03004	Niben101Scf02911g04009					Niben101Scf02317g00010
	Niben101Scf06814g00001	Niben101Scf01798g04007	Niben101Scf03444g02004		Niben101Scf01291g01011	Niben101Scf03200g01014	Niben101Scf19719g00004	Niben101Scf10158g01036	Niben101Scf02911g05007					Niben101Scf09397g00001
	Niben101Scf06819g06002	Niben101Scf01798g12001	Niben101Scf03455g01006		Niben101Scf01293g00002	Niben101Scf03202g07008	Niben101Scf21183g00001	Niben101Scf10169g04006	Niben101Scf02911g07002					Niben101Scf08488g03002
	Niben101Scf06823g00013	Niben101Scf01800g02008	Niben101Scf03455g01009		Niben101Scf01293g03017	Niben101Scf03202g11003	Niben101Scf22564g00001	Niben101Scf10199g00005	Niben101Scf02912g00010			mock control vs mutant GHu 17 dpi mock control vs mutant GHu 4 dpi mock control vs wildtype GHu 26 dpi	1	Niben101Scf01188g08016
	Niben101Scf06825g00013	Niben101Scf01802g00003	Niben101Scf03462g04008		Niben101Scf01294g05002	Niben101Scf03209g00030	Niben101Scf22702g00008	Niben101Scf10262g00005	Niben101Scf02913g00012			mock control vs mutant GHu 26 dpi mock control vs mutant GHu 4 dpi mock control vs wildtype GHu 26 dpi	11	Niben101Scf18730g00015
	Niben101Scf06825g03009	Niben101Scf01808g01002	Niben101Scf03467g00009		Niben101Scf01295g05006	Niben101Scf03213g01009	Niben101Scf22800g00002	Niben101Scf10331g00002	Niben101Scf02913g00010					Niben101Scf06176g04001
	Niben101Scf06826g08015	Niben101Scf01812g01010	Niben101Scf03468g03027		Niben101Scf01297g01006	Niben101Scf03221g00002	Niben101Scf22811g00015	Niben101Scf10332g01008	Niben101Scf02918g00003					Niben101Scf01001g01002
	Niben101Scf06846g04002	Niben101Scf01812g03004	Niben101Scf03473g00011		Niben101Scf01297g04024	Niben101Scf03241g00015	Niben101Scf23099g00001	Niben101Scf10388g02006	Niben101Scf02922g02008					Niben101Scf03885g10002
	Niben101Scf06848g09002	Niben101Scf01814g05022	Niben101Scf03478g00008		Niben101Scf01297g04007	Niben101Scf03241g00016	Niben101Scf23606g00007	Niben101Scf10412g02016	Niben101Scf02939g02005					Niben101Scf02015g01007
	Niben101Scf06848g10014	Niben101Scf01817g02010	Niben101Scf03479g05038		Niben101Scf01301g01005	Niben101Scf03250g01004	Niben101Scf23800g00001	Niben101Scf10415g00004	Niben101Scf02941g01010					Niben101Scf00850g00005
	Niben101Scf06848g10001	Niben101Scf01818g00016	Niben101Scf03483g00002		Niben101Scf01301g03008	Niben101Scf03253g00002	Niben101Scf23821g00011	Niben101Scf10429g00009	Niben101Scf02945g01001					Niben101Scf02125g00019
	Niben101Scf06849g00014	Niben101Scf01818g09018	Niben101Scf03486g03002		Niben101Scf01301g04001	Niben101Scf03254g12008	Niben101Scf24238g00008	Niben101Scf10436g00008	Niben101Scf02945g01004					Niben101Scf00402g05010
	Niben101Scf06852g02001	Niben101Scf01819g01001	Niben101Scf03488g02005		Niben101Scf01310g04012	Niben101Scf03256g01003	Niben101Scf24496g01001	Niben101Scf10476g00004	Niben101Scf02946g00004					Niben101Scf12653g01005
	Niben101Scf06865g00004	Niben101Scf01819g04003	Niben101Scf03488g08009		Niben101Scf01310g05004	Niben101Scf03265g00010	Niben101Scf25268g00001	Niben101Scf10524g05008	Niben101Scf02946g01013					Niben101Scf08304g06009
	Niben101Scf06867g05005	Niben101Scf01824g00024	Niben101Scf03488g09011		Niben101Scf01310g06002	Niben101Scf03271g02005	Niben101Scf25893g00007	Niben101Scf10532g00015	Niben101Scf02949g00001					Niben101Scf04871g08010
	Niben101Scf06890g01020	Niben101Scf01825g04002	Niben101Scf03497g12008		Niben101Scf01313g00013	Niben101Scf03273g02002	Niben101Scf25930g00001	Niben101Scf10541g00017	Niben101Scf02952g02005			mock control vs mutant GHu 17 dpi mock control vs mutant GHu 26 dpi mock control vs wildtype GHu 26 dpi	138	Niben101Scf11410g00002
	Niben101Scf06909g04006	Niben101Scf01827g02003	Niben101Scf03500g01002		Niben101Scf01314g01010	Niben101Scf03275g00011	Niben101Scf27527g00004	Niben101Scf10545g00004	Niben101Scf02953g01007					Niben101Scf04044g22002
	Niben101Scf06909g04008	Niben101Scf01830g00008	Niben101Scf03510g01006		Niben101Scf01314g02007	Niben101Scf03278g01002	Niben101Scf28650g00013	Niben101Scf10556g00025	Niben101Scf02955g05014					Niben101Scf07882g01001
	Niben101Scf06912g01017	Niben101Scf01832g01020	Niben101Scf03526g01002		Niben101Scf01316g00003	Niben101Scf03280g00006	Niben101Scf29276g00001	Niben101Scf10560g00001	Niben101Scf02971g01008					Niben101Scf06186g07003
	Niben101Scf06926g08008	Niben101Scf01833g00002	Niben101Scf03531g00014		Niben101Scf01316g02008	Niben101Scf03280g01010	Niben101Scf29357g00003	Niben101Scf10566g00006	Niben101Scf02972g05008					Niben101Scf00282g03018
	Niben101Scf06926g08011	Niben101Scf01833g00001	Niben101Scf03531g00010		Niben101Scf01318g01010	Niben101Scf03284g01003	Niben101Scf32174g00001	Niben101Scf10579g00018	Niben101Scf02972g07001					Niben101Scf03634g13003
	Niben101Scf06928g01007	Niben101Scf01834g02011	Niben101Scf03534g01001		Niben101Scf01318g01008	Niben101Scf03306g00001	Niben101Scf33318g00002	Niben101Scf10650g00011	Niben101Scf02974g01005					Niben101Scf01520g07010
	Niben101Scf06949g02020	Niben101Scf01836g00002	Niben101Scf03550g00024		Niben101Scf01319g04019	Niben101Scf03307g06003	Niben101Scf33507g00004	Niben101Scf10678g00011	Niben101Scf02976g00007					Niben101Scf05081g00013
	Niben101Scf06954g03017	Niben101Scf01837g00011	Niben101Scf03551g01010		Niben101Scf01319g04016	Niben101Scf03309g04008	Niben101Scf34287g00002	Niben101Scf10737g00025	Niben101Scf02990g01004					Niben101Scf13854g00011
	Niben101Scf06955g02001	Niben101Scf01837g02002	Niben101Scf03560g02001		Niben101Scf01322g00001	Niben101Scf03310g00003	Niben101Scf36042g00006	Niben101Scf10737g00015	Niben101Scf02990g06003					Niben101Scf06218g00003
	Niben101Scf06956g01011	Niben101Scf01837g03004	Niben101Scf03561g00002		Niben101Scf01322g04021	Niben101Scf03323g01002	Niben101Scf36944g00005	Niben101Scf10737g01015	Niben101Scf02994g04022					Niben101Scf05196g00017
	Niben101Scf06976g03014	Niben101Scf01841g00005	Niben101Scf03561g01020		Niben101Scf01323g03009	Niben101Scf03326g01009	Niben101Scf37170g00003	Niben101Scf10743g01008	Niben101Scf03000g02012					Niben101Scf00402g04008
	Niben101Scf06976g05003	Niben101Scf01847g00001	Niben101Scf03562g04005		Niben101Scf01326g01013	Niben101Scf03332g00002	Niben101Scf38489g00003	Niben101Scf10763g00006	Niben101Scf03009g01006					Niben101Scf00320g02024
	Niben101Scf06976g06016	Niben101Scf01847g00018	Niben101Scf03562g04001		Niben101Scf01326g04007	Niben101Scf03335g00005		Niben101Scf10776g00019	Niben101Scf03009g02004					Niben101Scf05643g05001
	Niben101Scf06980g00003	Niben101Scf01847g02005	Niben101Scf03565g03005		Niben101Scf01326g05001	Niben101Scf03352g03004		Niben101Scf10881g00045	Niben101Scf03010g05001					Niben101Scf04841g00035
	Niben101Scf06998g00015	Niben101Scf01847g03004	Niben101Scf03572g02001		Niben101Scf01326g07001	Niben101Scf03362g01014		Niben101Scf10900g01021	Niben101Scf03015g03010					Niben101Scf02775g00001
	Niben101Scf07000g01005	Niben101Scf01848g04010	Niben101Scf03573g00014		Niben101Scf01326g11031	Niben101Scf03363g00001		Niben101Scf10920g01009	Niben101Scf03015g05008					Niben101Scf06424g01008
	Niben101Scf07005g00021	Niben101Scf01849g05011	Niben101Scf03580g01005		Niben101Scf01326g11003	Niben101Scf03363g01001		Niben101Scf10968g03009	Niben101Scf03015g07002					Niben101Scf01105g03002
	Niben101Scf07006g00006	Niben101Scf01851g02001	Niben101Scf03599g00004		Niben101Scf01326g11039	Niben101Scf03365g03018		Niben101Scf10980g00002	Niben101Scf03018g07002					Niben101Scf17538g00008
	Niben101Scf07007g00008	Niben101Scf01852g01023	Niben101Scf03600g00018		Niben101Scf01326g11032	Niben101Scf03367g01006		Niben101Scf11000g00005	Niben101Scf03020g00009					Niben101Scf04437g00010
	Niben101Scf07008g01010	Niben101Scf01852g02002	Niben101Scf03600g01002		Niben101Scf01328g00006	Niben101Scf03370g04009		Niben101Scf11009g00002	Niben101Scf03021g03017					Niben101Scf03561g00002
	Niben101Scf07019g02011	Niben101Scf01853g01003	Niben101Scf03600g03007		Niben101Scf01328g01012	Niben101Scf03370g05004		Niben101Scf11084g00005	Niben101Scf03021g03047					Niben101Scf04123g01031
	Niben101Scf07036g03003	Niben101Scf01857g01001	Niben101Scf03600g04029		Niben101Scf01328g02013	Niben101Scf03370g08010		Niben101Scf11103g02004	Niben101Scf03021g03051					Niben101Scf07619g00006
	Niben101Scf07044g03012	Niben101Scf01858g01005	Niben101Scf03607g00008		Niben101Scf01329g00002	Niben101Scf03371g01037		Niben101Scf11108g03002	Niben101Scf03026g06001					Niben101Scf11980g01002
	Niben101Scf07048g02008	Niben101Scf01859g00003	Niben101Scf03613g00012		Niben101Scf01334g04006	Niben101Scf03371g02006		Niben101Scf11125g00024	Niben101Scf03026g09003					Niben101Scf01660g02013
	Niben101Scf07060g00002	Niben101Scf01859g04001	Niben101Scf03614g01005		Niben101Scf01334g06002	Niben101Scf03373g01002		Niben101Scf11126g09010	Niben101Scf03027g02007					Niben101Scf03735g01024
	Niben101Scf07069g01002	Niben101Scf01859g10011	Niben101Scf03619g05002		Niben101Scf01337g01002	Niben101Scf03376g01009		Niben101Scf11159g00003	Niben101Scf03045g02019					Niben101Scf02706g03008
	Niben101Scf07070g02027	Niben101Scf01863g03008	Niben101Scf03619g05001		Niben101Scf01338g02005	Niben101Scf03376g02003		Niben101Scf11214g00006	Niben101Scf03045g02020					Niben101Scf09989g01004
	Niben101Scf07073g02007	Niben101Scf01863g07004	Niben101Scf03619g05003		Niben101Scf01339g06013	Niben101Scf03376g03014		Niben101Scf11245g03005	Niben101Scf03045g05006					Niben101Scf02346g01001
	Niben101Scf07073g03008	Niben101Scf01866g02002	Niben101Scf03628g04006		Niben101Scf01341g01002	Niben101Scf03376g05003		Niben101Scf11261g00003	Niben101Scf03046g01004					Niben101Scf16022g03006
	Niben101Scf07147g03003	Niben101Scf01866g03014	Niben101Scf03634g10012		Niben101Scf01341g03011	Niben101Scf03377g05002		Niben101Scf11283g00002	Niben101Scf03046g07003					Niben101Scf00244g03007
	Niben101Scf07156g01005	Niben101Scf01866g03006	Niben101Scf03634g11004		Niben101Scf01341g03010	Niben101Scf03384g00001		Niben101Scf11303g01019	Niben101Scf03047g01001					Niben101Scf01942g06002
	Niben101Scf07162g02009	Niben101Scf01866g05005	Niben101Scf03634g13003		Niben101Scf01346g01006	Niben101Scf03385g02012		Niben101Scf11380g03006	Niben101Scf03048g01021					Niben101Scf06467g04006
	Niben101Scf07168g02011	Niben101Scf01872g02005	Niben101Scf03643g06004		Niben101Scf01349g04004	Niben101Scf03390g08004		Niben101Scf11383g01001	Niben101Scf03049g00001					Niben101Scf01209g02015
	Niben101Scf07182g03013	Niben101Scf01876g01009	Niben101Scf03645g02002		Niben101Scf01352g02011	Niben101Scf03390g14019		Niben101Scf11383g02018	Niben101Scf03062g02024					Niben101Scf03915g04013
	Niben101Scf07203g03007	Niben101Scf01887g03001	Niben101Scf03652g03001		Niben101Scf01353g02014	Niben101Scf03393g00011		Niben101Scf11469g00001	Niben101Scf03064g00005					Niben101Scf00090g08013
	Niben101Scf07223g03029	Niben101Scf01887g08010	Niben101Scf03674g01005		Niben101Scf01357g00002	Niben101Scf03396g04012		Niben101Scf11491t01026	Niben101Scf03075g00002					Niben101Scf03462g04008
	Niben101Scf07244g00009	Niben101Scf01887g08025	Niben101Scf03679g01008		Niben101Scf01359g03006	Niben101Scf03396g07032		Niben101Scf11513g00004	Niben101Scf03076g02004					Niben101Scf00868g06002
	Niben101Scf07250g03030	Niben101Scf01892g02013	Niben101Scf03687g01012		Niben101Scf01365g07007	Niben101Scf03397g00002		Niben101Scf11588g00024	Niben101Scf03076g02006					Niben101Scf04011g11005
	Niben101Scf07253g02016	Niben101Scf01894g02004	Niben101Scf03694g08004		Niben101Scf01367g00021	Niben101Scf03403g02027		Niben101Scf11684g03003	Niben101Scf03094g05009					Niben101Scf06369g01016
	Niben101Scf07253g02020	Niben101Scf01894g03001	Niben101Scf03714g03004		Niben101Scf01369g00003	Niben101Scf03403g03016		Niben101Scf11721g00002	Niben101Scf03096g01009					Niben101Scf04871g08011
	Niben101Scf07261g01010	Niben101Scf01897g03001	Niben101Scf03720g00008		Niben101Scf01371g07014	Niben101Scf03403g03041		Niben101Scf11737g00021	Niben101Scf03098g00009					Niben101Scf04889g00021
	Niben101Scf07267g01004	Niben101Scf01897g07001	Niben101Scf03729g02017		Niben101Scf01371g07012	Niben101Scf03404g00006		Niben101Scf11791g00007	Niben101Scf03105g00009					Niben101Scf03600g01002
	Niben101Scf07275g00001	Niben101Scf01899g02003	Niben101Scf03733g03006		Niben101Scf01372g09017	Niben101Scf03407g02009		Niben101Scf11865g01006	Niben101Scf03106g02016					Niben101Scf04392g04008
	Niben101Scf07284g02012	Niben101Scf01903g01001	Niben101Scf03735g01024		Niben101Scf01372g10013	Niben101Scf03407g02002		Niben101Scf11915g00004	Niben101Scf03107g01009					Niben101Scf00858g06023
	Niben101Scf07303g01001	Niben101Scf01905g01001	Niben101Scf03735g06006		Niben101Scf01374g03022	Niben101Scf03412g05010		Niben101Scf11953g02005	Niben101Scf03108g14001					Niben101Scf11953g02005
	Niben101Scf07304g07012	Niben101Scf01911g00001	Niben101Scf03747g01012		Niben101Scf01374g10004	Niben101Scf03413g02023		Niben101Scf11980g01002	Niben101Scf03115g02008					Niben101Scf14299g00021
	Niben101Scf07309g00003	Niben101Scf01911g01005	Niben101Scf03753g00007		Niben101Scf01374g13005	Niben101Scf03414g01004		Niben101Scf11994g00006	Niben101Scf03123g00016					Niben101Scf09276g00002
	Niben101Scf07321g00016	Niben101Scf01911g05005	Niben101Scf03755g01004		Niben101Scf01375g02012	Niben101Scf03417g00007		Niben101Scf12135g00013	Niben101Scf03138g01006					Niben101Scf15657g02002
	Niben101Scf07321g00041	Niben101Scf01917g05005	Niben101Scf03755g04003		Niben101Scf01375g02014	Niben101Scf03419g01009		Niben101Scf12143g00007	Niben101Scf03143g09004					Niben101Scf00090g04005
	Niben101Scf07339g00001	Niben101Scf01922g04004	Niben101Scf03757g05001		Niben101Scf01375g05005	Niben101Scf03422g01002		Niben101Scf12159g09002	Niben101Scf03143g11002					Niben101Scf03817g05002
	Niben101Scf07339g02022	Niben101Scf01922g07001	Niben101Scf03766g01009		Niben101Scf01375g08016	Niben101Scf03422g02007		Niben101Scf12159g09011	Niben101Scf03143g11005					Niben101Scf14939g01014
	Niben101Scf07343g00002	Niben101Scf01926g01007	Niben101Scf03766g06008		Niben101Scf01376g04029	Niben101Scf03434g01014		Niben101Scf12205g03015	Niben101Scf03147g10015					Niben101Scf04765g02006
	Niben101Scf07350g00006	Niben101Scf01926g03001	Niben101Scf03766g09001		Niben101Scf01376g04027	Niben101Scf03435g02022		Niben101Scf12211g02007	Niben101Scf03150g02011					Niben101Scf05697g02014
	Niben101Scf07352g03001	Niben101Scf01926g05001	Niben101Scf03778g01011		Niben101Scf01376g04032	Niben101Scf03437g01027		Niben101Scf12307g01004	Niben101Scf03156g00002					Niben101Scf08651g02001
	Niben101Scf07391g04030	Niben101Scf01926g06008	Niben101Scf03779g05017		Niben101Scf01376g04034	Niben101Scf03438g02001		Niben101Scf12424g00008	Niben101Scf03170g04002					Niben101Scf04933g00011
	Niben101Scf07395g00032	Niben101Scf01927g04007	Niben101Scf03779g05008		Niben101Scf01380g01021	Niben101Scf03438g06004		Niben101Scf12515g00016	Niben101Scf03171g02003					Niben101Scf00765g01004
	Niben101Scf07428g01006	Niben101Scf01927g06013	Niben101Scf03790g00015		Niben101Scf01380g02001	Niben101Scf03444g01007		Niben101Scf12628g02010	Niben101Scf03184g02002					Niben101Scf00530g00003
	Niben101Scf07429g00006	Niben101Scf01927g09003	Niben101Scf03794g01026		Niben101Scf01383g05002	Niben101Scf03446g01001		Niben101Scf12676g00006	Niben101Scf03185g00003					Niben101Scf02077g09003
	Niben101Scf07429g00005	Niben101Scf01933g01001	Niben101Scf03801g03006		Niben101Scf01383g09009	Niben101Scf03449g02018		Niben101Scf12680g01004	Niben101Scf03189g02004					Niben101Scf00508g06005
	Niben101Scf07438g04014	Niben101Scf01934g01001	Niben101Scf03804g01027		Niben101Scf01384g00008	Niben101Scf03450g02003		Niben101Scf12715g00001	Niben101Scf03197g06003					Niben101Scf00193g03004
	Niben101Scf07444g00002	Niben101Scf01934g04026	Niben101Scf03809g01013		Niben101Scf01385g00004	Niben101Scf03455g01009		Niben101Scf12922g00021	Niben101Scf03197g06002					Niben101Scf04040g01002
	Niben101Scf07449g00006	Niben101Scf01936g01001	Niben101Scf03810g06006		Niben101Scf01385g11005	Niben101Scf03456g00005		Niben101Scf12994g02001	Niben101Scf03197g06004					Niben101Scf12540g00003
	Niben101Scf07465g03010	Niben101Scf01950g02001	Niben101Scf03810g10001		Niben101Scf01388g01002	Niben101Scf03457g01001		Niben101Scf13000g03005	Niben101Scf03202g13010					Niben101Scf03944g05009
	Niben101Scf07482g00003	Niben101Scf01951g00025	Niben101Scf03814g00005		Niben101Scf01392g00011	Niben101Scf03461g05024		Niben101Scf13005g03003	Niben101Scf03206g00006					Niben101Scf11524g00007
	Niben101Scf07488g00024	Niben101Scf01953g00004	Niben101Scf03814g00003		Niben101Scf01392g00012	Niben101Scf03462g04008		Niben101Scf13058g00006	Niben101Scf03210g00005					Niben101Scf01380g02001
	Niben101Scf07509g00009	Niben101Scf01953g00002	Niben101Scf03817g02001		Niben101Scf01392g01001	Niben101Scf03469g04007		Niben101Scf13121g00003	Niben101Scf03213g01006					Niben101Scf04067g02008
	Niben101Scf07512g00017	Niben101Scf01953g01012	Niben101Scf03817g05002		Niben101Scf01392g01002	Niben101Scf03473g00011		Niben101Scf13146g00001	Niben101Scf03213g03024					Niben101Scf00870g07018
	Niben101Scf07516g02001	Niben101Scf01956g10006	Niben101Scf03817g09001		Niben101Scf01393g01001	Niben101Scf03476g01002		Niben101Scf13150g03001	Niben101Scf03222g01003					Niben101Scf01899g04012
	Niben101Scf07524g00003	Niben101Scf01956g12014	Niben101Scf03819g01013		Niben101Scf01393g02007	Niben101Scf03478g00008		Niben101Scf13188g00016	Niben101Scf03222g04003					Niben101Scf03076g02006
	Niben101Scf07531g00002	Niben101Scf01958g02007	Niben101Scf03819g03024		Niben101Scf01394g02004	Niben101Scf03479g03001		Niben101Scf13268g00004	Niben101Scf03224g05003					Niben101Scf01623g15003
	Niben101Scf07580g02009	Niben101Scf01958g03001	Niben101Scf03822g00010		Niben101Scf01395g02005	Niben101Scf03479g05049		Niben101Scf13270g03004	Niben101Scf03224g07001					Niben101Scf08500g01001
	Niben101Scf07591g01007	Niben101Scf01959g01001	Niben101Scf03824g02012		Niben101Scf01396g02012	Niben101Scf03481g01020		Niben101Scf13421g00007	Niben101Scf03224g09008					Niben101Scf01124g23015
	Niben101Scf07610g00001	Niben101Scf01959g05013	Niben101Scf03839g09002		Niben101Scf01396g05008	Niben101Scf03486g01013		Niben101Scf13460g00009	Niben101Scf03225g00012					Niben101Scf11303g00005
	Niben101Scf07635g00001	Niben101Scf01964g01005	Niben101Scf03839g12008		Niben101Scf01400g00004	Niben101Scf03486g02010		Niben101Scf13525g00022	Niben101Scf03226g03006					Niben101Scf01478g05007
	Niben101Scf07639g05011	Niben101Scf01964g02003	Niben101Scf03850g02024		Niben101Scf01402g01007	Niben101Scf03488g09011		Niben101Scf13558g01006	Niben101Scf03227g02022					Niben101Scf02155g00004
	Niben101Scf07645g04006	Niben101Scf01964g05007	Niben101Scf03851g01011		Niben101Scf01402g02026	Niben101Scf03488g12009		Niben101Scf13593g00006	Niben101Scf03227g05013					Niben101Scf00209g00010
	Niben101Scf07656g00006	Niben101Scf01964g08023	Niben101Scf03852g01005		Niben101Scf01406g00004	Niben101Scf03493g00022		Niben101Scf13621g01003	Niben101Scf03232g01003					Niben101Scf07539g00002
	Niben101Scf07663g00008	Niben101Scf01966g02003	Niben101Scf03853g02005		Niben101Scf01406g03022	Niben101Scf03494g04004		Niben101Scf13622g00006	Niben101Scf03241g00015					Niben101Scf30081g00015
	Niben101Scf07682g01012	Niben101Scf01968g01003	Niben101Scf03857g02002		Niben101Scf01409g01001	Niben101Scf03500g02001		Niben101Scf13644g00014	Niben101Scf03241g00016					Niben101Scf02139g05001
	Niben101Scf07691g00008	Niben101Scf01968g01040	Niben101Scf03857g04004		Niben101Scf01409g02004	Niben101Scf03503g00023		Niben101Scf13683g01003	Niben101Scf03249g01011					Niben101Scf03814g00003
	Niben101Scf07693g00006	Niben101Scf01970g00004	Niben101Scf03862g03005		Niben101Scf01409g04017	Niben101Scf03507g03003		Niben101Scf13932g00001	Niben101Scf03253g01017					Niben101Scf05726g00001
	Niben101Scf07728g02015	Niben101Scf01970g07015	Niben101Scf03865g03002		Niben101Scf01412g00017	Niben101Scf03526g01002		Niben101Scf14010g00008	Niben101Scf03254g12004					Niben101Scf01063g04016
	Niben101Scf07741g02025	Niben101Scf01972g03002	Niben101Scf03870g01016		Niben101Scf01412g00019	Niben101Scf03534g01001		Niben101Scf14012g00007	Niben101Scf03255g00002					Niben101Scf05370g01006
	Niben101Scf07741g03001	Niben101Scf01974g00019	Niben101Scf03885g10002		Niben101Scf01413g01004	Niben101Scf03535g00001		Niben101Scf14028g02014	Niben101Scf03255g03008					Niben101Scf02399g04004
	Niben101Scf07743g00009	Niben101Scf01976g00014	Niben101Scf03886g03003		Niben101Scf01413g04006	Niben101Scf03539g00002		Niben101Scf14070g00001	Niben101Scf03262g01002					Niben101Scf04953g12009
	Niben101Scf07767g02011	Niben101Scf01977g00001	Niben101Scf03888g01001		Niben101Scf01413g05009	Niben101Scf03548g01010		Niben101Scf14096g00006	Niben101Scf03262g02007					Niben101Scf00367g05002
	Niben101Scf07775g01006	Niben101Scf01980g00002	Niben101Scf03888g01007		Niben101Scf01414g02009	Niben101Scf03548g02027		Niben101Scf14115g00001	Niben101Scf03264g04011					Niben101Scf02336g00010
	Niben101Scf07778g03018	Niben101Scf01980g04006	Niben101Scf03893g02007		Niben101Scf01415g00010	Niben101Scf03550g00024		Niben101Scf14274g01003	Niben101Scf03274g02001					Niben101Scf01721g04001
	Niben101Scf07790g00003	Niben101Scf01980g12016	Niben101Scf03898g01004		Niben101Scf01420g00001	Niben101Scf03561g00002		Niben101Scf14299g00002	Niben101Scf03275g00011					Niben101Scf14542g00032
	Niben101Scf07792g02023	Niben101Scf01982g03006	Niben101Scf03898g01005		Niben101Scf01423g00004	Niben101Scf03573g00017		Niben101Scf14299g00019	Niben101Scf03280g01018					Niben101Scf01582g13009
	Niben101Scf07801g00001	Niben101Scf01983g04020	Niben101Scf03908g02005		Niben101Scf01426g00005	Niben101Scf03574g00027		Niben101Scf14311g00012	Niben101Scf03282g01001					Niben101Scf02217g02019
	Niben101Scf07823g00014	Niben101Scf01983g04014	Niben101Scf03911g05013		Niben101Scf01429g01013	Niben101Scf03584g03004		Niben101Scf14329g00002	Niben101Scf03283g00004					Niben101Scf00247g04007
	Niben101Scf07827g00014	Niben101Scf01984g00019	Niben101Scf03915g04013		Niben101Scf01430g05003	Niben101Scf03591g00004		Niben101Scf14470g00001	Niben101Scf03284g02003					Niben101Scf04259g01024
	Niben101Scf07829g03031	Niben101Scf01986g00013	Niben101Scf03927g03006		Niben101Scf01432g03006	Niben101Scf03600g01002		Niben101Scf14470g00003	Niben101Scf03298g02003					Niben101Scf03326g01009
	Niben101Scf07846g00007	Niben101Scf01991g00007	Niben101Scf03929g04002		Niben101Scf01432g03007	Niben101Scf03605g00001		Niben101Scf14542g00032	Niben101Scf03300g02001					Niben101Scf00245g04007
	Niben101Scf07849g01018	Niben101Scf01991g01016	Niben101Scf03930g01017		Niben101Scf01432g04001	Niben101Scf03607g01013		Niben101Scf14542g00031	Niben101Scf03302g02007					Niben101Scf04233g01012
	Niben101Scf07850g07005	Niben101Scf01991g02022	Niben101Scf03930g03002		Niben101Scf01432g06006	Niben101Scf03607g01010		Niben101Scf14562g00013	Niben101Scf03306g01011					Niben101Scf01830g01024
	Niben101Scf07854g01011	Niben101Scf01991g06001	Niben101Scf03930g04002		Niben101Scf01433g05003	Niben101Scf03619g05002		Niben101Scf14591g01007	Niben101Scf03307g04013					Niben101Scf01739g08016
	Niben101Scf07863g00016	Niben101Scf01993g05016	Niben101Scf03932g01001		Niben101Scf01433g08031	Niben101Scf03634g10012		Niben101Scf14643g00011	Niben101Scf03309g08007					Niben101Scf03278g01002
	Niben101Scf07868g00001	Niben101Scf01998g03009	Niben101Scf03934g00015		Niben101Scf01433g08030	Niben101Scf03634g11004		Niben101Scf14688g00017	Niben101Scf03309g08026					Niben101Scf33454g00015
	Niben101Scf07882g00021	Niben101Scf01998g03011	Niben101Scf03939g00003		Niben101Scf01434g02003	Niben101Scf03634g13003		Niben101Scf14799g01012	Niben101Scf03321g03001					Niben101Scf02854g02005
	Niben101Scf07893g00003	Niben101Scf01998g07001	Niben101Scf03939g01001		Niben101Scf01436g00001	Niben101Scf03644g02005		Niben101Scf15048g00003	Niben101Scf03321g04018					Niben101Scf04386g02001
	Niben101Scf07895g03004	Niben101Scf02002g01004	Niben101Scf03939g06024		Niben101Scf01436g02009	Niben101Scf03645g02002		Niben101Scf15049g00002	Niben101Scf03321g04016					Niben101Scf08680g01007
	Niben101Scf07895g06004	Niben101Scf02004g00028	Niben101Scf03940g04005		Niben101Scf01436g03010	Niben101Scf03645g02003		Niben101Scf15156g01002	Niben101Scf03326g02004					Niben101Scf02601g07007
	Niben101Scf07896g01006	Niben101Scf02006g03002	Niben101Scf03942g00003		Niben101Scf01438g03006	Niben101Scf03652g03001		Niben101Scf15170g00001	Niben101Scf03326g05032					Niben101Scf05902g01002
	Niben101Scf07953g00013	Niben101Scf02007g05005	Niben101Scf03942g02002		Niben101Scf01440g02010	Niben101Scf03653g01028		Niben101Scf15390g01002	Niben101Scf03330g01003					Niben101Scf03998g00012
	Niben101Scf07980g01014	Niben101Scf02009g01002	Niben101Scf03944g02014		Niben101Scf01442g01008	Niben101Scf03673g02015		Niben101Scf15435g00011	Niben101Scf03332g00002					Niben101Scf04686g02002
	Niben101Scf08002g01012	Niben101Scf02012g01012	Niben101Scf03944g02015		Niben101Scf01443g00004	Niben101Scf03674g01005		Niben101Scf15451g00001	Niben101Scf03337g06016					Niben101Scf01623g11001
	Niben101Scf08007g02012	Niben101Scf02014g00036	Niben101Scf03944g05009		Niben101Scf01444g02012	Niben101Scf03690g00012		Niben101Scf15496g02013	Niben101Scf03340g05001					Niben101Scf12547g02005
	Niben101Scf08045g02010	Niben101Scf02015g04012	Niben101Scf03948g02008		Niben101Scf01447g01012	Niben101Scf03693g04006		Niben101Scf15538g00005	Niben101Scf03341g00003					Niben101Scf05862g00017
	Niben101Scf08047g02011	Niben101Scf02016g00010	Niben101Scf03949g00023		Niben101Scf01450g01001	Niben101Scf03693g07011		Niben101Scf15568g00020	Niben101Scf03341g01002					Niben101Scf06394g08007
	Niben101Scf08054g00024	Niben101Scf02021g00004	Niben101Scf03949g06009		Niben101Scf01450g04002	Niben101Scf03693g10004		Niben101Scf15653g02013	Niben101Scf03348g00013					Niben101Scf21301g00011
	Niben101Scf08111g03010	Niben101Scf02021g02008	Niben101Scf03949g07008		Niben101Scf01451g06015	Niben101Scf03694g03002		Niben101Scf15963g01004	Niben101Scf03349g00008					Niben101Scf07797g03007
	Niben101Scf08127g12002	Niben101Scf02023g01005	Niben101Scf03953g03023		Niben101Scf01453g04008	Niben101Scf03701g01002		Niben101Scf16024g00021	Niben101Scf03352g03004					Niben101Scf16416g00003
	Niben101Scf08130g00014	Niben101Scf02024g00002	Niben101Scf03953g04001		Niben101Scf01453g06001	Niben101Scf03701g02007		Niben101Scf16098g00019	Niben101Scf03363g00001					Niben101Scf05449g02011
	Niben101Scf08149g01006	Niben101Scf02025g02002	Niben101Scf03975g01011		Niben101Scf01453g06003	Niben101Scf03706g02006		Niben101Scf16234g01013	Niben101Scf03370g05004					Niben101Scf02042g00014
	Niben101Scf08157g02028	Niben101Scf02026g02002	Niben101Scf03990g00011		Niben101Scf01453g07008	Niben101Scf03710g11001		Niben101Scf16332g01001	Niben101Scf03371g00013					Niben101Scf05329g01007
	Niben101Scf08175g00009	Niben101Scf02026g03009	Niben101Scf03991g01002		Niben101Scf01453g09001	Niben101Scf03714g00006		Niben101Scf16416g00003	Niben101Scf03374g01006					Niben101Scf00996g02009
	Niben101Scf08195g07014	Niben101Scf02026g06001	Niben101Scf03993g06006		Niben101Scf01460g00009	Niben101Scf03720g01009		Niben101Scf16439g00004	Niben101Scf03374g02005					Niben101Scf02156g05001
	Niben101Scf08199g02018	Niben101Scf02027g01019	Niben101Scf03998g00012		Niben101Scf01460g02002	Niben101Scf03733g03020		Niben101Scf16532g02005	Niben101Scf03374g03008					Niben101Scf10753g00003
	Niben101Scf08208g04007	Niben101Scf02027g02004	Niben101Scf04003g04001		Niben101Scf01460g03010	Niben101Scf03734g01008		Niben101Scf16585g02014	Niben101Scf03374g04010					Niben101Scf02725g06001
	Niben101Scf08228g04006	Niben101Scf02030g02012	Niben101Scf04007g05005		Niben101Scf01460g04025	Niben101Scf03735g01024		Niben101Scf16585g02003	Niben101Scf03374g05008					Niben101Scf02319g01005
	Niben101Scf08272g00022	Niben101Scf02030g04003	Niben101Scf04011g11005		Niben101Scf01460g04028	Niben101Scf03735g05003		Niben101Scf16665g00004	Niben101Scf03375g00004					Niben101Scf01084g02006
	Niben101Scf08280g02001	Niben101Scf02033g02010	Niben101Scf04015g00001		Niben101Scf01462g00001	Niben101Scf03735g05002		Niben101Scf16691g00007	Niben101Scf03376g04010					Niben101Scf02056g00003
	Niben101Scf08280g03015	Niben101Scf02034g04019	Niben101Scf04016g01002		Niben101Scf01462g02025	Niben101Scf03735g06006		Niben101Scf16812g01017	Niben101Scf03376g04028					Niben101Scf03015g09003
	Niben101Scf08298g03010	Niben101Scf02039g01002	Niben101Scf04018g05006		Niben101Scf01466g00001	Niben101Scf03736g00004		Niben101Scf17324g00004	Niben101Scf03376g05003					Niben101Scf00023g06002
	Niben101Scf08338g01026	Niben101Scf02039g04009	Niben101Scf04018g06007		Niben101Scf01466g01036	Niben101Scf03738g00006		Niben101Scf17473g00009	Niben101Scf03376g05017					Niben101Scf16542g01003
	Niben101Scf08341g05018	Niben101Scf02041g00002	Niben101Scf04020g03008		Niben101Scf01466g01006	Niben101Scf03747g04036		Niben101Scf17559g00003	Niben101Scf03377g02013					Niben101Scf00278g14006
	Niben101Scf08357g04020	Niben101Scf02041g01013	Niben101Scf04024g00003		Niben101Scf01466g01031	Niben101Scf03755g01005		Niben101Scf17730g00013	Niben101Scf03377g04003					Niben101Scf01758g00006
	Niben101Scf08394g00002	Niben101Scf02041g02007	Niben101Scf04040g01002		Niben101Scf01472g02001	Niben101Scf03755g04003		Niben101Scf18057g00010	Niben101Scf03390g06005					Niben101Scf18951g00022
	Niben101Scf08415g00007	Niben101Scf02042g00001	Niben101Scf04040g09016		Niben101Scf01472g03011	Niben101Scf03757g02001		Niben101Scf18080g02002	Niben101Scf03390g14019					Niben101Scf01777g00011
	Niben101Scf08430g00010	Niben101Scf02042g02002	Niben101Scf04044g22002		Niben101Scf01477g00020	Niben101Scf03757g03001		Niben101Scf18308g00011	Niben101Scf03392g06004					Niben101Scf03370g08010
	Niben101Scf08478g05002	Niben101Scf02043g05001	Niben101Scf04067g02008		Niben101Scf01478g05007	Niben101Scf03766g02017		Niben101Scf18347g00003	Niben101Scf03392g09004					Niben101Scf12205g03024
	Niben101Scf08479g00002	Niben101Scf02044g05022	Niben101Scf04082g03013		Niben101Scf01478g07007	Niben101Scf03766g10008		Niben101Scf18544g00001	Niben101Scf03392g10005					Niben101Scf01055g00004
	Niben101Scf08488g02001	Niben101Scf02044g06014	Niben101Scf04083g04003		Niben101Scf01483g03010	Niben101Scf03766g16004		Niben101Scf18745g01027	Niben101Scf03396g01003					Niben101Scf06347g04039
	Niben101Scf08519g03010	Niben101Scf02044g12006	Niben101Scf04083g04040		Niben101Scf01484g00008	Niben101Scf03768g02006		Niben101Scf18745g01026	Niben101Scf03396g04011					Niben101Scf01887g01001
	Niben101Scf08526g02006	Niben101Scf02045g02007	Niben101Scf04083g04039		Niben101Scf01486g03020	Niben101Scf03772g02010		Niben101Scf18951g00007	Niben101Scf03396g06008					Niben101Scf00758g07002
	Niben101Scf08533g01024	Niben101Scf02046g01013	Niben101Scf04102g03015		Niben101Scf01487g02007	Niben101Scf03779g05017		Niben101Scf19057g00004	Niben101Scf03398g06006			mock control vs mutant GHu 17 dpi mock control vs mutant GHu 26 dpi mock control vs mutant GHu 4 dpi	4	Niben101Scf01460g03010
	Niben101Scf08533g03003	Niben101Scf02048g00001	Niben101Scf04104g06002		Niben101Scf01487g02002	Niben101Scf03781g00004		Niben101Scf19133g00007	Niben101Scf03403g02021					Niben101Scf02618g04018
	Niben101Scf08546g05004	Niben101Scf02048g01009	Niben101Scf04109g02001		Niben101Scf01487g04011	Niben101Scf03786g01009		Niben101Scf19423g00008	Niben101Scf03405g04003					Niben101Scf08566g08014
	Niben101Scf08564g04005	Niben101Scf02050g01003	Niben101Scf04109g06004		Niben101Scf01489g01002	Niben101Scf03791g01012		Niben101Scf19479g00006	Niben101Scf03407g00004					Niben101Scf10169g00005
	Niben101Scf08609g00018	Niben101Scf02052g00010	Niben101Scf04110g00011		Niben101Scf01491g02006	Niben101Scf03791g01002		Niben101Scf19757g00002	Niben101Scf03413g00006			mock control vs wildtype GHu 17 dpi mock control vs wildtype GHu 4 dpi	70	Niben101Scf12045g06022
	Niben101Scf08633g01003	Niben101Scf02053g03010	Niben101Scf04113g07011		Niben101Scf01494g03010	Niben101Scf03797g00003		Niben101Scf20389g00009	Niben101Scf03413g02023					Niben101Scf00577g00006
	Niben101Scf08651g04007	Niben101Scf02054g02010	Niben101Scf04113g17024		Niben101Scf01494g05019	Niben101Scf03801g02008		Niben101Scf20576g00005	Niben101Scf03414g00002					Niben101Scf06458g00006
	Niben101Scf08691g00013	Niben101Scf02055g00001	Niben101Scf04113g17020		Niben101Scf01494g06003	Niben101Scf03814g00003		Niben101Scf20768g00027	Niben101Scf03417g03001					Niben101Scf02585g00002
	Niben101Scf08729g02018	Niben101Scf02057g01015	Niben101Scf04117g02005		Niben101Scf01494g08005	Niben101Scf03816g02010		Niben101Scf21459g00011	Niben101Scf03419g15004					Niben101Scf10228g00004
	Niben101Scf08757g00006	Niben101Scf02059g00009	Niben101Scf04119g00003		Niben101Scf01494g10004	Niben101Scf03816g02017		Niben101Scf21770g00005	Niben101Scf03422g02007					Niben101Scf05881g01003
	Niben101Scf08782g02017	Niben101Scf02059g01009	Niben101Scf04122g00021		Niben101Scf01494g15006	Niben101Scf03817g02001		Niben101Scf22060g00010	Niben101Scf03422g04010					Niben101Scf06338g00001
	Niben101Scf08804g00003	Niben101Scf02063g04004	Niben101Scf04122g06011		Niben101Scf01494g15008	Niben101Scf03817g04007		Niben101Scf22403g00003	Niben101Scf03422g04036					Niben101Scf17473g00009
	Niben101Scf08804g01009	Niben101Scf02063g06007	Niben101Scf04122g06005		Niben101Scf01495g01002	Niben101Scf03817g05002		Niben101Scf22680g01001	Niben101Scf03426g01010					Niben101Scf00063g12003
	Niben101Scf08804g03006	Niben101Scf02063g08002	Niben101Scf04123g01025		Niben101Scf01497g03017	Niben101Scf03823g02016		Niben101Scf23427g00005	Niben101Scf03427g01002					Niben101Scf12628g02010
	Niben101Scf08804g03050	Niben101Scf02069g01002	Niben101Scf04123g01006		Niben101Scf01497g03005	Niben101Scf03839g05003		Niben101Scf23901g00005	Niben101Scf03432g00012					Niben101Scf00428g14006
	Niben101Scf08819g01015	Niben101Scf02069g02002	Niben101Scf04123g01031		Niben101Scf01497g04011	Niben101Scf03839g09002		Niben101Scf24238g00008	Niben101Scf03434g00004					Niben101Scf03236g03019
	Niben101Scf08820g02005	Niben101Scf02071g00005	Niben101Scf04126g01013		Niben101Scf01497g04008	Niben101Scf03839g12008		Niben101Scf24326g00009	Niben101Scf03437g01027					Niben101Scf03738g01012
	Niben101Scf08843g01007	Niben101Scf02072g00018	Niben101Scf04132g02001		Niben101Scf01497g05019	Niben101Scf03851g01011		Niben101Scf24358g00005	Niben101Scf03437g02009					Niben101Scf04220g07001
	Niben101Scf08863g01013	Niben101Scf02072g02027	Niben101Scf04133g00001		Niben101Scf01500g01006	Niben101Scf03851g02016		Niben101Scf24496g01001	Niben101Scf03444g02004					Niben101Scf00519g00015
	Niben101Scf08871g00012	Niben101Scf02072g03009	Niben101Scf04138g01012		Niben101Scf01501g01001	Niben101Scf03852g01005		Niben101Scf24848g00002	Niben101Scf03444g03012					Niben101Scf04632g07004
	Niben101Scf08929g00003	Niben101Scf02073g08015	Niben101Scf04141g01004		Niben101Scf01502g02018	Niben101Scf03857g01008		Niben101Scf24868g00004	Niben101Scf03444g03013					Niben101Scf01397g00017
	Niben101Scf08936g04011	Niben101Scf02077g12028	Niben101Scf04146g01012		Niben101Scf01502g02007	Niben101Scf03862g03003		Niben101Scf25768g00021	Niben101Scf03446g08015					Niben101Scf02290g02013
	Niben101Scf08936g08003	Niben101Scf02078g00001	Niben101Scf04148g00002		Niben101Scf01504g02007	Niben101Scf03863g00004		Niben101Scf25930g00016	Niben101Scf03449g02018					Niben101Scf06348g00036
	Niben101Scf08936g09009	Niben101Scf02078g05014	Niben101Scf04158g00002		Niben101Scf01506g03004	Niben101Scf03864g02002		Niben101Scf26646g00003	Niben101Scf03450g02003					Niben101Scf00753g02005
	Niben101Scf09004g02011	Niben101Scf02078g08041	Niben101Scf04160g00012		Niben101Scf01512g00005	Niben101Scf03865g01007		Niben101Scf27183g00011	Niben101Scf03460g07007					Niben101Scf04918g05002
	Niben101Scf09016g00005	Niben101Scf02080g03010	Niben101Scf04161g00003		Niben101Scf01512g06004	Niben101Scf03865g05002		Niben101Scf28395g00001	Niben101Scf03468g03019					Niben101Scf05612g01003
	Niben101Scf09045g01008	Niben101Scf02080g03012	Niben101Scf04167g00004		Niben101Scf01513g00008	Niben101Scf03873g01016		Niben101Scf29530g00003	Niben101Scf03469g03002					Niben101Scf02838g07002
	Niben101Scf09088g00001	Niben101Scf02081g00003	Niben101Scf04173g00002		Niben101Scf01513g00017	Niben101Scf03885g06003		Niben101Scf30081g00015	Niben101Scf03478g00007					Niben101Scf10248g01016
	Niben101Scf09097g00009	Niben101Scf02081g03011	Niben101Scf04181g00015		Niben101Scf01513g00012	Niben101Scf03885g10002		Niben101Scf30418g00004	Niben101Scf03479g05042					Niben101Scf00850g01025
	Niben101Scf09100g03002	Niben101Scf02085g06008	Niben101Scf04185g04011		Niben101Scf01514g00004	Niben101Scf03886g01002		Niben101Scf30958g00012	Niben101Scf03483g00002					Niben101Scf01269g13038
	Niben101Scf09116g02014	Niben101Scf02085g12016	Niben101Scf04205g01011		Niben101Scf01514g04010	Niben101Scf03893g02007		Niben101Scf31162g00004	Niben101Scf03486g01001					Niben101Scf00471g02022
	Niben101Scf09116g03002	Niben101Scf02085g16005	Niben101Scf04209g00005		Niben101Scf01514g04017	Niben101Scf03894g02017		Niben101Scf31501g00001	Niben101Scf03486g03003					Niben101Scf05688g00006
	Niben101Scf09116g03003	Niben101Scf02085g17001	Niben101Scf04209g01002		Niben101Scf01515g03004	Niben101Scf03894g02004		Niben101Scf31520g00001	Niben101Scf03488g06001					Niben101Scf01167g05010
	Niben101Scf09127g00010	Niben101Scf02085g23015	Niben101Scf04217g02009		Niben101Scf01516g00003	Niben101Scf03898g01004		Niben101Scf31689g00006	Niben101Scf03488g06005					Niben101Scf08208g04007
	Niben101Scf09127g00011	Niben101Scf02085g25006	Niben101Scf04219g01011		Niben101Scf01517g08001	Niben101Scf03908g02005		Niben101Scf32510g00003	Niben101Scf03488g12009					Niben101Scf25765g00004
	Niben101Scf09130g03012	Niben101Scf02090g06011	Niben101Scf04223g00001		Niben101Scf01518g08001	Niben101Scf03911g05013		Niben101Scf32851g00006	Niben101Scf03489g00006					Niben101Scf06436g00006
	Niben101Scf09169g01002	Niben101Scf02093g03001	Niben101Scf04233g01012		Niben101Scf01518g08004	Niben101Scf03913g01024		Niben101Scf32862g01001	Niben101Scf03493g00022					Niben101Scf14233g00008
	Niben101Scf09170g00001	Niben101Scf02104g01010	Niben101Scf04259g01024		Niben101Scf01520g05002	Niben101Scf03915g04013		Niben101Scf33318g00005	Niben101Scf03497g12008					Niben101Scf07321g00016
	Niben101Scf09170g00003	Niben101Scf02105g01018	Niben101Scf04276g04025		Niben101Scf01520g07010	Niben101Scf03925g02005		Niben101Scf34081g00018	Niben101Scf03500g01002					Niben101Scf05954g00013
	Niben101Scf09186g00004	Niben101Scf02108g01025	Niben101Scf04292g07001		Niben101Scf01521g02015	Niben101Scf03929g01008		Niben101Scf34590g00006	Niben101Scf03502g01001					Niben101Scf03545g00016
	Niben101Scf09217g00016	Niben101Scf02108g04001	Niben101Scf04292g10011		Niben101Scf01521g08013	Niben101Scf03929g05005		Niben101Scf34748g00004	Niben101Scf03503g00023					Niben101Scf11689g03008
	Niben101Scf09223g00003	Niben101Scf02111g18003	Niben101Scf04292g12002		Niben101Scf01523g00022	Niben101Scf03929g06002		Niben101Scf37163g00001	Niben101Scf03503g00022					Niben101Scf00109g10006
	Niben101Scf09225g01005	Niben101Scf02111g26009	Niben101Scf04294g03001		Niben101Scf01524g00017	Niben101Scf03930g01017		Niben101Scf38834g00002	Niben101Scf03507g03003					Niben101Scf10490g00012
	Niben101Scf09242g00008	Niben101Scf02118g00004	Niben101Scf04294g04017		Niben101Scf01528g01002	Niben101Scf03939g00003		Niben101Scf39220g00014	Niben101Scf03507g05002					Niben101Scf04496g00009
	Niben101Scf09260g03002	Niben101Scf02119g00018	Niben101Scf04313g01002		Niben101Scf01529g00012	Niben101Scf03939g05009		Niben101Scf39220g00007	Niben101Scf03510g01006					Niben101Scf08533g01024
	Niben101Scf09315g01017	Niben101Scf02124g00007	Niben101Scf04315g00001		Niben101Scf01529g04008	Niben101Scf03942g00003		Niben101Scf39383g00001	Niben101Scf03514g00003					Niben101Scf14299g00019
	Niben101Scf09321g02005	Niben101Scf02125g01004	Niben101Scf04316g04001		Niben101Scf01529g04009	Niben101Scf03944g05009		Niben101Scf39444g00001	Niben101Scf03526g01005					Niben101Scf03351g04008
	Niben101Scf09353g03004	Niben101Scf02128g00037	Niben101Scf04318g03002		Niben101Scf01531g02001	Niben101Scf03949g00022			Niben101Scf03526g01004					Niben101Scf01847g03004
	Niben101Scf09417g00003	Niben101Scf02133g04004	Niben101Scf04325g01013		Niben101Scf01534g00004	Niben101Scf03949g00023			Niben101Scf03531g00014					Niben101Scf03861g02015
	Niben101Scf09470g01004	Niben101Scf02134g00007	Niben101Scf04328g00045		Niben101Scf01534g02007	Niben101Scf03949g06009			Niben101Scf03535g00001					Niben101Scf08863g01013
	Niben101Scf09475g01017	Niben101Scf02136g01002	Niben101Scf04331g03004		Niben101Scf01534g02027	Niben101Scf03952g00003			Niben101Scf03535g01002					Niben101Scf04316g05002
	Niben101Scf09489g00010	Niben101Scf02137g00008	Niben101Scf04332g02003		Niben101Scf01538g00028	Niben101Scf03959g00016			Niben101Scf03539g00002					Niben101Scf01001g07020
	Niben101Scf09517g02005	Niben101Scf02139g02011	Niben101Scf04339g06014		Niben101Scf01538g04011	Niben101Scf03964g04031			Niben101Scf03546g01022					Niben101Scf07531g00002
	Niben101Scf09530g01010	Niben101Scf02139g04019	Niben101Scf04361g00007		Niben101Scf01539g03009	Niben101Scf03969g05003			Niben101Scf03548g02027					Niben101Scf02168g05002
	Niben101Scf09560g02001	Niben101Scf02145g09006	Niben101Scf04362g07009		Niben101Scf01543g06029	Niben101Scf03973g00006			Niben101Scf03548g02007					Niben101Scf12320g00001
	Niben101Scf09596g00002	Niben101Scf02145g10002	Niben101Scf04377g01001		Niben101Scf01543g06031	Niben101Scf03973g01004			Niben101Scf03548g02031					Niben101Scf01154g02003
	Niben101Scf09599g00014	Niben101Scf02151g01002	Niben101Scf04377g07005		Niben101Scf01545g00010	Niben101Scf03979g02009			Niben101Scf03550g00017					Niben101Scf03027g02005
	Niben101Scf09623g00018	Niben101Scf02151g04021	Niben101Scf04382g00015		Niben101Scf01548g00006	Niben101Scf03981g00005			Niben101Scf03555g02022					Niben101Scf07854g01011
	Niben101Scf09629g00013	Niben101Scf02151g04020	Niben101Scf04384g05013		Niben101Scf01550g00005	Niben101Scf03985g04028			Niben101Scf03560g02001					Niben101Scf10217g02010
	Niben101Scf09670g02006	Niben101Scf02153g02002	Niben101Scf04386g02001		Niben101Scf01550g01001	Niben101Scf03989g02009			Niben101Scf03564g00008					Niben101Scf06301g03008
	Niben101Scf09686g00011	Niben101Scf02155g00001	Niben101Scf04387g00001		Niben101Scf01552g02001	Niben101Scf03998g00012			Niben101Scf03565g02020					Niben101Scf01100g06008
	Niben101Scf09708g06002	Niben101Scf02156g14003	Niben101Scf04392g04008		Niben101Scf01553g02003	Niben101Scf04000g01027			Niben101Scf03565g07015					Niben101Scf00436g06013
	Niben101Scf09708g10003	Niben101Scf02159g01019	Niben101Scf04393g00014		Niben101Scf01557g00014	Niben101Scf04006g00008			Niben101Scf03574g00027					Niben101Scf07250g03030
	Niben101Scf09716g02001	Niben101Scf02159g01014	Niben101Scf04396g02005		Niben101Scf01557g03005	Niben101Scf04007g01001			Niben101Scf03577g01023					Niben101Scf06059g02006
	Niben101Scf09742g00030	Niben101Scf02160g00011	Niben101Scf04401g01002		Niben101Scf01571g01004	Niben101Scf04011g11005			Niben101Scf03584g01006					Niben101Scf01124g26001
	Niben101Scf09745g00017	Niben101Scf02160g00017	Niben101Scf04403g00003		Niben101Scf01572g01002	Niben101Scf04015g00001			Niben101Scf03592g01011					Niben101Scf00193g06003
	Niben101Scf09792g03014	Niben101Scf02164g01001	Niben101Scf04403g02004		Niben101Scf01577g01002	Niben101Scf04015g01004			Niben101Scf03592g02001					Niben101Scf01339g06010
	Niben101Scf09832g00003	Niben101Scf02164g06010	Niben101Scf04404g01009		Niben101Scf01578g04001	Niben101Scf04016g01002			Niben101Scf03600g02024					Niben101Scf01792g00012
	Niben101Scf09878g04002	Niben101Scf02168g05002	Niben101Scf04414g00004		Niben101Scf01580g00001	Niben101Scf04020g00002			Niben101Scf03600g04008					Niben101Scf12889g00002
	Niben101Scf09906g02028	Niben101Scf02169g00003	Niben101Scf04418g07006		Niben101Scf01580g01009	Niben101Scf04024g00003			Niben101Scf03607g00008					Niben101Scf01178g01002
	Niben101Scf09960g01014	Niben101Scf02169g03009	Niben101Scf04422g01007		Niben101Scf01580g02008	Niben101Scf04028g01008			Niben101Scf03607g01010					Niben101Scf01847g00001
	Niben101Scf09976g00018	Niben101Scf02171g00006	Niben101Scf04422g10005		Niben101Scf01582g13009	Niben101Scf04033g02007			Niben101Scf03614g01005					Niben101Scf03167g01009
	Niben101Scf09987g00008	Niben101Scf02172g06012	Niben101Scf04430g01006		Niben101Scf01583g00002	Niben101Scf04038g01004			Niben101Scf03619g05001					Niben101Scf09708g06002
	Niben101Scf09998g01010	Niben101Scf02172g06028	Niben101Scf04430g03010		Niben101Scf01586g00003	Niben101Scf04040g01002			Niben101Scf03631g01004					Niben101Scf03638g05005
	Niben101Scf10015g05003	Niben101Scf02174g01018	Niben101Scf04434g00003		Niben101Scf01586g01011	Niben101Scf04040g09016			Niben101Scf03634g07008			mock control vs wildtype GHu 26 dpi mock control vs wildtype GHu 4 dpi	52	Niben101Scf00305g05011
	Niben101Scf10126g00007	Niben101Scf02180g00010	Niben101Scf04436g03002		Niben101Scf01586g01010	Niben101Scf04044g00007			Niben101Scf03634g08015					Niben101Scf01240g12007
	Niben101Scf10217g02010	Niben101Scf02190g04004	Niben101Scf04437g00010		Niben101Scf01587g02009	Niben101Scf04044g07023			Niben101Scf03643g09015					Niben101Scf05029g00002
	Niben101Scf10222g04003	Niben101Scf02197g02002	Niben101Scf04439g00002		Niben101Scf01587g02020	Niben101Scf04044g22002			Niben101Scf03645g02003					Niben101Scf01931g06006
	Niben101Scf10228g00004	Niben101Scf02197g02004	Niben101Scf04455g00009		Niben101Scf01589g00002	Niben101Scf04046g01007			Niben101Scf03645g04011					Niben101Scf01402g02030
	Niben101Scf10248g00007	Niben101Scf02203g03013	Niben101Scf04455g01003		Niben101Scf01591g00015	Niben101Scf04049g00024			Niben101Scf03648g04015					Niben101Scf00046g08005
	Niben101Scf10248g01016	Niben101Scf02203g05002	Niben101Scf04457g00001		Niben101Scf01593g04006	Niben101Scf04052g03012			Niben101Scf03648g04013					Niben101Scf07775g01006
	Niben101Scf10329g03026	Niben101Scf02208g00003	Niben101Scf04477g02006		Niben101Scf01594g02015	Niben101Scf04053g02006			Niben101Scf03673g02007					Niben101Scf02029g00004
	Niben101Scf10336g03007	Niben101Scf02211g03005	Niben101Scf04479g00005		Niben101Scf01596g01023	Niben101Scf04060g03013			Niben101Scf03676g04015					Niben101Scf06849g00014
	Niben101Scf10343g01001	Niben101Scf02211g04005	Niben101Scf04485g01003		Niben101Scf01596g01004	Niben101Scf04063g00013			Niben101Scf03679g03009					Niben101Scf04625g00004
	Niben101Scf10381g00021	Niben101Scf02214g00010	Niben101Scf04489g00023		Niben101Scf01596g02004	Niben101Scf04067g02008			Niben101Scf03687g01012					Niben101Scf14726g00007
	Niben101Scf10400g00005	Niben101Scf02215g05011	Niben101Scf04500g03006		Niben101Scf01596g12004	Niben101Scf04073g00005			Niben101Scf03689g01014					Niben101Scf12680g05005
	Niben101Scf10412g02016	Niben101Scf02216g01017	Niben101Scf04505g04002		Niben101Scf01602g06012	Niben101Scf04077g04007			Niben101Scf03690g00012					Niben101Scf02366g04011
	Niben101Scf10415g00004	Niben101Scf02216g02019	Niben101Scf04514g01005		Niben101Scf01606g02002	Niben101Scf04082g03013			Niben101Scf03693g04006					Niben101Ctg15998g00002
	Niben101Scf10431g00004	Niben101Scf02217g01002	Niben101Scf04529g00004		Niben101Scf01607g03007	Niben101Scf04083g04039			Niben101Scf03693g06001					Niben101Scf09596g00002
	Niben101Scf10490g00012	Niben101Scf02217g07009	Niben101Scf04535g00003		Niben101Scf01607g06011	Niben101Scf04094g02006			Niben101Scf03693g07011					Niben101Scf01236g01011
	Niben101Scf10502g00010	Niben101Scf02221g04004	Niben101Scf04537g01010		Niben101Scf01611g04026	Niben101Scf04096g11021			Niben101Scf03693g08007					Niben101Scf31173g00004
	Niben101Scf10524g05004	Niben101Scf02222g02007	Niben101Scf04537g01013		Niben101Scf01611g13001	Niben101Scf04098g00003			Niben101Scf03694g03002					Niben101Scf02353g06039
	Niben101Scf10545g00007	Niben101Scf02227g06028	Niben101Scf04539g00001		Niben101Scf01612g02013	Niben101Scf04103g11015			Niben101Scf03705g02015					Niben101Scf04783g10001
	Niben101Scf10637g00003	Niben101Scf02232g01002	Niben101Scf04549g08001		Niben101Scf01612g02014	Niben101Scf04104g00009			Niben101Scf03706g00004					Niben101Scf14394g01020
	Niben101Scf10650g00011	Niben101Scf02232g04001	Niben101Scf04549g10022		Niben101Scf01615g01009	Niben101Scf04106g01009			Niben101Scf03706g02006					Niben101Scf00497g02004
	Niben101Scf10676g01004	Niben101Scf02232g06012	Niben101Scf04551g03003		Niben101Scf01615g01017	Niben101Scf04107g01001			Niben101Scf03709g03009					Niben101Scf02798g02024
	Niben101Scf10688g01013	Niben101Scf02232g06019	Niben101Scf04551g04013		Niben101Scf01616g07015	Niben101Scf04109g05008			Niben101Scf03710g03004					Niben101Scf12671g00007
	Niben101Scf10737g00008	Niben101Scf02235g02001	Niben101Scf04556g02003		Niben101Scf01619g00014	Niben101Scf04109g06004			Niben101Scf03710g04014					Niben101Scf07691g00008
	Niben101Scf10737g01004	Niben101Scf02235g04010	Niben101Scf04558g00002		Niben101Scf01620g02009	Niben101Scf04110g00011			Niben101Scf03714g00006					Niben101Scf02658g00007
	Niben101Scf10749g01006	Niben101Scf02237g01007	Niben101Scf04558g01010		Niben101Scf01623g02017	Niben101Scf04113g12002			Niben101Scf03716g00019					Niben101Scf13478g00001
	Niben101Scf10763g00008	Niben101Scf02240g02008	Niben101Scf04560g03001		Niben101Scf01623g04022	Niben101Scf04113g12008			Niben101Scf03716g00018					Niben101Scf05938g01050
	Niben101Scf10835g00001	Niben101Scf02240g06021	Niben101Scf04574g05016		Niben101Scf01623g10003	Niben101Scf04117g00003			Niben101Scf03720g00008					Niben101Scf06008g01017
	Niben101Scf10877g00005	Niben101Scf02240g09006	Niben101Scf04582g01004		Niben101Scf01623g11001	Niben101Scf04117g02005			Niben101Scf03720g01009					Niben101Scf00789g00009
	Niben101Scf10881g00051	Niben101Scf02241g00013	Niben101Scf04582g02013		Niben101Scf01623g11007	Niben101Scf04119g03004			Niben101Scf03720g01001					Niben101Scf00712g05032
	Niben101Scf10885g00020	Niben101Scf02243g04001	Niben101Scf04594g00002		Niben101Scf01623g13002	Niben101Scf04122g00021			Niben101Scf03729g02017					Niben101Scf05711g02022
	Niben101Scf10916g01001	Niben101Scf02245g00005	Niben101Scf04594g02003		Niben101Scf01623g15003	Niben101Scf04122g03021			Niben101Scf03732g07010					Niben101Scf06560g01002
	Niben101Scf10940g03001	Niben101Scf02247g00023	Niben101Scf04609g00018		Niben101Scf01623g16002	Niben101Scf04122g04012			Niben101Scf03733g01008					Niben101Scf04626g00011
	Niben101Scf10997g02005	Niben101Scf02248g00007	Niben101Scf04614g09005		Niben101Scf01625g01009	Niben101Scf04123g01031			Niben101Scf03733g03020					Niben101Scf02043g04020
	Niben101Scf10997g03002	Niben101Scf02250g03013	Niben101Scf04617g00001		Niben101Scf01626g03013	Niben101Scf04126g01013			Niben101Scf03734g04015					Niben101Scf01219g03011
	Niben101Scf11009g00051	Niben101Scf02252g01034	Niben101Scf04617g00010		Niben101Scf01626g04008	Niben101Scf04126g04002			Niben101Scf03735g05002					Niben101Scf09186g00004
	Niben101Scf11037g00019	Niben101Scf02253g11001	Niben101Scf04623g02009		Niben101Scf01626g04019	Niben101Scf04132g01002			Niben101Scf03735g07020					Niben101Scf03417g03001
	Niben101Scf11061g00003	Niben101Scf02253g14010	Niben101Scf04625g00004		Niben101Scf01627g00001	Niben101Scf04132g02001			Niben101Scf03736g01008					Niben101Scf03396g04011
	Niben101Scf11072g00003	Niben101Scf02257g01009	Niben101Scf04626g00011		Niben101Scf01627g02011	Niben101Scf04138g01012			Niben101Scf03738g00006					Niben101Scf08272g00022
	Niben101Scf11108g03011	Niben101Scf02257g01007	Niben101Scf04626g00009		Niben101Scf01627g02012	Niben101Scf04140g01010			Niben101Scf03739g05005					Niben101Scf01584g01003
	Niben101Scf11110g00023	Niben101Scf02262g01010	Niben101Scf04632g03006		Niben101Scf01627g03009	Niben101Scf04141g01004			Niben101Scf03747g01012					Niben101Scf07019g02011
	Niben101Scf11123g00026	Niben101Scf02262g02010	Niben101Scf04632g03005		Niben101Scf01628g00019	Niben101Scf04146g01012			Niben101Scf03747g04010					Niben101Scf03426g00005
	Niben101Scf11126g00004	Niben101Scf02266g01006	Niben101Scf04634g00008		Niben101Scf01628g02006	Niben101Scf04148g00002			Niben101Scf03755g01004					Niben101Scf06077g05010
	Niben101Scf11137g01017	Niben101Scf02268g03001	Niben101Scf04641g00012		Niben101Scf01633g00036	Niben101Scf04148g01035			Niben101Scf03755g01005					Niben101Scf01241g01001
	Niben101Scf11178g01008	Niben101Scf02268g05007	Niben101Scf04641g02008		Niben101Scf01634g02036	Niben101Scf04151g00003			Niben101Scf03755g04003					Niben101Scf04384g05013
	Niben101Scf11208g00002	Niben101Scf02268g06020	Niben101Scf04653g05004		Niben101Scf01634g03016	Niben101Scf04156g00009			Niben101Scf03757g02002					Niben101Scf00312g00004
	Niben101Scf11254g00007	Niben101Scf02268g07002	Niben101Scf04660g00011		Niben101Scf01636g02006	Niben101Scf04160g00012			Niben101Scf03757g05001					Niben101Scf11110g00023
	Niben101Scf11291g00012	Niben101Scf02269g02002	Niben101Scf04669g00002		Niben101Scf01639g07001	Niben101Scf04170g00006			Niben101Scf03766g06008					Niben101Scf00226g02002
	Niben101Scf11310g00010	Niben101Scf02271g01004	Niben101Scf04674g02003		Niben101Scf01641g01011	Niben101Scf04172g02006			Niben101Scf03766g11002					Niben101Scf01702g01012
	Niben101Scf11325g00032	Niben101Scf02271g05005	Niben101Scf04674g02018		Niben101Scf01642g01014	Niben101Scf04174g01008			Niben101Scf03766g15010					Niben101Scf03614g01005
	Niben101Scf11361g00001	Niben101Scf02272g02003	Niben101Scf04684g01013		Niben101Scf01642g01015	Niben101Scf04174g01004			Niben101Scf03768g02006					Niben101Scf00420g01003
	Niben101Scf11361g00005	Niben101Scf02272g04021	Niben101Scf04684g03016		Niben101Scf01642g03012	Niben101Scf04180g00001			Niben101Scf03776g00015					Niben101Scf00414g05002
	Niben101Scf11416g00016	Niben101Scf02275g03001	Niben101Scf04686g02002		Niben101Scf01646g00008	Niben101Scf04185g03016			Niben101Scf03777g00006			mock control vs mutant GHu 4 dpi mock control vs wildtype GHu 4 dpi	100	Niben101Scf07512g00017
	Niben101Scf11424g00006	Niben101Scf02279g05008	Niben101Scf04686g02011		Niben101Scf01646g01008	Niben101Scf04187g01012			Niben101Scf03777g00018					Niben101Scf06846g04002
	Niben101Scf11443g00004	Niben101Scf02280g01012	Niben101Scf04686g02008		Niben101Scf01652g00005	Niben101Scf04187g01013			Niben101Scf03777g00002					Niben101Scf03426g01008
	Niben101Scf11480g03025	Niben101Scf02280g01006	Niben101Scf04686g02014		Niben101Scf01655g01015	Niben101Scf04191g00006			Niben101Scf03778g01026					Niben101Scf04383g01014
	Niben101Scf11657g00012	Niben101Scf02280g06009	Niben101Scf04688g01014		Niben101Scf01655g01025	Niben101Scf04191g04030			Niben101Scf03790g00015					Niben101Scf05587g00010
	Niben101Scf11670g02002	Niben101Scf02282g01016	Niben101Scf04692g01002		Niben101Scf01655g02022	Niben101Scf04205g02003			Niben101Scf03794g01026					Niben101Scf04570g02013
	Niben101Scf11689g02005	Niben101Scf02282g01008	Niben101Scf04700g00003		Niben101Scf01655g02005	Niben101Scf04212g00015			Niben101Scf03801g02008					Niben101Scf05494g01014
	Niben101Scf11689g03008	Niben101Scf02285g01028	Niben101Scf04701g02003		Niben101Scf01655g04003	Niben101Scf04216g03017			Niben101Scf03801g06015					Niben101Scf00854g05039
	Niben101Scf11694g01005	Niben101Scf02287g00002	Niben101Scf04711g00016		Niben101Scf01658g02010	Niben101Scf04217g07002			Niben101Scf03804g01001					Niben101Scf07000g01005
	Niben101Scf11706g00010	Niben101Scf02290g02013	Niben101Scf04713g03003		Niben101Scf01660g02013	Niben101Scf04223g00001			Niben101Scf03804g09010					Niben101Scf04701g00003
	Niben101Scf11709g01025	Niben101Scf02290g05023	Niben101Scf04723g00001		Niben101Scf01661g00011	Niben101Scf04223g01035			Niben101Scf03810g02001					Niben101Scf02215g01004
	Niben101Scf11723g00018	Niben101Scf02293g03024	Niben101Scf04724g03012		Niben101Scf01661g02017	Niben101Scf04231g01041			Niben101Scf03816g02010					Niben101Scf00872g01002
	Niben101Scf11724g06004	Niben101Scf02294g00009	Niben101Scf04731g01001		Niben101Scf01663g00003	Niben101Scf04233g01012			Niben101Scf03817g04007					Niben101Scf07391g04030
	Niben101Scf11737g00029	Niben101Scf02298g06013	Niben101Scf04740g00007		Niben101Scf01664g00025	Niben101Scf04233g01020			Niben101Scf03817g15014					Niben101Scf01486g02004
	Niben101Scf11737g00013	Niben101Scf02301g02002	Niben101Scf04740g01001		Niben101Scf01664g02023	Niben101Scf04237g00020			Niben101Scf03817g16005					Niben101Scf04627g00001
	Niben101Scf11779g00007	Niben101Scf02307g00013	Niben101Scf04754g02017		Niben101Scf01664g03005	Niben101Scf04240g02010			Niben101Scf03819g03025					Niben101Scf05245g02003
	Niben101Scf11806g00020	Niben101Scf02307g00012	Niben101Scf04754g03024		Niben101Scf01664g05010	Niben101Scf04259g01024			Niben101Scf03819g03024					Niben101Scf00016g04005
	Niben101Scf11836g00008	Niben101Scf02309g03022	Niben101Scf04760g00011		Niben101Scf01669g00001	Niben101Scf04271g03003			Niben101Scf03819g03027					Niben101Scf06295g04006
	Niben101Scf11856g00004	Niben101Scf02312g02005	Niben101Scf04764g05003		Niben101Scf01670g05003	Niben101Scf04271g07007			Niben101Scf03822g00016					Niben101Scf04306g02006
	Niben101Scf11886g03036	Niben101Scf02316g00011	Niben101Scf04764g06002		Niben101Scf01670g05002	Niben101Scf04276g04025			Niben101Scf03839g05003					Niben101Scf10415g00004
	Niben101Scf11909g00001	Niben101Scf02316g03041	Niben101Scf04765g02006		Niben101Scf01671g02002	Niben101Scf04286g01001			Niben101Scf03840g02006					Niben101Scf00897g00001
	Niben101Scf11922g00016	Niben101Scf02316g03001	Niben101Scf04776g00011		Niben101Scf01671g02003	Niben101Scf04292g03010			Niben101Scf03848g07008					Niben101Scf02774g01003
	Niben101Scf11936g01021	Niben101Scf02316g03047	Niben101Scf04783g10001		Niben101Scf01671g03003	Niben101Scf04292g12002			Niben101Scf03850g02024					Niben101Scf01191g04002
	Niben101Scf11961g00004	Niben101Scf02317g00010	Niben101Scf04787g00013		Niben101Scf01673g03001	Niben101Scf04318g01016			Niben101Scf03851g02008					Niben101Scf04903g01012
	Niben101Scf11980g03011	Niben101Scf02318g01004	Niben101Scf04787g00012		Niben101Scf01676g01002	Niben101Scf04319g00001			Niben101Scf03851g02016					Niben101Scf03643g02042
	Niben101Scf11994g00007	Niben101Scf02319g12008	Niben101Scf04787g02002		Niben101Scf01677g02009	Niben101Scf04325g01013			Niben101Scf03851g02021					Niben101Scf05605g00045
	Niben101Scf12017g03006	Niben101Scf02320g00018	Niben101Scf04788g00023		Niben101Scf01677g03004	Niben101Scf04328g00045			Niben101Scf03853g02005					Niben101Scf03497g11006
	Niben101Scf12045g06022	Niben101Scf02325g03024	Niben101Scf04796g00031		Niben101Scf01678g03003	Niben101Scf04331g04005			Niben101Scf03855g00003					Niben101Scf10763g00008
	Niben101Scf12084g01003	Niben101Scf02334g00004	Niben101Scf04813g00014		Niben101Scf01679g03027	Niben101Scf04331g06010			Niben101Scf03855g05006					Niben101Scf07741g03001
	Niben101Scf12135g00014	Niben101Scf02338g00002	Niben101Scf04817g00012		Niben101Scf01681g07003	Niben101Scf04332g02003			Niben101Scf03856g06021					Niben101Scf00055g03019
	Niben101Scf12154g01009	Niben101Scf02338g00005	Niben101Scf04819g00002		Niben101Scf01682g01007	Niben101Scf04334g00003			Niben101Scf03857g04004					Niben101Scf13695g01014
	Niben101Scf12159g00012	Niben101Scf02338g00006	Niben101Scf04826g01005		Niben101Scf01683g00003	Niben101Scf04339g03006			Niben101Scf03864g01004					Niben101Scf02219g00002
	Niben101Scf12159g09021	Niben101Scf02339g01013	Niben101Scf04829g02019		Niben101Scf01683g07007	Niben101Scf04339g05001			Niben101Scf03867g02043					Niben101Scf02172g01006
	Niben101Scf12160g01023	Niben101Scf02344g06022	Niben101Scf04840g01003		Niben101Scf01685g03001	Niben101Scf04359g00001			Niben101Scf03867g02012					Niben101Scf05799g02020
	Niben101Scf12210g00001	Niben101Scf02346g02004	Niben101Scf04841g00035		Niben101Scf01685g05002	Niben101Scf04362g07009			Niben101Scf03867g02046					Niben101Scf02795g00007
	Niben101Scf12214g00007	Niben101Scf02348g08004	Niben101Scf04845g00017		Niben101Scf01687g04016	Niben101Scf04375g12007			Niben101Scf03873g00013					Niben101Scf02050g00011
	Niben101Scf12293g02026	Niben101Scf02348g10009	Niben101Scf04847g00009		Niben101Scf01691g00006	Niben101Scf04385g00008			Niben101Scf03873g01016					Niben101Scf03184g02002
	Niben101Scf12320g00001	Niben101Scf02348g11001	Niben101Scf04861g00003		Niben101Scf01692g05001	Niben101Scf04386g02001			Niben101Scf03875g00007					Niben101Scf04713g04008
	Niben101Scf12369g01002	Niben101Scf02349g03003	Niben101Scf04861g01012		Niben101Scf01693g00018	Niben101Scf04386g03005			Niben101Scf03879g00003					Niben101Scf01293g03012
	Niben101Scf12414g01019	Niben101Scf02351g02012	Niben101Scf04871g08011		Niben101Scf01693g00017	Niben101Scf04387g00001			Niben101Scf03888g01020					Niben101Scf02992g03021
	Niben101Scf12521g00002	Niben101Scf02351g08017	Niben101Scf04871g08010		Niben101Scf01694g11001	Niben101Scf04392g04008			Niben101Scf03894g00003					Niben101Scf01941g01008
	Niben101Scf12582g00002	Niben101Scf02354g04005	Niben101Scf04871g08015		Niben101Scf01695g01016	Niben101Scf04393g00014			Niben101Scf03894g02004					Niben101Scf14344g00005
	Niben101Scf12628g02010	Niben101Scf02354g12005	Niben101Scf04871g24014		Niben101Scf01695g01015	Niben101Scf04401g00001			Niben101Scf03905g01016					Niben101Scf02176g00001
	Niben101Scf12671g00007	Niben101Scf02357g00006	Niben101Scf04875g02009		Niben101Scf01696g01005	Niben101Scf04403g02004			Niben101Scf03906g02003					Niben101Scf03491g01021
	Niben101Scf12680g05005	Niben101Scf02357g01004	Niben101Scf04876g01003		Niben101Scf01697g06007	Niben101Scf04403g03003			Niben101Scf03911g00006					Niben101Scf02340g01003
	Niben101Scf12762g00001	Niben101Scf02358g01009	Niben101Scf04886g04001		Niben101Scf01697g05002	Niben101Scf04410g08011			Niben101Scf03913g01021					Niben101Scf04109g00001
	Niben101Scf12797g00005	Niben101Scf02358g03018	Niben101Scf04886g04010		Niben101Scf01697g18001	Niben101Scf04417g00004			Niben101Scf03915g01007					Niben101Scf13926g01003
	Niben101Scf12801g00001	Niben101Scf02359g00007	Niben101Scf04887g01003		Niben101Scf01697g19001	Niben101Scf04418g07006			Niben101Scf03927g03008					Niben101Scf01677g04002
	Niben101Scf12841g03016	Niben101Scf02361g02001	Niben101Scf04889g00021		Niben101Scf01700g01004	Niben101Scf04422g03014			Niben101Scf03929g01008					Niben101Scf02248g01002
	Niben101Scf12848g00006	Niben101Scf02361g03010	Niben101Scf04894g00006		Niben101Scf01701g07009	Niben101Scf04424g04004			Niben101Scf03929g05005					Niben101Scf00568g04012
	Niben101Scf12852g03012	Niben101Scf02361g08011	Niben101Scf04899g01009		Niben101Scf01701g12001	Niben101Scf04431g03012			Niben101Scf03930g03002					Niben101Scf14837g02011
	Niben101Scf12889g00002	Niben101Scf02364g04007	Niben101Scf04899g04013		Niben101Scf01706g00022	Niben101Scf04436g03002			Niben101Scf03930g05036					Niben101Scf03300g00003
	Niben101Scf12903g02008	Niben101Scf02366g04009	Niben101Scf04899g04002		Niben101Scf01706g00025	Niben101Scf04436g04006			Niben101Scf03937g02012					Niben101Scf08519g03010
	Niben101Scf13002g01015	Niben101Scf02369g04004	Niben101Scf04908g00014		Niben101Scf01711g00010	Niben101Scf04437g00010			Niben101Scf03939g05009					Niben101Scf01696g06033
	Niben101Scf13029g00005	Niben101Scf02373g02002	Niben101Scf04918g03007		Niben101Scf01711g02006	Niben101Scf04439g00002			Niben101Scf03939g06022					Niben101Scf01506g02001
	Niben101Scf13029g01020	Niben101Scf02375g01012	Niben101Scf04922g00002		Niben101Scf01716g00009	Niben101Scf04444g02002			Niben101Scf03939g06024					Niben101Ctg14095g00001
	Niben101Scf13036g00009	Niben101Scf02375g01005	Niben101Scf04930g00006		Niben101Scf01716g00028	Niben101Scf04445g04006			Niben101Scf03941g02006					Niben101Scf03340g00002
	Niben101Scf13036g01001	Niben101Scf02375g02001	Niben101Scf04933g00011		Niben101Scf01718g04003	Niben101Scf04445g04012			Niben101Scf03942g02002					Niben101Scf03170g01020
	Niben101Scf13118g00004	Niben101Scf02375g08001	Niben101Scf04941g00008		Niben101Scf01718g06002	Niben101Scf04477g02006			Niben101Scf03944g02013					Niben101Scf11836g00008
	Niben101Scf13141g00014	Niben101Scf02376g00008	Niben101Scf04943g01004		Niben101Scf01718g09031	Niben101Scf04481g00019			Niben101Scf03944g02014					Niben101Scf04292g01006
	Niben101Scf13141g02002	Niben101Scf02385g00001	Niben101Scf04950g03011		Niben101Scf01721g04001	Niben101Scf04485g01003			Niben101Scf03944g02015					Niben101Scf12521g00002
	Niben101Scf13180g01004	Niben101Scf02387g03017	Niben101Scf04950g03003		Niben101Scf01721g08007	Niben101Scf04485g02016			Niben101Scf03945g00003					Niben101Scf00372g03008
	Niben101Scf13185g01010	Niben101Scf02389g00012	Niben101Scf04950g03010		Niben101Scf01721g08012	Niben101Scf04485g02018			Niben101Scf03949g01008					Niben101Scf10248g00007
	Niben101Scf13199g00006	Niben101Scf02389g00013	Niben101Scf04953g12009		Niben101Scf01721g10013	Niben101Scf04486g00001			Niben101Scf03949g07008					Niben101Scf02459g07003
	Niben101Scf13227g00030	Niben101Scf02389g00011	Niben101Scf04955g03004		Niben101Scf01722g04008	Niben101Scf04489g00023			Niben101Scf03952g07001					Niben101Scf07444g00002
	Niben101Scf13259g00023	Niben101Scf02391g00013	Niben101Scf04956g00002		Niben101Scf01722g05006	Niben101Scf04494g00016			Niben101Scf03953g03023					Niben101Scf03628g14021
	Niben101Scf13259g00025	Niben101Scf02392g00002	Niben101Scf04958g00015		Niben101Scf01727g01001	Niben101Scf04496g00016			Niben101Scf03959g00016					Niben101Scf24435g00001
	Niben101Scf13308g00004	Niben101Scf02392g00003	Niben101Scf04963g05001		Niben101Scf01729g01002	Niben101Scf04500g03006			Niben101Scf03964g01003					Niben101Scf03370g04008
	Niben101Scf13391g01008	Niben101Scf02393g02015	Niben101Scf04979g00007		Niben101Scf01731g05006	Niben101Scf04505g02022			Niben101Scf03966g00004					Niben101Scf01374g06001
	Niben101Scf13399g00025	Niben101Scf02395g02002	Niben101Scf04987g00003		Niben101Scf01731g09008	Niben101Scf04505g04002			Niben101Scf03969g01008					Niben101Scf16154g00002
	Niben101Scf13411g05003	Niben101Scf02395g03010	Niben101Scf04989g01023		Niben101Scf01731g10002	Niben101Scf04514g02023			Niben101Scf03969g06010					Niben101Scf03804g09010
	Niben101Scf13415g00021	Niben101Scf02398g01001	Niben101Scf04995g07021		Niben101Scf01732g01012	Niben101Scf04528g09004			Niben101Scf03973g01004					Niben101Scf02249g00006
	Niben101Scf13421g00007	Niben101Scf02399g02004	Niben101Scf04995g13001		Niben101Scf01732g02009	Niben101Scf04535g02019			Niben101Scf03977g02005					Niben101Scf06655g00013
	Niben101Scf13478g00001	Niben101Scf02399g05003	Niben101Scf04995g15004		Niben101Scf01734g01062	Niben101Scf04537g01010			Niben101Scf03978g01002					Niben101Scf01070g04015
	Niben101Scf13525g00015	Niben101Scf02402g01005	Niben101Scf04995g18001		Niben101Scf01734g01061	Niben101Scf04537g01013			Niben101Scf03985g04017					Niben101Scf09742g00030
	Niben101Scf13525g00018	Niben101Scf02405g02003	Niben101Scf04998g00006		Niben101Scf01735g02010	Niben101Scf04539g00001			Niben101Scf03985g04023					Niben101Scf01085g03003
	Niben101Scf13558g01006	Niben101Scf02406g04044	Niben101Scf05009g00012		Niben101Scf01738g02005	Niben101Scf04549g00002			Niben101Scf03989g02009					Niben101Scf00366g00009
	Niben101Scf13569g00001	Niben101Scf02407g02007	Niben101Scf05009g03002		Niben101Scf01738g02011	Niben101Scf04551g02001			Niben101Scf03990g00011					Niben101Scf02474g00009
	Niben101Scf13593g00007	Niben101Scf02407g06005	Niben101Scf05029g00002		Niben101Scf01738g04010	Niben101Scf04551g02004			Niben101Scf03993g03011					Niben101Scf00536g12004
	Niben101Scf13683g02003	Niben101Scf02408g02009	Niben101Scf05030g05008		Niben101Scf01738g07002	Niben101Scf04554g01004			Niben101Scf04000g00002					Niben101Scf07429g00006
	Niben101Scf13695g01014	Niben101Scf02413g01012	Niben101Scf05043g02001		Niben101Scf01739g06006	Niben101Scf04554g04002			Niben101Scf04003g04001					Niben101Scf02393g01014
	Niben101Scf13703g01007	Niben101Scf02417g07006	Niben101Scf05044g00015		Niben101Scf01739g08010	Niben101Scf04556g02009			Niben101Scf04003g09010					Niben101Scf01012g02007
	Niben101Scf13703g01006	Niben101Scf02420g03014	Niben101Scf05047g03009		Niben101Scf01739g08024	Niben101Scf04556g02003			Niben101Scf04015g02024					Niben101Scf04709g00016
	Niben101Scf13762g01008	Niben101Scf02420g05001	Niben101Scf05062g01006		Niben101Scf01739g08016	Niben101Scf04556g04017			Niben101Scf04018g01005					Niben101Scf25021g01021
	Niben101Scf13762g02019	Niben101Scf02422g02015	Niben101Scf05063g04023		Niben101Scf01740g07004	Niben101Scf04558g00002			Niben101Scf04018g05006					Niben101Scf01655g04006
	Niben101Scf13773g00014	Niben101Scf02425g00012	Niben101Scf05066g02005		Niben101Scf01740g07011	Niben101Scf04562g01004			Niben101Scf04018g12004					Niben101Scf00181g02002
	Niben101Scf13916g00009	Niben101Scf02425g04003	Niben101Scf05071g00010		Niben101Scf01740g14003	Niben101Scf04574g01004			Niben101Scf04021g02003					Niben101Scf02249g05013
	Niben101Scf13926g01003	Niben101Scf02426g02032	Niben101Scf05073g02002		Niben101Scf01742g05007	Niben101Scf04592g00020			Niben101Scf04021g05008					Niben101Scf03494g00002
	Niben101Scf13971g00002	Niben101Scf02428g01005	Niben101Scf05078g04014		Niben101Scf01745g04006	Niben101Scf04607g00001			Niben101Scf04024g00009					Niben101Scf01273g01018
	Niben101Scf13971g01001	Niben101Scf02429g01002	Niben101Scf05078g06007		Niben101Scf01748g02002	Niben101Scf04608g04001			Niben101Scf04024g01005					Niben101Scf13141g02002
	Niben101Scf13995g00003	Niben101Scf02430g01015	Niben101Scf05080g01014		Niben101Scf01749g01004	Niben101Scf04610g05007			Niben101Scf04028g02002					Niben101Scf03021g03035
	Niben101Scf14009g00002	Niben101Scf02433g02006	Niben101Scf05081g00013		Niben101Scf01750g08006	Niben101Scf04610g06007			Niben101Scf04036g05001					Niben101Scf05468g01003
	Niben101Scf14010g00010	Niben101Scf02433g06015	Niben101Scf05108g00002		Niben101Scf01750g14022	Niben101Scf04617g00001			Niben101Scf04038g01004					Niben101Scf01881g02004
	Niben101Scf14115g00002	Niben101Scf02436g05002	Niben101Scf05109g00012		Niben101Scf01750g14030	Niben101Scf04625g00002			Niben101Scf04044g03011					Niben101Scf00338g10014
	Niben101Scf14144g00024	Niben101Scf02437g04004	Niben101Scf05109g04004		Niben101Scf01750g15001	Niben101Scf04626g01004			Niben101Scf04044g19020					Niben101Scf02816g14006
	Niben101Scf14151g00016	Niben101Scf02437g08005	Niben101Scf05111g03003		Niben101Scf01752g05003	Niben101Scf04632g02005			Niben101Scf04046g01006					Niben101Scf04784g03004
	Niben101Scf14233g00008	Niben101Scf02439g00023	Niben101Scf05118g01006		Niben101Scf01756g00015	Niben101Scf04632g03005			Niben101Scf04049g00021					Niben101Scf05308g00012
	Niben101Scf14299g00002	Niben101Scf02440g01036	Niben101Scf05118g08013		Niben101Scf01756g00016	Niben101Scf04632g09013			Niben101Scf04052g01019					Niben101Scf05290g00013
	Niben101Scf14299g00019	Niben101Scf02440g01039	Niben101Scf05118g11012		Niben101Scf01756g02019	Niben101Scf04641g03006			Niben101Scf04053g03033					Niben101Scf07007g00008
	Niben101Scf14308g01004	Niben101Scf02440g01013	Niben101Scf05123g02014		Niben101Scf01756g02023	Niben101Scf04650g07004			Niben101Scf04063g00013					Niben101Scf00802g00005
	Niben101Scf14344g00005	Niben101Scf02441g04003	Niben101Scf05133g06002		Niben101Scf01758g00006	Niben101Scf04653g05004			Niben101Scf04069g00007			mock control vs mutant GHu 17 dpi mock control vs wildtype GHu 4 dpi	181	Niben101Scf03038g17020
	Niben101Scf14394g01020	Niben101Scf02445g02002	Niben101Scf05134g03007		Niben101Scf01758g00008	Niben101Scf04660g00011			Niben101Scf04073g00004					Niben101Scf01225g04028
	Niben101Scf14412g00015	Niben101Scf02451g03010	Niben101Scf05135g01007		Niben101Scf01758g00007	Niben101Scf04664g03014			Niben101Scf04073g00005					Niben101Scf01789g02014
	Niben101Scf14477g01007	Niben101Scf02455g02001	Niben101Scf05135g04001		Niben101Scf01758g01011	Niben101Scf04674g02018			Niben101Scf04077g03004					Niben101Scf04347g00001
	Niben101Scf14479g01007	Niben101Scf02456g00008	Niben101Scf05151g03009		Niben101Scf01761g00015	Niben101Scf04674g04008			Niben101Scf04077g05007					Niben101Scf03419g01010
	Niben101Scf14542g00016	Niben101Scf02456g00015	Niben101Scf05158g01018		Niben101Scf01761g03005	Niben101Scf04684g01013			Niben101Scf04079g00007					Niben101Scf00119g05010
	Niben101Scf14566g01009	Niben101Scf02459g00024	Niben101Scf05173g05003		Niben101Scf01761g05001	Niben101Scf04686g02002			Niben101Scf04083g04040					Niben101Scf01779g05003
	Niben101Scf14688g03005	Niben101Scf02461g03001	Niben101Scf05175g03003		Niben101Scf01763g00016	Niben101Scf04692g00002			Niben101Scf04083g04042					Niben101Scf22954g00007
	Niben101Scf14726g00007	Niben101Scf02463g00001	Niben101Scf05177g01019		Niben101Scf01763g00001	Niben101Scf04695g00006			Niben101Scf04096g02017					Niben101Scf00885g19001
	Niben101Scf14799g01012	Niben101Scf02463g01009	Niben101Scf05183g09017		Niben101Scf01763g02013	Niben101Scf04697g03001			Niben101Scf04096g03009					Niben101Scf00023g00004
	Niben101Scf14799g02010	Niben101Scf02466g01016	Niben101Scf05188g03028		Niben101Scf01763g02015	Niben101Scf04703g09002			Niben101Scf04096g11021					Niben101Scf04431g03005
	Niben101Scf14805g04011	Niben101Scf02466g01020	Niben101Scf05189g00002		Niben101Scf01764g01014	Niben101Scf04711g00016			Niben101Scf04099g05001					Niben101Scf02041g05002
	Niben101Scf14837g02011	Niben101Scf02466g03005	Niben101Scf05193g00003		Niben101Scf01768g01001	Niben101Scf04713g00016			Niben101Scf04099g06016					Niben101Scf04198g04004
	Niben101Scf14859g00005	Niben101Scf02467g00009	Niben101Scf05196g00017		Niben101Scf01768g02028	Niben101Scf04717g02003			Niben101Scf04103g03014					Niben101Scf05697g05017
	Niben101Scf14883g03003	Niben101Scf02468g01008	Niben101Scf05201g07006		Niben101Scf01768g02025	Niben101Scf04723g00001			Niben101Scf04103g04015					Niben101Scf01047g01008
	Niben101Scf14939g01008	Niben101Scf02471g01008	Niben101Scf05202g00004		Niben101Scf01773g04003	Niben101Scf04724g03012			Niben101Scf04103g06002					Niben101Ctg08693g00002
	Niben101Scf14939g01018	Niben101Scf02474g01024	Niben101Scf05206g06007		Niben101Scf01773g06004	Niben101Scf04738g01002			Niben101Scf04103g07017					Niben101Scf04395g00022
	Niben101Scf15543g00002	Niben101Scf02474g03025	Niben101Scf05227g00013		Niben101Scf01773g07027	Niben101Scf04738g03003			Niben101Scf04103g08001					Niben101Scf11137g01017
	Niben101Scf15666g00009	Niben101Scf02475g09005	Niben101Scf05229g03006		Niben101Scf01774g01001	Niben101Scf04740g00007			Niben101Scf04109g04012					Niben101Scf02669g00003
	Niben101Scf15720g00011	Niben101Scf02477g00024	Niben101Scf05233g00012		Niben101Scf01774g05015	Niben101Scf04740g01001			Niben101Scf04113g07014					Niben101Scf17776g00004
	Niben101Scf15760g00012	Niben101Scf02478g00007	Niben101Scf05238g01012		Niben101Scf01774g10021	Niben101Scf04741g02007			Niben101Scf04113g17024					Niben101Scf05159g02002
	Niben101Scf15777g00001	Niben101Scf02479g03009	Niben101Scf05241g01006		Niben101Scf01777g00011	Niben101Scf04742g02007			Niben101Scf04117g00003					Niben101Scf06235g03004
	Niben101Scf15823g00010	Niben101Scf02480g00001	Niben101Scf05250g02011		Niben101Scf01777g00016	Niben101Scf04745g07008			Niben101Scf04117g02005					Niben101Scf05322g00009
	Niben101Scf15823g00016	Niben101Scf02480g02007	Niben101Scf05251g01002		Niben101Scf01777g03031	Niben101Scf04748g01015			Niben101Scf04117g07003					Niben101Scf01402g01007
	Niben101Scf15824g00011	Niben101Scf02482g02011	Niben101Scf05269g04001		Niben101Scf01779g03019	Niben101Scf04748g03008			Niben101Scf04117g10024					Niben101Scf02078g05004
	Niben101Scf15916g00001	Niben101Scf02483g06005	Niben101Scf05270g02007		Niben101Scf01779g05003	Niben101Scf04754g02017			Niben101Scf04119g03004					Niben101Scf04396g02009
	Niben101Scf16007g00011	Niben101Scf02485g00002	Niben101Scf05278g00007		Niben101Scf01782g00011	Niben101Scf04754g03026			Niben101Scf04122g01009					Niben101Scf02216g02002
	Niben101Scf16015g04006	Niben101Scf02486g01009	Niben101Scf05294g00006		Niben101Scf01784g00009	Niben101Scf04754g03024			Niben101Scf04122g04014					Niben101Scf03720g00006
	Niben101Scf16022g01005	Niben101Scf02486g05002	Niben101Scf05295g04011		Niben101Scf01784g06003	Niben101Scf04760g02010			Niben101Scf04133g00001					Niben101Scf02043g04014
	Niben101Scf16098g00006	Niben101Scf02494g09005	Niben101Scf05298g05001		Niben101Scf01785g03010	Niben101Scf04763g02009			Niben101Scf04133g00003					Niben101Scf12017g03006
	Niben101Scf16148g01015	Niben101Scf02499g03002	Niben101Scf05301g00007		Niben101Scf01785g07003	Niben101Scf04765g02006			Niben101Scf04134g01014					Niben101Scf00369g08005
	Niben101Scf16154g00002	Niben101Scf02502g06012	Niben101Scf05307g04002		Niben101Scf01789g02020	Niben101Scf04773g00018			Niben101Scf04144g00001					Niben101Scf31747g00003
	Niben101Scf16244g00001	Niben101Scf02502g10021	Niben101Scf05316g02011		Niben101Scf01789g02014	Niben101Scf04776g00011			Niben101Scf04146g02002					Niben101Scf14859g00005
	Niben101Scf16258g02004	Niben101Scf02503g00004	Niben101Scf05319g04005		Niben101Scf01789g04012	Niben101Scf04776g00005			Niben101Scf04146g03014					Niben101Scf01440g02010
	Niben101Scf16278g00004	Niben101Scf02508g01001	Niben101Scf05323g00007		Niben101Scf01792g00024	Niben101Scf04781g00005			Niben101Scf04148g01034					Niben101Scf13525g00018
	Niben101Scf16406g00010	Niben101Scf02508g03015	Niben101Scf05324g02006		Niben101Scf01795g02012	Niben101Scf04788g00023			Niben101Scf04156g00008					Niben101Scf00274g01001
	Niben101Scf16585g02003	Niben101Scf02508g04001	Niben101Scf05329g01007		Niben101Scf01795g04038	Niben101Scf04792g02004			Niben101Scf04156g01008					Niben101Scf01166g01035
	Niben101Scf16665g00004	Niben101Scf02509g00003	Niben101Scf05330g02007		Niben101Scf01795g10003	Niben101Scf04793g01008			Niben101Scf04156g01012					Niben101Scf06562g01018
	Niben101Scf16755g00003	Niben101Scf02509g03007	Niben101Scf05336g00011		Niben101Scf01795g13007	Niben101Scf04793g02007			Niben101Scf04158g00001					Niben101Scf03048g01017
	Niben101Scf16833g00004	Niben101Scf02509g10011	Niben101Scf05348g01023		Niben101Scf01795g17007	Niben101Scf04796g00020			Niben101Scf04161g00003					Niben101Scf06928g01007
	Niben101Scf17094g01001	Niben101Scf02509g11007	Niben101Scf05348g02002		Niben101Scf01795g17002	Niben101Scf04801g01021			Niben101Scf04167g00004					Niben101Scf02974g00016
	Niben101Scf17164g00029	Niben101Scf02510g02007	Niben101Scf05349g01011		Niben101Scf01795g17003	Niben101Scf04813g00014			Niben101Scf04170g00006					Niben101Scf01236g02016
	Niben101Scf17324g01011	Niben101Scf02510g05021	Niben101Scf05351g00010		Niben101Scf01796g01001	Niben101Scf04817g00012			Niben101Scf04172g04019					Niben101Scf00551g01026
	Niben101Scf17473g00009	Niben101Scf02513g02002	Niben101Scf05351g00032		Niben101Scf01797g01001	Niben101Scf04817g00014			Niben101Scf04174g01008					Niben101Scf01291g01011
	Niben101Scf17564g00004	Niben101Scf02517g19005	Niben101Scf05363g02005		Niben101Scf01798g05009	Niben101Scf04819g03003			Niben101Scf04181g00026					Niben101Scf07895g06004
	Niben101Scf17640g00003	Niben101Scf02518g01003	Niben101Scf05368g03011		Niben101Scf01798g12001	Niben101Scf04826g01005			Niben101Scf04182g02003					Niben101Scf16007g00011
	Niben101Scf17776g00004	Niben101Scf02520g00005	Niben101Scf05368g05004		Niben101Scf01799g02008	Niben101Scf04828g00004			Niben101Scf04182g03005					Niben101Scf00341g02007
	Niben101Scf17815g00007	Niben101Scf02525g01006	Niben101Scf05368g06020		Niben101Scf01802g00003	Niben101Scf04829g02019			Niben101Scf04182g04009					Niben101Scf05044g04023
	Niben101Scf17988g00007	Niben101Scf02525g01005	Niben101Scf05369g01009		Niben101Scf01808g00012	Niben101Scf04841g00031			Niben101Scf04187g00037					Niben101Scf05211g02007
	Niben101Scf18039g00001	Niben101Scf02525g02002	Niben101Scf05370g01006		Niben101Scf01808g01002	Niben101Scf04841g00035			Niben101Scf04187g01012					Niben101Scf00953g04020
	Niben101Scf18068g00002	Niben101Scf02526g02015	Niben101Scf05372g02008		Niben101Scf01808g01001	Niben101Scf04847g00009			Niben101Scf04191g02001					Niben101Scf01142g00013
	Niben101Scf18080g02004	Niben101Scf02530g08016	Niben101Scf05373g01004		Niben101Scf01812g02025	Niben101Scf04860g04008			Niben101Scf04191g04003					Niben101Scf02575g00005
	Niben101Scf18152g00003	Niben101Scf02530g08015	Niben101Scf05385g02008		Niben101Scf01812g02027	Niben101Scf04861g00003			Niben101Scf04205g03008					Niben101Scf07395g00032
	Niben101Scf18308g00009	Niben101Scf02531g02012	Niben101Scf05392g01021		Niben101Scf01812g03004	Niben101Scf04869g01008			Niben101Scf04205g04008					Niben101Scf00288g10005
	Niben101Scf18347g00023	Niben101Scf02531g02013	Niben101Scf05404g04007		Niben101Scf01812g05009	Niben101Scf04869g07016			Niben101Scf04209g00005					Niben101Scf07253g02020
	Niben101Scf18639g00025	Niben101Scf02537g02006	Niben101Scf05404g05006		Niben101Scf01814g05022	Niben101Scf04871g08011			Niben101Scf04212g00015					Niben101Scf05845g03012
	Niben101Scf18648g00006	Niben101Scf02537g02023	Niben101Scf05405g06013		Niben101Scf01817g02003	Niben101Scf04871g08010			Niben101Scf04216g01006					Niben101Scf17815g00007
	Niben101Scf18696g00001	Niben101Scf02537g02033	Niben101Scf05412g02009		Niben101Scf01817g02010	Niben101Scf04881g01001			Niben101Scf04217g02009					Niben101Scf05158g00008
	Niben101Scf18703g00007	Niben101Scf02537g03005	Niben101Scf05413g02004		Niben101Scf01818g03014	Niben101Scf04886g04010			Niben101Scf04218g00013					Niben101Scf02027g01022
	Niben101Scf18985g00001	Niben101Scf02537g04005	Niben101Scf05413g07001		Niben101Scf01818g05006	Niben101Scf04886g05006			Niben101Scf04220g00002					Niben101Scf05348g03009
	Niben101Scf19016g00005	Niben101Scf02537g10001	Niben101Scf05416g00009		Niben101Scf01818g07001	Niben101Scf04889g00021			Niben101Scf04223g01035					Niben101Scf01848g05002
	Niben101Scf19171g01036	Niben101Scf02537g12003	Niben101Scf05417g03024		Niben101Scf01818g08009	Niben101Scf04895g00008			Niben101Scf04233g00002					Niben101Scf07850g07005
	Niben101Scf19358g00014	Niben101Scf02537g13010	Niben101Scf05434g00017		Niben101Scf01818g09018	Niben101Scf04899g01004			Niben101Scf04233g01020					Niben101Scf02068g04005
	Niben101Scf19584g00018	Niben101Scf02537g14003	Niben101Scf05437g04014		Niben101Scf01819g01001	Niben101Scf04899g04013			Niben101Scf04234g01014					Niben101Scf13703g01007
	Niben101Scf20010g00001	Niben101Scf02537g21009	Niben101Scf05437g04016		Niben101Scf01819g04003	Niben101Scf04905g07006			Niben101Scf04240g02010					Niben101Scf02190g04003
	Niben101Scf20521g00005	Niben101Scf02540g00009	Niben101Scf05440g02004		Niben101Scf01820g00025	Niben101Scf04918g03007			Niben101Scf04249g00001					Niben101Scf16585g02003
	Niben101Scf20614g00017	Niben101Scf02543g01008	Niben101Scf05440g04003		Niben101Scf01822g04006	Niben101Scf04921g01030			Niben101Scf04259g01016					Niben101Scf11922g00016
	Niben101Scf20787g00014	Niben101Scf02543g02013	Niben101Scf05442g00002		Niben101Scf01824g00024	Niben101Scf04933g00011			Niben101Scf04267g00016					Niben101Scf08488g02001
	Niben101Scf20935g00017	Niben101Scf02543g02015	Niben101Scf05449g02011		Niben101Scf01825g04002	Niben101Scf04933g01011			Niben101Scf04270g00001					Niben101Scf10015g05003
	Niben101Scf21007g00011	Niben101Scf02552g00013	Niben101Scf05468g06002		Niben101Scf01825g04022	Niben101Scf04943g01004			Niben101Scf04271g05004					Niben101Scf16258g02004
	Niben101Scf21183g00001	Niben101Scf02552g03016	Niben101Scf05468g08008		Niben101Scf01826g01004	Niben101Scf04944g05002			Niben101Scf04276g00003					Niben101Scf12154g01009
	Niben101Scf21409g00008	Niben101Scf02560g00010	Niben101Scf05469g01024		Niben101Scf01826g03013	Niben101Scf04950g03011			Niben101Scf04276g04020					Niben101Scf02201g00013
	Niben101Scf22260g00004	Niben101Scf02562g01010	Niben101Scf05484g01017		Niben101Scf01826g07010	Niben101Scf04950g06001			Niben101Scf04283g04008					Niben101Scf01876g01005
	Niben101Scf22318g00006	Niben101Scf02562g03012	Niben101Scf05487g01004		Niben101Scf01827g02003	Niben101Scf04950g07019			Niben101Scf04294g00011					Niben101Scf19171g01036
	Niben101Scf22376g00011	Niben101Scf02564g09002	Niben101Scf05490g00001		Niben101Scf01830g01024	Niben101Scf04953g05009			Niben101Scf04294g04017					Niben101Scf07261g01010
	Niben101Scf22403g00003	Niben101Scf02564g10009	Niben101Scf05494g00013		Niben101Scf01833g00002	Niben101Scf04953g12009			Niben101Scf04300g03003					Niben101Scf16406g00010
	Niben101Scf22524g00006	Niben101Scf02565g03002	Niben101Scf05500g00009		Niben101Scf01833g00001	Niben101Scf04954g05004			Niben101Scf04312g03016					Niben101Scf02452g04014
	Niben101Scf22564g00001	Niben101Scf02569g00027	Niben101Scf05506g09007		Niben101Scf01834g01020	Niben101Scf04958g00015			Niben101Scf04316g06016					Niben101Scf00307g04010
	Niben101Scf22566g00023	Niben101Scf02569g01002	Niben101Scf05536g01001		Niben101Scf01834g02011	Niben101Scf04963g02003			Niben101Scf04325g00005					Niben101Scf03563g00030
	Niben101Scf22894g00006	Niben101Scf02571g02004	Niben101Scf05548g02013		Niben101Scf01834g04028	Niben101Scf04979g02014			Niben101Scf04327g02030					Niben101Scf00182g02005
	Niben101Scf22924g00006	Niben101Scf02572g02024	Niben101Scf05549g02006		Niben101Scf01836g00002	Niben101Scf04981g00001			Niben101Scf04327g02022					Niben101Scf01068g01003
	Niben101Scf22954g00007	Niben101Scf02572g03009	Niben101Scf05566g04007		Niben101Scf01837g00011	Niben101Scf04987g00003			Niben101Scf04331g04005					Niben101Scf01413g05009
	Niben101Scf23078g00006	Niben101Scf02575g01001	Niben101Scf05581g00006		Niben101Scf01837g02002	Niben101Scf04992g02006			Niben101Scf04331g06010					Niben101Scf05926g01002
	Niben101Scf23443g00002	Niben101Scf02576g00011	Niben101Scf05581g00014		Niben101Scf01841g01019	Niben101Scf04993g00005			Niben101Scf04337g01005					Niben101Scf03488g08008
	Niben101Scf23800g00001	Niben101Scf02576g00008	Niben101Scf05588g13006		Niben101Scf01842g06006	Niben101Scf04993g01002			Niben101Scf04339g07004					Niben101Scf07253g02016
	Niben101Scf23874g00013	Niben101Scf02581g03013	Niben101Scf05601g00010		Niben101Scf01847g00018	Niben101Scf04995g00002			Niben101Scf04350g00020					Niben101Scf03468g02008
	Niben101Scf24330g00001	Niben101Scf02581g04012	Niben101Scf05610g01004		Niben101Scf01847g01012	Niben101Scf04995g01002			Niben101Scf04371g04004					Niben101Scf00163g00004
	Niben101Scf24358g00009	Niben101Scf02581g05005	Niben101Scf05610g03026		Niben101Scf01847g02007	Niben101Scf05005g04004			Niben101Scf04377g07005					Niben101Scf01911g02007
	Niben101Scf24435g00001	Niben101Scf02585g00002	Niben101Scf05617g00005		Niben101Scf01847g02005	Niben101Scf05009g00012			Niben101Scf04387g01036					Niben101Scf05177g01029
	Niben101Scf24868g00002	Niben101Scf02594g07008	Niben101Scf05618g03008		Niben101Scf01847g03002	Niben101Scf05009g03002			Niben101Scf04388g01006					Niben101Scf00228g11013
	Niben101Scf25021g01021	Niben101Scf02597g01007	Niben101Scf05629g01014		Niben101Scf01847g05016	Niben101Scf05017g02004			Niben101Scf04400g03002					Niben101Scf03018g12005
	Niben101Scf25268g00001	Niben101Scf02601g04009	Niben101Scf05629g01022		Niben101Scf01848g05002	Niben101Scf05017g06020			Niben101Scf04410g08010					Niben101Scf05368g02016
	Niben101Scf25765g00004	Niben101Scf02602g00001	Niben101Scf05634g00003		Niben101Scf01849g00008	Niben101Scf05032g00009			Niben101Scf04419g01003					Niben101Scf01293g03017
	Niben101Scf26203g00003	Niben101Scf02605g10008	Niben101Scf05637g00007		Niben101Scf01849g05011	Niben101Scf05035g02006			Niben101Scf04424g04004					Niben101Scf10637g00003
	Niben101Scf26800g00002	Niben101Scf02606g05020	Niben101Scf05643g01012		Niben101Scf01851g02001	Niben101Scf05043g02001			Niben101Scf04431g01010					Niben101Scf13971g01001
	Niben101Scf27226g00010	Niben101Scf02608g03021	Niben101Scf05643g05001		Niben101Scf01852g02002	Niben101Scf05061g00007			Niben101Scf04436g13024					Niben101Scf02563g06018
	Niben101Scf27265g00015	Niben101Scf02608g03004	Niben101Scf05644g01002		Niben101Scf01857g01001	Niben101Scf05062g01006			Niben101Scf04436g15045					Niben101Scf13415g00021
	Niben101Scf28037g00003	Niben101Scf02610g01012	Niben101Scf05645g00006		Niben101Scf01859g10011	Niben101Scf05063g03010			Niben101Scf04437g00010					Niben101Scf02530g02011
	Niben101Scf28507g00001	Niben101Scf02610g01008	Niben101Scf05645g03006		Niben101Scf01862g02013	Niben101Scf05073g02002			Niben101Scf04444g03008					Niben101Scf11208g00002
	Niben101Scf28650g00013	Niben101Scf02618g00001	Niben101Scf05645g05010		Niben101Scf01866g02002	Niben101Scf05081g00013			Niben101Scf04445g04012					Niben101Scf00949g01013
	Niben101Scf29530g00004	Niben101Scf02618g04010	Niben101Scf05645g08004		Niben101Scf01866g05005	Niben101Scf05108g04020			Niben101Scf04446g00012					Niben101Scf05154g01024
	Niben101Scf30320g00011	Niben101Scf02620g00022	Niben101Scf05674g03002		Niben101Scf01872g02005	Niben101Scf05109g02002			Niben101Scf04455g00009					Niben101Scf03307g04013
	Niben101Scf30596g00003	Niben101Scf02621g02023	Niben101Scf05676g03004		Niben101Scf01876g01005	Niben101Scf05109g02009			Niben101Scf04455g01003					Niben101Scf01010g00009
	Niben101Scf31173g00004	Niben101Scf02621g04022	Niben101Scf05678g01002		Niben101Scf01876g01009	Niben101Scf05109g03007			Niben101Scf04455g03002					Niben101Scf33912g00006
	Niben101Scf31689g00006	Niben101Scf02621g05001	Niben101Scf05680g00025		Niben101Scf01879g02007	Niben101Scf05123g02014			Niben101Scf04455g04017					Niben101Scf14477g01007
	Niben101Scf31747g00003	Niben101Scf02625g04001	Niben101Scf05690g01003		Niben101Scf01887g01001	Niben101Scf05134g03007			Niben101Scf04473g07001					Niben101Scf03528g03009
	Niben101Scf31945g00007	Niben101Scf02625g05002	Niben101Scf05692g07023		Niben101Scf01887g08010	Niben101Scf05135g01007			Niben101Scf04477g04017					Niben101Scf02218g01005
	Niben101Scf32522g00006	Niben101Scf02632g00005	Niben101Scf05697g01001		Niben101Scf01888g04017	Niben101Scf05135g03009			Niben101Scf04479g00005					Niben101Scf02427g03008
	Niben101Scf33214g00006	Niben101Scf02636g05003	Niben101Scf05697g02014		Niben101Scf01888g06014	Niben101Scf05137g00001			Niben101Scf04487g04005					Niben101Scf07882g00021
	Niben101Scf33318g00002	Niben101Scf02639g03024	Niben101Scf05705g02001		Niben101Scf01888g07008	Niben101Scf05142g00024			Niben101Scf04504g01012					Niben101Scf03170g03005
	Niben101Scf33454g00007	Niben101Scf02646g02005	Niben101Scf05710g02007		Niben101Scf01888g09015	Niben101Scf05151g03009			Niben101Scf04504g03012					Niben101Scf05710g03035
	Niben101Scf33912g00006	Niben101Scf02646g02009	Niben101Scf05711g02022		Niben101Scf01894g02004	Niben101Scf05154g01005			Niben101Scf04509g01001					Niben101Scf06926g08011
	Niben101Scf34287g00002	Niben101Scf02646g03001	Niben101Scf05711g02008		Niben101Scf01894g03001	Niben101Scf05154g01012			Niben101Scf04514g01005					Niben101Scf02063g05005
	Niben101Scf36191g00003	Niben101Scf02648g02004	Niben101Scf05712g03021		Niben101Scf01897g03001	Niben101Scf05154g01013			Niben101Scf04526g02005					Niben101Scf05579g00001
	Niben101Scf37170g00003	Niben101Scf02652g01032	Niben101Scf05713g04009		Niben101Scf01897g07001	Niben101Scf05166g07012			Niben101Scf04528g09007					Niben101Scf00606g00010
	Niben101Scf38084g00011	Niben101Scf02653g01003	Niben101Scf05717g03015		Niben101Scf01897g08005	Niben101Scf05175g02005			Niben101Scf04529g00005					Niben101Scf06017g00002
	Niben101Scf38401g00004	Niben101Scf02655g01009	Niben101Scf05720g00004		Niben101Scf01899g02003	Niben101Scf05177g02005			Niben101Scf04535g00003					Niben101Scf06674g00006
	Niben101Scf38945g00001	Niben101Scf02655g01002	Niben101Scf05726g00001		Niben101Scf01899g03002	Niben101Scf05177g03016			Niben101Scf04535g02004					Niben101Scf03778g01006
		Niben101Scf02658g01007	Niben101Scf05731g00018		Niben101Scf01899g04012	Niben101Scf05183g09017			Niben101Scf04539g00003					Niben101Scf03338g00004
		Niben101Scf02658g03021	Niben101Scf05750g00008		Niben101Scf01905g00001	Niben101Scf05188g01002			Niben101Scf04551g02001					Niben101Scf01232g05005
		Niben101Scf02658g05015	Niben101Scf05750g03012		Niben101Scf01905g01001	Niben101Scf05189g00002			Niben101Scf04551g04014					Niben101Scf05324g01001
		Niben101Scf02665g02008	Niben101Scf05750g04002		Niben101Scf01911g00001	Niben101Scf05193g00003			Niben101Scf04556g04017					Niben101Scf04535g02012
		Niben101Scf02665g02009	Niben101Scf05755g03012		Niben101Scf01911g01005	Niben101Scf05196g00017			Niben101Scf04557g01004					Niben101Scf10877g00005
		Niben101Scf02665g09009	Niben101Scf05761g01007		Niben101Scf01911g02007	Niben101Scf05201g06020			Niben101Scf04558g01010					Niben101Scf05123g02013
		Niben101Scf02665g11001	Niben101Scf05767g06011		Niben101Scf01911g03001	Niben101Scf05201g07001			Niben101Scf04560g03001					Niben101Scf05306g02022
		Niben101Scf02665g13003	Niben101Scf05767g07011		Niben101Scf01911g05004	Niben101Scf05201g07006			Niben101Scf04562g01004					Niben101Scf11178g01008
		Niben101Scf02665g14007	Niben101Scf05782g00010		Niben101Scf01911g15014	Niben101Scf05201g09003			Niben101Scf04563g03003					Niben101Scf00873g01013
		Niben101Scf02669g02017	Niben101Scf05799g02010		Niben101Scf01912g01006	Niben101Scf05211g00004			Niben101Scf04567g03025					Niben101Scf03012g00009
		Niben101Scf02669g06001	Niben101Scf05800g00005		Niben101Scf01917g05004	Niben101Scf05211g01004			Niben101Scf04569g03006					Niben101Scf00503g04003
		Niben101Scf02674g00001	Niben101Scf05804g02004		Niben101Scf01922g01004	Niben101Scf05220g00005			Niben101Scf04570g02014					Niben101Scf04585g00006
		Niben101Scf02679g01012	Niben101Scf05804g04004		Niben101Scf01922g04004	Niben101Scf05226g04004			Niben101Scf04570g04005					Niben101Scf04300g00009
		Niben101Scf02682g00005	Niben101Scf05809g00011		Niben101Scf01926g00002	Niben101Scf05226g05003			Niben101Scf04574g02011					Niben101Scf01820g00025
		Niben101Scf02688g02007	Niben101Scf05811g08010		Niben101Scf01926g01007	Niben101Scf05227g00013			Niben101Scf04574g05016					Niben101Scf05519g02018
		Niben101Scf02688g06010	Niben101Scf05813g03003		Niben101Scf01926g05001	Niben101Scf05231g02021			Niben101Scf04594g02014					Niben101Scf00861g07002
		Niben101Scf02693g01007	Niben101Scf05813g09004		Niben101Scf01926g06008	Niben101Scf05238g01012			Niben101Scf04598g00001					Niben101Scf02466g03003
		Niben101Scf02694g04001	Niben101Scf05813g09010		Niben101Scf01927g01016	Niben101Scf05241g01006			Niben101Scf04607g07008					Niben101Scf00398g06028
		Niben101Scf02694g04002	Niben101Scf05822g05007		Niben101Scf01927g01009	Niben101Scf05250g00018			Niben101Scf04608g02012					Niben101Scf03504g06013
		Niben101Scf02694g06012	Niben101Scf05824g04004		Niben101Scf01927g04007	Niben101Scf05250g00005			Niben101Scf04608g04001					Niben101Scf04570g06007
		Niben101Scf02694g06015	Niben101Scf05824g13008		Niben101Scf01927g06013	Niben101Scf05250g02011			Niben101Scf04609g00018					Niben101Scf00440g01018
		Niben101Scf02698g00008	Niben101Scf05846g00004		Niben101Scf01927g09004	Niben101Scf05262g00022			Niben101Scf04609g00027					Niben101Scf09878g04002
		Niben101Scf02705g01021	Niben101Scf05848g00002		Niben101Scf01933g14001	Niben101Scf05269g03029			Niben101Scf04610g05007					Niben101Scf04304g02007
		Niben101Scf02706g00013	Niben101Scf05848g04003		Niben101Scf01934g04019	Niben101Scf05269g04001			Niben101Scf04610g06007					Niben101Scf16148g01015
		Niben101Scf02714g05001	Niben101Scf05848g04006		Niben101Scf01934g04020	Niben101Scf05270g02007			Niben101Scf04614g00001					Niben101Scf12293g02026
		Niben101Scf02714g07007	Niben101Scf05855g01009		Niben101Scf01936g01001	Niben101Scf05278g01015			Niben101Scf04617g00001					Niben101Scf06590g03003
		Niben101Scf02720g10006	Niben101Scf05862g00017		Niben101Scf01936g06004	Niben101Scf05282g00001			Niben101Scf04626g00009					Niben101Scf10222g04003
		Niben101Scf02721g05006	Niben101Scf05880g03001		Niben101Scf01936g07001	Niben101Scf05290g00011			Niben101Scf04627g02010					Niben101Scf06823g00013
		Niben101Scf02724g04006	Niben101Scf05880g03037		Niben101Scf01938g05001	Niben101Scf05301g01007			Niben101Scf04639g13001					Niben101Scf07182g03013
		Niben101Scf02725g02025	Niben101Scf05880g03002		Niben101Scf01942g06002	Niben101Scf05306g04010			Niben101Scf04641g00012					Niben101Scf01694g11001
		Niben101Scf02732g00012	Niben101Scf05902g01002		Niben101Scf01943g09007	Niben101Scf05316g03010			Niben101Scf04641g02008					Niben101Scf01009g00008
		Niben101Scf02736g01011	Niben101Scf05912g01009		Niben101Scf01950g02001	Niben101Scf05319g04005			Niben101Scf04641g02009					Niben101Scf00369g07017
		Niben101Scf02736g02006	Niben101Scf05918g03001		Niben101Scf01953g00004	Niben101Scf05324g02006			Niben101Scf04650g07004					Niben101Scf06087g02012
		Niben101Scf02736g03003	Niben101Scf05932g00001		Niben101Scf01953g00002	Niben101Scf05324g04001			Niben101Scf04669g02010					Niben101Scf01956g03004
		Niben101Scf02738g01012	Niben101Scf05932g05010		Niben101Scf01956g02002	Niben101Scf05329g01007			Niben101Scf04673g02008					Niben101Scf15720g00011
		Niben101Scf02738g03012	Niben101Scf05938g00001		Niben101Scf01956g03004	Niben101Scf05336g00011			Niben101Scf04674g00009					Niben101Scf02062g06004
		Niben101Scf02738g07007	Niben101Scf05938g01050		Niben101Scf01958g02007	Niben101Scf05348g02002			Niben101Scf04674g02003					Niben101Scf02854g01005
		Niben101Scf02740g04001	Niben101Scf05948g02006		Niben101Scf01958g04001	Niben101Scf05349g01011			Niben101Scf04674g02018					Niben101Scf02228g02009
		Niben101Scf02740g04012	Niben101Scf05948g03020		Niben101Scf01959g05013	Niben101Scf05351g00032			Niben101Scf04675g00018					Niben101Scf02852g01011
		Niben101Scf02740g14003	Niben101Scf05950g01001		Niben101Scf01959g05015	Niben101Scf05360g00006			Niben101Scf04679g00001					Niben101Scf09260g03002
		Niben101Scf02749g05033	Niben101Scf05952g01007		Niben101Scf01959g07014	Niben101Scf05368g06020			Niben101Scf04686g02011					Niben101Scf00211g00046
		Niben101Scf02749g05039	Niben101Scf05961g00005		Niben101Scf01961g00002	Niben101Scf05369g01009			Niben101Scf04686g02008					Niben101Scf00152g20002
		Niben101Scf02750g04023	Niben101Scf05969g01009		Niben101Scf01962g01006	Niben101Scf05370g01006			Niben101Scf04686g02014					Niben101Scf00436g06006
		Niben101Scf02751g04010	Niben101Scf05989g01007		Niben101Scf01964g00002	Niben101Scf05372g02008			Niben101Scf04692g00018					Niben101Scf09716g02001
		Niben101Scf02752g00015	Niben101Scf05997g00036		Niben101Scf01964g01005	Niben101Scf05373g01004			Niben101Scf04703g09002					Niben101Scf01943g09007
		Niben101Scf02752g04007	Niben101Scf06005g00019		Niben101Scf01964g02003	Niben101Scf05385g01015			Niben101Scf04706g00004					Niben101Scf02197g04006
		Niben101Scf02752g13004	Niben101Scf06008g01017		Niben101Scf01964g08023	Niben101Scf05385g02008			Niben101Scf04712g00010					Niben101Scf04099g00004
		Niben101Scf02753g00002	Niben101Scf06016g02003		Niben101Scf01964g10002	Niben101Scf05385g04006			Niben101Scf04722g03016					Niben101Scf00492g04001
		Niben101Scf02755g01001	Niben101Scf06023g02015		Niben101Scf01966g00010	Niben101Scf05392g01021			Niben101Scf04728g00011					Niben101Scf02267g00005
		Niben101Scf02755g04002	Niben101Scf06024g00002		Niben101Scf01968g01003	Niben101Scf05407g01005			Niben101Scf04731g01001					Niben101Scf01812g02025
		Niben101Scf02755g06019	Niben101Scf06027g01016		Niben101Scf01970g00004	Niben101Scf05412g00011			Niben101Scf04737g00007					Niben101Scf01529g00012
		Niben101Scf02756g00013	Niben101Scf06044g00004		Niben101Scf01971g02002	Niben101Scf05437g04016			Niben101Scf04738g03003					Niben101Scf20787g00014
		Niben101Scf02757g03009	Niben101Scf06050g02001		Niben101Scf01972g03002	Niben101Scf05437g06035			Niben101Scf04745g07019					Niben101Scf09517g02005
		Niben101Scf02759g01002	Niben101Scf06059g02005		Niben101Scf01975g03009	Niben101Scf05438g03003			Niben101Scf04761g00002					Niben101Scf02637g02013
		Niben101Scf02763g00016	Niben101Scf06059g02001		Niben101Scf01976g00011	Niben101Scf05440g00013			Niben101Scf04763g02009					Niben101Scf04040g07019
		Niben101Scf02763g05012	Niben101Scf06068g01005		Niben101Scf01976g00014	Niben101Scf05442g00002			Niben101Scf04763g02007					Niben101Scf14412g00015
		Niben101Scf02764g05011	Niben101Scf06077g05010		Niben101Scf01977g00001	Niben101Scf05444g00004			Niben101Scf04764g10048					Niben101Scf08175g00009
		Niben101Scf02766g01008	Niben101Scf06078g02033		Niben101Scf01977g02008	Niben101Scf05449g00008			Niben101Scf04784g03004					Niben101Scf00496g01001
		Niben101Scf02771g01001	Niben101Scf06083g00004		Niben101Scf01980g00002	Niben101Scf05449g02011			Niben101Scf04784g03005					Niben101Scf09670g02006
		Niben101Scf02771g02005	Niben101Scf06087g02007		Niben101Scf01980g12006	Niben101Scf05458g00004			Niben101Scf04787g00013					Niben101Scf16244g00001
		Niben101Scf02772g07002	Niben101Scf06091g07004		Niben101Scf01980g12016	Niben101Scf05484g01017			Niben101Scf04787g02002					Niben101Scf03792g00001
		Niben101Scf02778g03003	Niben101Scf06101g00009		Niben101Scf01982g01005	Niben101Scf05487g00008			Niben101Scf04801g01025					Niben101Scf00288g09010
		Niben101Scf02786g00005	Niben101Scf06101g02027		Niben101Scf01982g03006	Niben101Scf05487g00013			Niben101Scf04815g00004					Niben101Scf00332g06018
		Niben101Scf02786g03006	Niben101Scf06117g02010		Niben101Scf01983g01021	Niben101Scf05487g01004			Niben101Scf04819g00002			mock control vs mutant GHu 26 dpi mock control vs wildtype GHu 4 dpi	46	Niben101Scf02322g06001
		Niben101Scf02786g03020	Niben101Scf06127g01010		Niben101Scf01983g02010	Niben101Scf05487g01007			Niben101Scf04819g03003					Niben101Scf11723g00018
		Niben101Scf02792g01006	Niben101Scf06171g00006		Niben101Scf01983g04020	Niben101Scf05516g04011			Niben101Scf04828g00004					Niben101Scf06113g00021
		Niben101Scf02793g06004	Niben101Scf06176g04001		Niben101Scf01983g06001	Niben101Scf05519g02007			Niben101Scf04845g00017					Niben101Scf02914g02025
		Niben101Scf02793g13016	Niben101Scf06180g00014		Niben101Scf01984g00021	Niben101Scf05535g03004			Niben101Scf04847g03018					Niben101Scf00291g02025
		Niben101Scf02793g26008	Niben101Scf06183g03003		Niben101Scf01985g03016	Niben101Scf05536g01001			Niben101Scf04869g01008					Niben101Scf01855g02015
		Niben101Scf02794g01001	Niben101Scf06186g07003		Niben101Scf01986g00013	Niben101Scf05552g08006			Niben101Scf04869g05009					Niben101Scf00558g00007
		Niben101Scf02794g06016	Niben101Scf06188g00001		Niben101Scf01987g01018	Niben101Scf05565g00001			Niben101Scf04871g08010					Niben101Scf00383g04011
		Niben101Scf02795g00008	Niben101Scf06204g00001		Niben101Scf01989g00002	Niben101Scf05574g01004			Niben101Scf04871g11017					Niben101Scf04505g02022
		Niben101Scf02798g05008	Niben101Scf06218g00003		Niben101Scf01989g00011	Niben101Scf05581g00006			Niben101Scf04871g12003					Niben101Scf05535g03004
		Niben101Scf02798g05009	Niben101Scf06222g01021		Niben101Scf01991g01016	Niben101Scf05588g13006			Niben101Scf04872g00019					Niben101Scf07743g00009
		Niben101Scf02798g06007	Niben101Scf06223g00003		Niben101Scf01991g06001	Niben101Scf05610g01004			Niben101Scf04875g02009					Niben101Scf02156g03022
		Niben101Scf02804g00010	Niben101Scf06236g03011		Niben101Scf01993g00001	Niben101Scf05618g02013			Niben101Scf04878g00014					Niben101Scf00343g08005
		Niben101Scf02807g01001	Niben101Scf06236g03010		Niben101Scf01993g05015	Niben101Scf05618g02004			Niben101Scf04886g05006					Niben101Scf22403g00003
		Niben101Scf02807g02003	Niben101Scf06249g02008		Niben101Scf01993g06013	Niben101Scf05618g04001			Niben101Scf04887g01003					Niben101Scf01943g02003
		Niben101Scf02809g00009	Niben101Scf06249g04003		Niben101Scf01994g02012	Niben101Scf05627g01036			Niben101Scf04889g00023					Niben101Scf08526g02006
		Niben101Scf02812g03006	Niben101Scf06261g03002		Niben101Scf01998g07001	Niben101Scf05627g01014			Niben101Scf04894g00006					Niben101Scf06826g08015
		Niben101Scf02814g00001	Niben101Scf06275g03011		Niben101Scf02000g00005	Niben101Scf05627g01018			Niben101Scf04894g00020					Niben101Scf01959g06015
		Niben101Scf02816g01009	Niben101Scf06275g03010		Niben101Scf02001g02004	Niben101Scf05629g00006			Niben101Scf04895g00017					Niben101Scf01531g00004
		Niben101Scf02819g00004	Niben101Scf06277g04011		Niben101Scf02002g01004	Niben101Scf05629g01022			Niben101Scf04899g01006					Niben101Scf13227g00030
		Niben101Scf02819g01001	Niben101Scf06305g02006		Niben101Scf02006g03002	Niben101Scf05633g01012			Niben101Scf04899g04002					Niben101Scf00613g02007
		Niben101Scf02819g05020	Niben101Scf06305g03005		Niben101Scf02006g04006	Niben101Scf05637g00007			Niben101Scf04899g04003					Niben101Scf07321g00041
		Niben101Scf02819g07011	Niben101Scf06310g02005		Niben101Scf02008g00001	Niben101Scf05643g05001			Niben101Scf04899g05004					Niben101Scf02589g00002
		Niben101Scf02821g04003	Niben101Scf06311g00001		Niben101Scf02011g04003	Niben101Scf05645g00006			Niben101Scf04905g01005					Niben101Scf29530g00004
		Niben101Scf02823g04001	Niben101Scf06326g00032		Niben101Scf02011g04004	Niben101Scf05645g08004			Niben101Scf04907g04001					Niben101Scf05574g01004
		Niben101Scf02824g02004	Niben101Scf06332g03007		Niben101Scf02012g01012	Niben101Scf05669g00005			Niben101Scf04910g01007					Niben101Scf36191g00003
		Niben101Scf02827g03005	Niben101Scf06347g04039		Niben101Scf02014g00021	Niben101Scf05678g01002			Niben101Scf04915g05007					Niben101Scf07591g01007
		Niben101Scf02827g05011	Niben101Scf06348g00002		Niben101Scf02014g00036	Niben101Scf05680g00025			Niben101Scf04918g01003					Niben101Scf11994g00007
		Niben101Scf02827g05017	Niben101Scf06349g01001		Niben101Scf02015g05007	Niben101Scf05689g02008			Niben101Scf04939g02008					Niben101Scf02182g01012
		Niben101Scf02828g00003	Niben101Scf06357g03002		Niben101Scf02016g00010	Niben101Scf05690g01003			Niben101Scf04941g00008					Niben101Scf00964g05014
		Niben101Scf02829g00005	Niben101Scf06364g00003		Niben101Scf02017g01002	Niben101Scf05697g02014			Niben101Scf04945g00007					Niben101Scf01834g01024
		Niben101Scf02829g03017	Niben101Scf06369g01005		Niben101Scf02021g02008	Niben101Scf05697g11003			Niben101Scf04950g03003					Niben101Scf07044g03012
		Niben101Scf02829g03019	Niben101Scf06369g01016		Niben101Scf02023g01002	Niben101Scf05711g02008			Niben101Scf04950g03010					Niben101Scf01862g02024
		Niben101Scf02831g08011	Niben101Scf06369g01003		Niben101Scf02023g01005	Niben101Scf05712g02004			Niben101Scf04950g06001					Niben101Scf02393g02025
		Niben101Scf02832g01021	Niben101Scf06369g03007		Niben101Scf02024g00002	Niben101Scf05717g03015			Niben101Scf04956g00002					Niben101Scf08804g00003
		Niben101Scf02832g01014	Niben101Scf06376g03005		Niben101Scf02025g02002	Niben101Scf05720g05003			Niben101Scf04958g00013					Niben101Scf17564g00004
		Niben101Scf02832g01015	Niben101Scf06376g03004		Niben101Scf02026g01002	Niben101Scf05726g00001			Niben101Scf04968g00017					Niben101Scf04486g00001
		Niben101Scf02836g00005	Niben101Scf06376g05031		Niben101Scf02026g06001	Niben101Scf05726g00013			Niben101Scf04979g00007					Niben101Scf06631g00013
		Niben101Scf02836g01002	Niben101Scf06382g03012		Niben101Scf02027g01019	Niben101Scf05733g00003			Niben101Scf04989g01026					Niben101Scf03133g01002
		Niben101Scf02837g07020	Niben101Scf06383g01007		Niben101Scf02027g01022	Niben101Scf05747g00004			Niben101Scf04989g01023					Niben101Scf00177g07008
		Niben101Scf02838g07002	Niben101Scf06390g00008		Niben101Scf02027g02020	Niben101Scf05749g02016			Niben101Scf04991g00004					Niben101Scf01543g03001
		Niben101Scf02842g01018	Niben101Scf06392g02008		Niben101Scf02027g02004	Niben101Scf05750g02008			Niben101Scf04995g07021					Niben101Scf05801g00005
		Niben101Scf02846g00001	Niben101Scf06394g08007		Niben101Scf02030g00023	Niben101Scf05750g03012			Niben101Scf04995g18023					Niben101Scf02133g00014
		Niben101Scf02849g01009	Niben101Scf06397g03008		Niben101Scf02030g01002	Niben101Scf05750g04002			Niben101Scf04998g00006					Niben101Scf05747g00004
		Niben101Scf02849g08009	Niben101Scf06404g00025		Niben101Scf02030g02011	Niben101Scf05761g01007			Niben101Scf04998g01009					Niben101Scf25268g00001
		Niben101Scf02853g05018	Niben101Scf06404g01003		Niben101Scf02030g02012	Niben101Scf05767g03007			Niben101Scf05002g00007					Niben101Scf04098g00003
[truncated: 10,804 more rows]
